# Supplementary material for: The F-box protein FBXL-5 governs vitellogenesis and lipid homeostasis in C. elegans
Source: Front Cell Dev Biol. 2024 Jun 14;12:1389077. doi: 10.3389/fcell.2024.1389077 (PMC11211535; doi:10.3389/fcell.2024.1389077)
Supplement: Supplementary file 1 [file Table2.XLSX]

## Sheet: Figure 1C
Measurements Pvit-3::mCherry fluorescence:
rhdSi42	rhdSi42; lin-4(e912)	rhdSi42; lin-4(e912); fbxl-5(rhd304)	rhdSi42; lin-4(e912); fbxl-5(rhd305)	rhdSi42; lin-4(e912); fbxl-5(rhd306)
4526.6	486.319	1380.31	1215.84	856.448
2452.46	492.584	1450.89	1225.27	1223.86
4108.45	470.654	910.153	721.058	1194.89
3727.74	534.438	923.522	956.036	1686.52
4104.22	514.899	1048.8	1421.31	1356.86
2420.16	529.053	1543.41	1245.4	1182.14
4367.49	562.565	1176.42	1511.31	1449.12
4186	466.593	1513.36	1332.34	1127.18
3684.28	506.679	1540.09	1454.05	1192.38
4225.74	516.146	1408.49	1344.64	1094.4
4740.14	492.6	1189.17	1186.81	1338.45
4017.17	526.305	1242.15	1262.94	690.519
5476.04	514.344	1529.88	1153.66	948.985
5842.47	507.607	1619.81	1236.14	1286.91
4754.19	437.919	742.588	1302.61	1280.37
4620.13	483.619	1349.82	1247.67	1478.17
5190.32	499.274		1197.95	1508.95
4130.4	490.266		1318.15	1315.74
4324.52	537.753		1275.44	1035.84
3965.84	472.865		1043.6	1288.75
3765.53	499.609		1303.46	1317.84
4707.98	470.11		1108.35
3606.7	504.858
3960.75	467.975
4189.73	515.652
4685.13	502.262
4573.59	544.614
3991.16	468.45
	501.638
	461.371
	499.578
Statistics:
Number of families	1
Number of comparisons per family	10
Alpha	0.05
Bonferroni's multiple comparisons test	Mean Diff.	95.00% CI of diff.	Below threshold?	Summary	Adjusted P Value
rhdSi42 vs. rhdSi42; lin-4	3727	3438 to 4017	Yes	****	<0.0001	A-B
rhdSi42 vs. rhdSi42; lin-4; rhd304	2941	2593 to 3289	Yes	****	<0.0001	A-C
rhdSi42 vs. rhdSi42; lin-4; rhd305	2996	2680 to 3313	Yes	****	<0.0001	A-D
rhdSi42 vs. rhdSi42; lin-4; rhd306	2995	2675 to 3316	Yes	****	<0.0001	A-E
rhdSi42; lin-4 vs. rhdSi42; lin-4; rhd304	-786.2	-1128 to -444.2	Yes	****	<0.0001	B-C
rhdSi42; lin-4 vs. rhdSi42; lin-4; rhd305	-730.9	-1041 to -421.1	Yes	****	<0.0001	B-D
rhdSi42; lin-4 vs. rhdSi42; lin-4; rhd306	-731.8	-1046 to -417.8	Yes	****	<0.0001	B-E
rhdSi42; lin-4; rhd304 vs. rhdSi42; lin-4; rhd305	55.37	-309.7 to 420.5	No	ns	>0.9999	C-D
rhdSi42; lin-4; rhd304 vs. rhdSi42; lin-4; rhd306	54.39	-314.4 to 423.2	No	ns	>0.9999	C-E
rhdSi42; lin-4; rhd305 vs. rhdSi42; lin-4; rhd306	-0.9766	-340.0 to 338.0	No	ns	>0.9999	D-E
Test details	Mean 1	Mean 2	Mean Diff.	SE of diff.	n1	n2	t	DF
rhdSi42 vs. rhdSi42; lin-4	4227	499.3	3727	101.2	28	31	36.84	113
rhdSi42 vs. rhdSi42; lin-4; rhd304	4227	1286	2941	121.6	28	16	24.18	113
rhdSi42 vs. rhdSi42; lin-4; rhd305	4227	1230	2996	110.6	28	22	27.1	113
rhdSi42 vs. rhdSi42; lin-4; rhd306	4227	1231	2995	112	28	21	26.74	113
rhdSi42; lin-4 vs. rhdSi42; lin-4; rhd304	499.3	1286	-786.2	119.5	31	16	6.581	113
rhdSi42; lin-4 vs. rhdSi42; lin-4; rhd305	499.3	1230	-730.9	108.2	31	22	6.755	113
rhdSi42; lin-4 vs. rhdSi42; lin-4; rhd306	499.3	1231	-731.8	109.7	31	21	6.672	113
rhdSi42; lin-4; rhd304 vs. rhdSi42; lin-4; rhd305	1286	1230	55.37	127.5	16	22	0.4342	113
rhdSi42; lin-4; rhd304 vs. rhdSi42; lin-4; rhd306	1286	1231	54.39	128.8	16	21	0.4223	113
rhdSi42; lin-4; rhd305 vs. rhdSi42; lin-4; rhd306	1230	1231	-0.9766	118.4	22	21	0.008248	113

## Sheet: Figure 1D
Body Size Measurements:
rhdSi42	rhdSi42; lin-4(e912)	rhdSi42; lin-4(e912); fbxl-5(rhd304)	rhdSi42; lin-4(e912); fbxl-5(rhd305)	rhdSi42; lin-4(e912); fbxl-5(rhd306)
0.0779899	0.0760505	0.0731309	0.076046	0.0625455
0.0621833	0.090784	0.0661145	0.0682431	0.0730685
0.0868676	0.0912966	0.0532013	0.061543	0.0876573
0.0802315	0.0878561	0.0640084	0.0568479	0.0714786
0.0803576	0.0785283	0.0561464	0.0678715	0.0646643
0.0762152	0.0773673	0.0598201	0.0757635	0.0755766
0.0838481	0.0956956	0.0673084	0.0672829	0.0775808
0.0851915	0.0679064	0.0633143	0.0721929	0.051296
0.0771106	0.0895346	0.0640503	0.0749425	0.0728188
0.071447	0.0931349	0.0631735	0.0716064	0.0733325
0.0862133	0.0939324	0.0762103	0.0636671	0.0766161
0.0852395	0.0971334	0.0538259	0.0698248	0.0606735
0.0748357	0.0764543	0.0636297	0.0691163	0.0761208
0.0780457	0.0890911	0.058657	0.0699508	0.0884459
0.0808919	0.0950467	0.0500947	0.0671158	0.0619566
0.078592	0.0868401	0.0697151	0.0695993	0.0809835
0.0874352	0.0788294		0.0569809	0.0973807
0.0856737	0.0930905		0.0681544	0.0817917
0.092826	0.0926683		0.0676591	0.0699106
0.0900916	0.0889704		0.0926231	0.0788072
0.0872393	0.0860708		0.0680846	0.0835393
0.0833586	0.0933094		0.0698305
0.0891174	0.0905602
0.0858848	0.0795793
0.0839118	0.0999607
0.0813059	0.0965515
0.0728093	0.0974008
0.0894353	0.097747
	0.103819
	0.0810061
	0.0917927
Statistics:
Number of families	1
Number of comparisons per family	10
Alpha	0.05
Tukey's multiple comparisons test	Mean Diff.	95.00% CI of diff.	Below threshold?	Summary	Adjusted P Value
rhdSi42 vs. rhdSi42; lin-4	-0.007027	-0.01288 to -0.001172	Yes	*	0.0102	A-B
rhdSi42 vs. rhdSi42; lin-4; rhd304	0.01929	0.01225 to 0.02633	Yes	****	<0.0001	A-C
rhdSi42 vs. rhdSi42; lin-4; rhd305	0.01263	0.006227 to 0.01902	Yes	****	<0.0001	A-D
rhdSi42 vs. rhdSi42; lin-4; rhd306	0.007358	0.0008752 to 0.01384	Yes	*	0.0177	A-E
rhdSi42; lin-4 vs. rhdSi42; lin-4; rhd304	0.02632	0.01941 to 0.03323	Yes	****	<0.0001	B-C
rhdSi42; lin-4 vs. rhdSi42; lin-4; rhd305	0.01965	0.01339 to 0.02591	Yes	****	<0.0001	B-D
rhdSi42; lin-4 vs. rhdSi42; lin-4; rhd306	0.01438	0.008038 to 0.02073	Yes	****	<0.0001	B-E
rhdSi42; lin-4; rhd304 vs. rhdSi42; lin-4; rhd305	-0.006666	-0.01404 to 0.0007128	No	ns	0.0968	C-D
rhdSi42; lin-4; rhd304 vs. rhdSi42; lin-4; rhd306	-0.01193	-0.01939 to -0.004481	Yes	***	0.0002	C-E
rhdSi42; lin-4; rhd305 vs. rhdSi42; lin-4; rhd306	-0.005267	-0.01212 to 0.001584	No	ns	0.2141	D-E
Test details	Mean 1	Mean 2	Mean Diff.	SE of diff.	n1	n2	q	DF
rhdSi42 vs. rhdSi42; lin-4	0.08194	0.08897	-0.007027	0.002112	28	31	4.706	113
rhdSi42 vs. rhdSi42; lin-4; rhd304	0.08194	0.06265	0.01929	0.002539	28	16	10.75	113
rhdSi42 vs. rhdSi42; lin-4; rhd305	0.08194	0.06932	0.01263	0.002308	28	22	7.737	113
rhdSi42 vs. rhdSi42; lin-4; rhd306	0.08194	0.07458	0.007358	0.002338	28	21	4.45	113
rhdSi42; lin-4 vs. rhdSi42; lin-4; rhd304	0.08897	0.06265	0.02632	0.002494	31	16	14.93	113
rhdSi42; lin-4 vs. rhdSi42; lin-4; rhd305	0.08897	0.06932	0.01965	0.002258	31	22	12.31	113
rhdSi42; lin-4 vs. rhdSi42; lin-4; rhd306	0.08897	0.07458	0.01438	0.002289	31	21	8.886	113
rhdSi42; lin-4; rhd304 vs. rhdSi42; lin-4; rhd305	0.06265	0.06932	-0.006666	0.002661	16	22	3.542	113
rhdSi42; lin-4; rhd304 vs. rhdSi42; lin-4; rhd306	0.06265	0.07458	-0.01193	0.002688	16	21	6.278	113
rhdSi42; lin-4; rhd305 vs. rhdSi42; lin-4; rhd306	0.06932	0.07458	-0.005267	0.002471	22	21	3.014	113

## Sheet: Figure 1E
Strain	Tissue	Replicate	Amplicon	Ct	dCt	Avg. dCt	dCt SEM	ddCt	ddCt Prop. Error	Fold Change	Fold Change Upper Error	Fold Change Lower Error	T-Test
N2	Day 1 Adults at 20 deg.	r1	act-1	17.2351
N2	Day 1 Adults at 20 deg.	r2	act-1	23.9403
N2	Day 1 Adults at 20 deg.	r4	act-1	14.9846
N2	Day 1 Adults at 20 deg.	r5	act-1	14.368
N2	Day 1 Adults at 20 deg.	r6	act-1	14.4922
N2	Day 1 Adults at 20 deg.	r1	vit-1	17.7367	0.501577	0.0776182	0.138528	0	0.138528	1	1.10078	0.908445
N2	Day 1 Adults at 20 deg.	r2	vit-1	23.9698	0.029514
N2	Day 1 Adults at 20 deg.	r4	vit-1	14.682	-0.302612
N2	Day 1 Adults at 20 deg.	r5	vit-1	14.6169	0.248867
N2	Day 1 Adults at 20 deg.	r6	vit-1	14.4029	-0.0892545
N2	Day 1 Adults at 20 deg.	r1	vit-2	15.1852	-2.04987	-1.20922	0.347801	0	0.347801	1	1.27262	0.785781
N2	Day 1 Adults at 20 deg.	r2	vit-2	22.9331	-1.00717
N2	Day 1 Adults at 20 deg.	r4	vit-2	14.9847	7.5e-05
N2	Day 1 Adults at 20 deg.	r5	vit-2	13.026	-1.34202
N2	Day 1 Adults at 20 deg.	r6	vit-2	12.845	-1.64713
N2	Day 1 Adults at 20 deg.	r1	vit-3/4/5	15.8307	-1.40438	-0.964457	0.273328	0	0.273328	1	1.20859	0.827409
N2	Day 1 Adults at 20 deg.	r2	vit-3/4/5	23.0885	-0.851784
N2	Day 1 Adults at 20 deg.	r4	vit-3/4/5	14.992	0.007402
N2	Day 1 Adults at 20 deg.	r5	vit-3/4/5	13.3417	-1.02632
N2	Day 1 Adults at 20 deg.	r6	vit-3/4/5	12.945	-1.54721
N2	Day 1 Adults at 20 deg.	r1	vit-6	17.7954	0.5603	0.92536	0.223939	0	0.223939	1	1.16792	0.856224
N2	Day 1 Adults at 20 deg.	r2	vit-6	24.759	0.818709
N2	Day 1 Adults at 20 deg.	r4	vit-6	15.591	0.606334
N2	Day 1 Adults at 20 deg.	r5	vit-6	15.2176	0.849601
N2	Day 1 Adults at 20 deg.	r6	vit-6	16.284	1.79186
N2	Day 1 Adults at 20 deg.	r1	fbxl-5	26.3127	9.07758	9.81104	0.519754	0	0.519754	1	1.43371	0.697491
N2	Day 1 Adults at 20 deg.	r2	fbxl-5	32.8188	8.87847
N2	Day 1 Adults at 20 deg.	r4	fbxl-5	24.0937	9.10906
N2	Day 1 Adults at 20 deg.	r5	fbxl-5	24.772	10.404
N2	Day 1 Adults at 20 deg.	r6	fbxl-5	26.0783	11.5861
fbxl-5(rhd43)	Day 1 Adults at 20 deg.	r1	act-1	17.1172
fbxl-5(rhd43)	Day 1 Adults at 20 deg.	r2	act-1	21.8653
fbxl-5(rhd43)	Day 1 Adults at 20 deg.	r4	act-1	14.7037
fbxl-5(rhd43)	Day 1 Adults at 20 deg.	r5	act-1	15.8938
fbxl-5(rhd43)	Day 1 Adults at 20 deg.	r6	act-1	16.2123
fbxl-5(rhd43)	Day 1 Adults at 20 deg.	r1	vit-1	17.4652	0.347958	0.140621	0.119391	0.0630028	0.182878	0.95727	1.08664	0.843301
fbxl-5(rhd43)	Day 1 Adults at 20 deg.	r2	vit-1	22.2644	0.399101
fbxl-5(rhd43)	Day 1 Adults at 20 deg.	r4	vit-1	14.4275	-0.276186
fbxl-5(rhd43)	Day 1 Adults at 20 deg.	r5	vit-1	16.0233	0.129455
fbxl-5(rhd43)	Day 1 Adults at 20 deg.	r6	vit-1	16.315	0.102777
fbxl-5(rhd43)	Day 1 Adults at 20 deg.	r1	vit-2	15.582	-1.5352	-0.204518	0.473722	1.00471	0.587689	0.498371	0.748971	0.33162
fbxl-5(rhd43)	Day 1 Adults at 20 deg.	r2	vit-2	21.6178	-0.247506
fbxl-5(rhd43)	Day 1 Adults at 20 deg.	r4	vit-2	14.7945	0.090752
fbxl-5(rhd43)	Day 1 Adults at 20 deg.	r5	vit-2	15.2168	-0.676999
fbxl-5(rhd43)	Day 1 Adults at 20 deg.	r6	vit-2	17.5586	1.34637
fbxl-5(rhd43)	Day 1 Adults at 20 deg.	r1	vit-3/4/5	16.0808	-1.03639	-0.0377832	0.35606	0.926674	0.448873	0.52607	0.718071	0.385407
fbxl-5(rhd43)	Day 1 Adults at 20 deg.	r2	vit-3/4/5	22.1277	0.262416
fbxl-5(rhd43)	Day 1 Adults at 20 deg.	r4	vit-3/4/5	14.5822	-0.121507
fbxl-5(rhd43)	Day 1 Adults at 20 deg.	r5	vit-3/4/5	15.4936	-0.400165
fbxl-5(rhd43)	Day 1 Adults at 20 deg.	r6	vit-3/4/5	17.319	1.10673
fbxl-5(rhd43)	Day 1 Adults at 20 deg.	r1	vit-6	16.8727	-0.244449	0.0102057	0.180052	-0.915154	0.287346	1.88577	2.30138	1.54522
fbxl-5(rhd43)	Day 1 Adults at 20 deg.	r2	vit-6	21.5012	-0.364138
fbxl-5(rhd43)	Day 1 Adults at 20 deg.	r4	vit-6	15.1136	0.409921
fbxl-5(rhd43)	Day 1 Adults at 20 deg.	r5	vit-6	16.3774	0.48355
fbxl-5(rhd43)	Day 1 Adults at 20 deg.	r6	vit-6	15.9784	-0.233856
fbxl-5(rhd43)	Day 1 Adults at 20 deg.	r1	fbxl-5	27.0184	9.90124	10.3632	0.330114	0.552172	0.615727	0.681993	1.04504	0.445069
fbxl-5(rhd43)	Day 1 Adults at 20 deg.	r2	fbxl-5	31.4125	9.54713
fbxl-5(rhd43)	Day 1 Adults at 20 deg.	r4	fbxl-5	26.0448	11.3411
fbxl-5(rhd43)	Day 1 Adults at 20 deg.	r5	fbxl-5	26.7936	10.8998
fbxl-5(rhd43)	Day 1 Adults at 20 deg.	r6	fbxl-5	26.339	10.1268
lin-29(n333)	Day 1 Adults at 20 deg.	r1	act-1	20.7367
lin-29(n333)	Day 1 Adults at 20 deg.	r2	act-1	21.1665
lin-29(n333)	Day 1 Adults at 20 deg.	r4	act-1	16.6582
lin-29(n333)	Day 1 Adults at 20 deg.	r5	act-1	22.601
lin-29(n333)	Day 1 Adults at 20 deg.	r6	act-1	18.5264
lin-29(n333)	Day 1 Adults at 20 deg.	r1	vit-1	26.6739	5.93725	5.3941	0.285946	5.31648	0.317735	0.0250946	0.0312772	0.0201341
lin-29(n333)	Day 1 Adults at 20 deg.	r2	vit-1	27.379	6.21242
lin-29(n333)	Day 1 Adults at 20 deg.	r4	vit-1	21.412	4.7538
lin-29(n333)	Day 1 Adults at 20 deg.	r5	vit-1	27.6522	5.05123
lin-29(n333)	Day 1 Adults at 20 deg.	r6	vit-1	23.5422	5.0158
lin-29(n333)	Day 1 Adults at 20 deg.	r1	vit-2	24.7554	4.01875	3.1256	0.483019	4.33482	0.595209	0.049555	0.0748623	0.0328029
lin-29(n333)	Day 1 Adults at 20 deg.	r2	vit-2	23.7166	2.55011
lin-29(n333)	Day 1 Adults at 20 deg.	r4	vit-2	18.1729	1.51479
lin-29(n333)	Day 1 Adults at 20 deg.	r5	vit-2	26.6038	4.00284
lin-29(n333)	Day 1 Adults at 20 deg.	r6	vit-2	22.0679	3.54151
lin-29(n333)	Day 1 Adults at 20 deg.	r1	vit-3/4/5	29.2448	8.50814	6.83236	0.604081	7.79682	0.66304	0.004497	0.00712062	0.00284006
lin-29(n333)	Day 1 Adults at 20 deg.	r2	vit-3/4/5	28.5288	7.3623
lin-29(n333)	Day 1 Adults at 20 deg.	r4	vit-3/4/5	21.4618	4.80362
lin-29(n333)	Day 1 Adults at 20 deg.	r5	vit-3/4/5	29.542	6.94107
lin-29(n333)	Day 1 Adults at 20 deg.	r6	vit-3/4/5	25.0731	6.54669
lin-29(n333)	Day 1 Adults at 20 deg.	r1	vit-6	23.3415	2.60487	2.82226	0.363506	1.8969	0.426949	0.26852	0.360994	0.199734
lin-29(n333)	Day 1 Adults at 20 deg.	r2	vit-6	24.7031	3.53659
lin-29(n333)	Day 1 Adults at 20 deg.	r4	vit-6	18.8065	2.1483
lin-29(n333)	Day 1 Adults at 20 deg.	r5	vit-6	24.6131	2.01208
lin-29(n333)	Day 1 Adults at 20 deg.	r6	vit-6	22.3359	3.80947
lin-29(n333)	Day 1 Adults at 20 deg.	r1	fbxl-5	26.1521	5.41539	6.86457	0.525158	-2.94647	0.738874	7.70861	12.8647	4.61905
lin-29(n333)	Day 1 Adults at 20 deg.	r2	fbxl-5	27.0932	5.92666
lin-29(n333)	Day 1 Adults at 20 deg.	r4	fbxl-5	24.0352	7.37709
lin-29(n333)	Day 1 Adults at 20 deg.	r5	fbxl-5	29.8948	7.29378
lin-29(n333)	Day 1 Adults at 20 deg.	r6	fbxl-5	26.8363	8.30995
lin-29(n333); fbxl-5(rhd43)	Day 1 Adults at 20 deg.	r1	act-1	21.0154
lin-29(n333); fbxl-5(rhd43)	Day 1 Adults at 20 deg.	r2	act-1	20.8256
lin-29(n333); fbxl-5(rhd43)	Day 1 Adults at 20 deg.	r4	act-1	20.8425
lin-29(n333); fbxl-5(rhd43)	Day 1 Adults at 20 deg.	r5	act-1	18.4847
lin-29(n333); fbxl-5(rhd43)	Day 1 Adults at 20 deg.	r6	act-1	16.6613
lin-29(n333); fbxl-5(rhd43)	Day 1 Adults at 20 deg.	r1	vit-1	24.6509	3.63551	3.37367	0.184889	3.29605	0.231028	0.10181	0.119492	0.086745	0.00324956
lin-29(n333); fbxl-5(rhd43)	Day 1 Adults at 20 deg.	r2	vit-1	24.0393	3.21369
lin-29(n333); fbxl-5(rhd43)	Day 1 Adults at 20 deg.	r4	vit-1	23.8638	3.02126
lin-29(n333); fbxl-5(rhd43)	Day 1 Adults at 20 deg.	r5	vit-1	21.5178	3.03312
lin-29(n333); fbxl-5(rhd43)	Day 1 Adults at 20 deg.	r6	vit-1	20.626	3.96474
lin-29(n333); fbxl-5(rhd43)	Day 1 Adults at 20 deg.	r1	vit-2	23.1294	2.11406	2.54627	0.646247	3.7555	0.733894	0.0740427	0.123142	0.0445203	0.625268
lin-29(n333); fbxl-5(rhd43)	Day 1 Adults at 20 deg.	r2	vit-2	23.7621	2.93653
lin-29(n333); fbxl-5(rhd43)	Day 1 Adults at 20 deg.	r4	vit-2	25.6613	4.8188
lin-29(n333); fbxl-5(rhd43)	Day 1 Adults at 20 deg.	r5	vit-2	20.3408	1.85611
lin-29(n333); fbxl-5(rhd43)	Day 1 Adults at 20 deg.	r6	vit-2	17.6671	1.00586
lin-29(n333); fbxl-5(rhd43)	Day 1 Adults at 20 deg.	r1	vit-3/4/5	24.1875	3.17215	3.19823	0.40412	4.16268	0.487874	0.0558351	0.0783019	0.0398146	0.0139766
lin-29(n333); fbxl-5(rhd43)	Day 1 Adults at 20 deg.	r2	vit-3/4/5	24.2404	3.41485
lin-29(n333); fbxl-5(rhd43)	Day 1 Adults at 20 deg.	r4	vit-3/4/5	25.3551	4.5126
lin-29(n333); fbxl-5(rhd43)	Day 1 Adults at 20 deg.	r5	vit-3/4/5	21.354	2.86924
lin-29(n333); fbxl-5(rhd43)	Day 1 Adults at 20 deg.	r6	vit-3/4/5	18.6836	2.02229
lin-29(n333); fbxl-5(rhd43)	Day 1 Adults at 20 deg.	r1	vit-6	22.9712	1.95583	1.45032	0.341336	0.524956	0.408239	0.69498	0.922284	0.523697	0.0162564
lin-29(n333); fbxl-5(rhd43)	Day 1 Adults at 20 deg.	r2	vit-6	22.0018	1.17617
lin-29(n333); fbxl-5(rhd43)	Day 1 Adults at 20 deg.	r4	vit-6	21.1826	0.340101
lin-29(n333); fbxl-5(rhd43)	Day 1 Adults at 20 deg.	r5	vit-6	19.9381	1.45342
lin-29(n333); fbxl-5(rhd43)	Day 1 Adults at 20 deg.	r6	vit-6	18.9873	2.32605
lin-29(n333); fbxl-5(rhd43)	Day 1 Adults at 20 deg.	r1	fbxl-5	27.9151	6.89972	7.51861	0.264403	-2.29244	0.583141	4.89883	7.33897	3.27001	0.155684
lin-29(n333); fbxl-5(rhd43)	Day 1 Adults at 20 deg.	r2	fbxl-5	27.9398	7.11416
lin-29(n333); fbxl-5(rhd43)	Day 1 Adults at 20 deg.	r4	fbxl-5	29.2385	8.39598
lin-29(n333); fbxl-5(rhd43)	Day 1 Adults at 20 deg.	r5	fbxl-5	25.8877	7.403
lin-29(n333); fbxl-5(rhd43)	Day 1 Adults at 20 deg.	r6	fbxl-5	24.4414	7.78018

## Sheet: Figure 2A
Genes	lin-29(n333)	lin-29(n333); fbxl-5(rhd43)
WBGene00006599	0.968692	0.768952
WBGene00015247	1.66849	1.62445
WBGene00000897	-0.293204	-0.379869
WBGene00000674	1.49749	1.5201
WBGene00021398	1.93985	1.92419
WBGene00021397	1.05063	0.188437
WBGene00021396	2.18116	1.75595
WBGene00021402	-0.59478	-0.353708
WBGene00000815	-0.611443	-0.569784
WBGene00044736	0.876507	0.424957
WBGene00195063	-0.429998	-0.417192
WBGene00021394	-0.36766	-0.403429
WBGene00019819	-1.06855	-1.07425
WBGene00019824	-0.648635	-0.749146
WBGene00001071	4.96094	4.63108
WBGene00020649	1.86288	1.00996
WBGene00045177	4.99746	4.11312
WBGene00020648	3.89106	4.12261
WBGene00019298	1.51144	1.13379
WBGene00000675	-5.62032	-2.84679
WBGene00017577	4.19863	3.44446
WBGene00017576	1.84324	1.16191
WBGene00022048	0.627322	0.519798
WBGene00004981	-0.405686	-0.753387
WBGene00020295	-0.71256	-0.284182
WBGene00020300	-0.606773	-0.532204
WBGene00020298	-0.35956	-0.385919
WBGene00045249	-0.602747	-0.776145
WBGene00020297	0.962342	0.88029
WBGene00002187	0.562342	0.256942
WBGene00001332	-0.332447	-0.411217
WBGene00000913	-0.669705	-0.632037
WBGene00022047	0.896107	-0.465288
WBGene00002041	0.62326	0.107272
WBGene00022044	-0.46576	-0.565475
WBGene00001579	-0.37372	-0.434346
WBGene00044457	0.723227	1.66799
WBGene00019662	2.4568	3.86023
WBGene00018256	4.28951	4.11907
WBGene00021948	1.63437	0.96531
WBGene00018928	1.42436	0.933855
WBGene00018931	2.14109	1.86701
WBGene00021936	-0.354113	-0.327416
WBGene00021941	2.07524	1.99046
WBGene00044757	1.33047	0.805307
WBGene00021939	0.859563	0.10903
WBGene00007007	0.645769	0.701743
WBGene00004047	-0.420573	-0.225931
WBGene00002278	-0.538786	-0.159205
WBGene00021927	1.61306	2.14842
WBGene00021931	3.61823	3.56692
WBGene00003893	0.944483	0.714045
WBGene00022428	-0.468462	-0.166753
WBGene00007020	-0.454373	-0.134528
WBGene00001104	-1.36747	-1.63184
WBGene00044463	3.72184	3.45154
WBGene00021122	10.0139	9.24633
WBGene00021121	4.18312	4.75713
WBGene00009526	1.87992	2.66619
WBGene00009515	1.14093	-1.25468
WBGene00004338	-0.350777	-0.18327
WBGene00000678	7.41859	7.16641
WBGene00000679	10.0139	9.24633
WBGene00022423	1.94661	1.8219
WBGene00022314	2.92508	2.7683
WBGene00000546	1.46867	1.17054
WBGene00000547	-0.414703	0.00235873
WBGene00022307	0.778867	0.730928
WBGene00022313	1.41739	1.21613
WBGene00019368	2.69668	1.94452
WBGene00016427	0.827612	1.05593
WBGene00000681	7.25449	7.19718
WBGene00044073	1.20088	0.709368
WBGene00016425	1.38358	1.3894
WBGene00016424	1.09201	1.52751
WBGene00021520	1.18905	1.64936
WBGene00021519	2.86992	1.84659
WBGene00021518	1.62917	1.06093
WBGene00021517	2.63421	2.12569
WBGene00021516	-0.92983	-1.56114
WBGene00001105	1.3221	0.75518
WBGene00003712	0.549518	0.37406
WBGene00021525	2.40148	1.8965
WBGene00021513	3.91518	3.60007
WBGene00019538	1.60881	1.88131
WBGene00019536	1.16877	1.28861
WBGene00195004	4.32122	3.43185
WBGene00021509	1.12578	1.23416
WBGene00000682	4.83103	2.07413
WBGene00004913	1.41762	0.793029
WBGene00000683	8.49105	8.46034
WBGene00001186	-0.571782	-0.0681497
WBGene00006738	0.459517	0.819859
WBGene00022300	-0.417428	-0.0585966
WBGene00019875	0.907549	0.912067
WBGene00016027	-0.897598	-1.51591
WBGene00016918	0.725676	0.340051
WBGene00016920	-1.16254	-0.766197
WBGene00022134	-0.383003	-0.313708
WBGene00002990	1.37141	1.28381
WBGene00219413	2.59643	2.64834
WBGene00021415	2.43431	2.38837
WBGene00021430	0.29815	0.174669
WBGene00000402	4.60312	3.8624
WBGene00235340	1.06175	1.1812
WBGene00016670	10.0139	9.24633
WBGene00016669	6.65932	5.61734
WBGene00044468	0.856522	1.27143
WBGene00022092	-0.459808	-0.29962
WBGene00022087	-0.436649	-0.527172
WBGene00022078	0.684957	0.718879
WBGene00022076	1.50879	-1.23763
WBGene00004878	2.35988	0.824454
WBGene00003161	-0.544445	-0.286719
WBGene00022377	0.989487	0.474027
WBGene00022378	0.952473	0.723471
WBGene00006705	1.12165	1.19293
WBGene00022382	1.06321	1.76593
WBGene00022375	3.96844	3.57511
WBGene00021876	1.40952	1.67517
WBGene00021877	-0.451259	-0.547929
WBGene00045397	1.85295	1.40229
WBGene00235268	6.19911	5.90025
WBGene00021878	2.19537	1.49723
WBGene00043062	1.23506	0.425067
WBGene00021873	5.49999	4.76112
WBGene00043702	0.890356	1.0185
WBGene00021879	1.10912	0.481471
WBGene00021895	0.999331	0.841964
WBGene00021871	1.72526	2.27402
WBGene00235102	-0.505819	-0.120534
WBGene00021888	-0.411386	-0.240621
WBGene00021870	1.25754	0.633217
WBGene00189961	6.08885	6.56793
WBGene00021893	1.00134	1.45728
WBGene00235353	1.69204	1.34441
WBGene00022060	0.707537	1.18046
WBGene00020832	3.39375	1.05717
WBGene00044469	0.748881	0.227705
WBGene00021087	5.00155	4.51895
WBGene00021086	10.0139	9.24633
WBGene00021084	8.1156	6.85658
WBGene00021083	10.0139	9.24633
WBGene00015249	-0.32466	-0.16353
WBGene00015251	0.392947	0.561679
WBGene00001119	2.30571	0.819079
WBGene00001702	3.37511	2.94951
WBGene00001692	-2.88101	-2.2772
WBGene00001699	2.82186	2.49115
WBGene00000424	-0.266562	0.0482956
WBGene00019777	0.551433	0.360633
WBGene00015037	-0.475282	-0.781323
WBGene00021377	0.662071	0.855028
WBGene00021378	-0.542596	-0.172251
WBGene00021379	2.25192	1.65451
WBGene00021381	2.64676	2.35305
WBGene00002188	1.84856	1.68625
WBGene00022608	0.881177	0.996498
WBGene00016987	-1.21615	-0.706507
WBGene00021363	-0.433895	-0.310714
WBGene00021358	2.58684	1.83511
WBGene00021371	1.55968	1.41133
WBGene00021369	1.72237	1.82528
WBGene00021372	-1.19366	-0.93101
WBGene00021368	1.04884	1.32893
WBGene00006869	0.82008	0.98051
WBGene00019546	0.870867	0.617246
WBGene00019545	4.1146	4.24225
WBGene00003884	0.856595	0.956303
WBGene00006970	1.94237	1.92648
WBGene00000009	1.69928	0.688148
WBGene00044292	2.67105	1.51192
WBGene00219307	0.981109	-0.52318
WBGene00018971	2.46649	-0.43831
WBGene00021580	4.38498	3.99816
WBGene00021583	1.14731	0.873153
WBGene00021585	-3.03706	-0.0224828
WBGene00018548	2.40613	1.58916
WBGene00018547	3.50773	3.16532
WBGene00020929	1.03551	1.31151
WBGene00020930	1.01892	1.05814
WBGene00003955	-0.459321	-0.348222
WBGene00020981	0.91523	1.44016
WBGene00004157	-1.51486	-1.25143
WBGene00018645	3.64319	4.32502
WBGene00018646	2.1433	2.86483
WBGene00019932	2.00712	1.41606
WBGene00019931	5.09639	5.53783
WBGene00219216	1.96523	1.65734
WBGene00004385	-0.394818	0.06332
WBGene00019441	-0.818325	-0.403564
WBGene00017934	0.378705	-0.436797
WBGene00017936	1.3109	0.439455
WBGene00001074	8.84419	8.53928
WBGene00000611	2.94672	3.55102
WBGene00018085	1.08086	1.15619
WBGene00000610	6.44712	6.26301
WBGene00017485	-1.78474	-1.73206
WBGene00017483	1.4836	1.59385
WBGene00021287	1.92741	1.10834
WBGene00020972	0.824926	0.268199
WBGene00020973	4.19011	4.75258
WBGene00020971	3.79517	4.86079
WBGene00020976	3.53912	4.31095
WBGene00005662	-0.352624	-0.136117
WBGene00021282	-0.641077	-0.290003
WBGene00019953	-0.441659	-0.488282
WBGene00019946	0.318619	0.551943
WBGene00019955	0.732912	0.782644
WBGene00019721	2.23712	0.235921
WBGene00019720	1.43096	1.30981
WBGene00019717	4.74479	4.87766
WBGene00022678	-0.275593	-0.178541
WBGene00022679	7.46939	6.97037
WBGene00201238	10.0139	9.24633
WBGene00022680	8.4519	7.58152
WBGene00022683	-1.39948	-2.02956
WBGene00022681	-0.454034	-0.296785
WBGene00017901	2.49963	1.72664
WBGene00017592	0.974488	1.49301
WBGene00017591	1.0061	0.0703988
WBGene00000684	1.96858	1.37338
WBGene00006706	-0.571594	-0.493804
WBGene00000685	6.05468	6.14896
WBGene00017924	-0.429814	-0.321448
WBGene00044620	3.30701	3.04401
WBGene00017119	-0.25585	-0.0402514
WBGene00017121	0.238365	0.194638
WBGene00021202	-0.268631	-0.212034
WBGene00003216	-0.68643	-0.420574
WBGene00020004	-1.0538	0.476711
WBGene00020003	1.85008	0.901039
WBGene00001060	-0.448279	-0.490608
WBGene00044483	-0.49813	-0.257353
WBGene00019164	1.10197	0.523761
WBGene00019166	1.46658	1.95415
WBGene00021197	-4.34468	-2.31553
WBGene00020354	-2.07134	-2.51513
WBGene00021183	1.78659	1.7053
WBGene00017112	2.03902	1.64417
WBGene00006051	1.99281	1.80979
WBGene00003976	-0.733432	-0.570996
WBGene00006053	1.93062	1.93457
WBGene00003450	1.91658	1.58174
WBGene00015327	-0.505063	-0.187011
WBGene00004929	1.10118	0.746608
WBGene00016056	-1.0721	-1.20232
WBGene00016057	-0.469553	-0.0763126
WBGene00020994	-0.368833	-0.222039
WBGene00020992	-1.09511	-1.11254
WBGene00195093	-0.326639	-0.0960812
WBGene00043064	-0.509706	-0.500185
WBGene00021994	1.00034	0.716099
WBGene00021996	1.72092	1.33696
WBGene00003426	2.24956	1.70145
WBGene00003452	2.01202	1.86514
WBGene00022705	1.73883	0.959073
WBGene00021159	-0.806773	-1.05864
WBGene00021156	2.31677	1.82802
WBGene00018317	-0.312897	-0.310989
WBGene00018321	-0.384645	-0.31799
WBGene00018316	-0.410551	-0.348791
WBGene00001243	-1.83305	-2.24855
WBGene00018314	2.0056	1.22449
WBGene00001244	-1.40352	-2.39687
WBGene00022774	-0.446266	-0.36752
WBGene00022773	-0.692993	-0.440213
WBGene00004992	10.0139	9.24633
WBGene00021153	-0.832446	-1.06607
WBGene00004374	-0.684687	-0.571285
WBGene00020433	-0.69528	-0.454429
WBGene00004243	-0.528642	-0.27372
WBGene00006745	0.696083	0.807253
WBGene00020462	-0.580833	-0.608577
WBGene00001439	1.27363	1.40485
WBGene00016541	1.8447	1.56928
WBGene00000817	-0.244216	-0.0933064
WBGene00000247	-0.254467	0.0854272
WBGene00044500	1.15106	0.988549
WBGene00016954	4.19422	0.736329
WBGene00043065	6.97985	1.62392
WBGene00016956	8.6387	4.21561
WBGene00016953	5.53749	3.33677
WBGene00016951	1.64652	0.51161
WBGene00019263	-1.42351	-1.35722
WBGene00019264	-0.350183	-0.32806
WBGene00016664	-1.57926	-1.62469
WBGene00016289	0.96441	1.06434
WBGene00016291	-0.485668	-0.31937
WBGene00015680	1.05942	0.93447
WBGene00015541	2.61265	2.12388
WBGene00189995	4.66004	5.26654
WBGene00019154	6.22737	5.35754
WBGene00019153	-0.365733	-0.0576877
WBGene00003019	1.67865	1.42341
WBGene00019296	-0.359949	-0.191255
WBGene00019295	-0.588612	-0.47521
WBGene00002129	0.486534	0.638471
WBGene00006780	0.536673	0.399156
WBGene00016721	0.647689	-0.53938
WBGene00019205	1.22058	0.878071
WBGene00019514	2.86475	2.22074
WBGene00019517	3.22595	2.04617
WBGene00002245	-0.472078	-0.45662
WBGene00006974	-0.485785	-0.588774
WBGene00019176	1.33897	0.983381
WBGene00015701	1.33571	1.04355
WBGene00015702	-0.337799	-0.370011
WBGene00016764	-0.813684	-0.627292
WBGene00016763	0.838116	0.933942
WBGene00016757	1.38707	-0.224532
WBGene00019057	0.599054	0.486306
WBGene00019060	1.44289	1.08887
WBGene00000005	-1.05221	-0.826371
WBGene00006416	1.90094	1.41699
WBGene00003082	-0.320387	-0.306281
WBGene00022251	-0.343279	-0.157969
WBGene00219218	-0.967461	-0.774657
WBGene00189951	1.70452	2.09753
WBGene00022257	-0.533613	-0.336777
WBGene00022245	-2.64503	-2.43492
WBGene00022246	-1.62452	-1.25892
WBGene00022252	-1.54319	-1.83061
WBGene00022231	1.82636	0.708977
WBGene00004169	1.22973	1.2453
WBGene00015308	-0.359037	-0.276467
WBGene00015310	-0.571576	-0.726984
WBGene00016611	0.583542	0.401537
WBGene00018160	-0.282236	-0.266291
WBGene00001029	-0.410142	-0.554842
WBGene00002274	0.985655	1.32166
WBGene00017481	-0.910797	-1.06118
WBGene00017480	-0.428401	-0.415426
WBGene00001091	1.15166	0.96468
WBGene00015278	-0.80165	-0.987451
WBGene00015284	0.875852	0.193563
WBGene00015283	-0.630357	-0.585542
WBGene00015280	0.796094	-0.685921
WBGene00001858	3.49919	4.23673
WBGene00044294	1.27994	0.600943
WBGene00003030	-0.576928	-0.539506
WBGene00019259	-0.47182	-0.554511
WBGene00015938	-0.495205	-0.48045
WBGene00015928	-0.417906	-0.229699
WBGene00015930	0.491387	0.529824
WBGene00015934	1.58367	1.71536
WBGene00015932	1.93886	0.0207568
WBGene00003043	-0.49975	-0.302768
WBGene00006608	-0.376364	-0.0892144
WBGene00020235	0.622733	-0.429935
WBGene00020684	-0.543583	-0.373015
WBGene00020683	-0.320285	-0.44083
WBGene00022725	4.75847	4.3176
WBGene00022727	1.41966	1.62181
WBGene00016084	-0.855874	-0.853428
WBGene00015552	0.516429	0.125307
WBGene00015551	0.338598	-0.0802564
WBGene00015554	-0.446491	-0.239192
WBGene00000585	-0.369413	-0.527701
WBGene00235272	-1.68667	-2.59798
WBGene00021542	-1.71942	-1.67287
WBGene00021544	0.708166	0.897413
WBGene00000942	0.868659	0.813428
WBGene00022620	-0.394134	-0.459969
WBGene00022618	-0.53489	-0.394754
WBGene00022621	2.35139	1.76583
WBGene00003527	3.61819	2.53621
WBGene00016403	3.65805	3.14556
WBGene00000888	-0.392913	-0.272421
WBGene00016404	-0.65901	-0.560522
WBGene00000687	7.06213	6.44736
WBGene00016399	2.1349	2.25832
WBGene00004822	-0.561332	-0.437616
WBGene00016596	9.82631	9.24633
WBGene00016598	5.3117	4.92514
WBGene00016594	1.69327	0.869174
WBGene00017053	-0.577494	-0.284994
WBGene00017052	10.0139	9.24633
WBGene00001241	-0.506293	-0.830057
WBGene00015535	3.30791	4.5315
WBGene00015537	1.72579	1.54021
WBGene00018345	4.50775	3.77049
WBGene00018346	1.10958	0.331048
WBGene00001713	2.50462	2.04907
WBGene00018350	0.826036	0.485414
WBGene00021496	3.4515	4.01877
WBGene00021497	-0.70303	-0.878145
WBGene00020446	0.621263	-0.748043
WBGene00006814	1.15752	1.21568
WBGene00017416	3.30949	3.10104
WBGene00004044	-0.405095	-0.36001
WBGene00018902	-0.57712	-0.485094
WBGene00018901	-0.438315	-0.226045
WBGene00018900	-0.506472	-0.780206
WBGene00004039	-0.344161	-0.449862
WBGene00019898	-0.35218	0.00434777
WBGene00019901	6.17119	3.83226
WBGene00019902	1.69237	1.72113
WBGene00003914	-0.467213	-0.568983
WBGene00000392	-0.731918	-0.492287
WBGene00018636	-0.828462	-0.778834
WBGene00018635	-0.501436	-0.53863
WBGene00017991	5.9735	5.42044
WBGene00018470	2.74954	3.20717
WBGene00018472	3.66312	2.60921
WBGene00001975	-0.382068	-0.336699
WBGene00001584	-0.432849	-0.488382
WBGene00015619	0.992633	1.02286
WBGene00017996	-0.32864	-0.223658
WBGene00017997	-0.301634	-0.21311
WBGene00017999	-0.562506	-0.351301
WBGene00023487	-0.332734	-0.228344
WBGene00017998	7.06667	6.33819
WBGene00016845	5.48052	5.2546
WBGene00016844	-0.311995	-0.282414
WBGene00000551	5.18357	1.67022
WBGene00016700	2.87613	2.95355
WBGene00000603	8.3763	7.92278
WBGene00016701	-0.455802	-0.551649
WBGene00016698	2.06291	1.27135
WBGene00016374	-0.621809	-0.6544
WBGene00016373	-0.679572	-0.789799
WBGene00016375	-0.517635	-0.525512
WBGene00016376	-0.451234	-0.666371
WBGene00044325	-0.464175	-0.236028
WBGene00044326	-0.531153	-0.44998
WBGene00016378	-0.418187	-0.287667
WBGene00004703	-0.377407	-0.0914938
WBGene00016379	1.62	1.57576
WBGene00016380	-0.554035	-0.43199
WBGene00016381	-0.39897	-0.216837
WBGene00016383	-0.331512	-0.563275
WBGene00004363	0.81063	0.931494
WBGene00020497	2.96841	2.27832
WBGene00015509	-0.439953	-0.628902
WBGene00001453	0.791261	0.982922
WBGene00016957	-0.815352	-1.05318
WBGene00016958	2.30314	1.79734
WBGene00016793	-0.345677	-0.396232
WBGene00016792	-0.378238	-0.0723585
WBGene00016794	-0.409481	-0.331488
WBGene00016791	-0.704012	-0.6708
WBGene00219436	5.39993	4.88833
WBGene00017643	-0.465082	-0.525654
WBGene00019021	8.13542	6.61
WBGene00003879	8.68222	7.11841
WBGene00000689	7.07046	6.82574
WBGene00021541	-0.707959	-0.485991
WBGene00016130	2.3695	1.25809
WBGene00016129	-0.818269	-1.10269
WBGene00044508	-0.505286	-0.722819
WBGene00021538	-0.488058	-0.527368
WBGene00021539	-0.360496	-0.534122
WBGene00018357	-0.463084	-0.378334
WBGene00004979	0.405879	0.34008
WBGene00018356	0.823763	0.370243
WBGene00004057	1.37691	0.879196
WBGene00004056	0.76546	0.204273
WBGene00004055	0.482058	-0.181805
WBGene00015048	3.26091	2.05352
WBGene00015047	1.07057	1.37217
WBGene00044608	-0.403892	-0.303352
WBGene00006620	1.71199	1.50664
WBGene00006930	-1.63487	-0.597845
WBGene00000923	-0.373614	-0.271082
WBGene00019504	-0.433133	-0.538713
WBGene00018071	-0.647458	-0.729129
WBGene00018073	1.0669	0.402388
WBGene00017542	1.89955	1.86836
WBGene00044953	-1.58032	-1.49459
WBGene00005019	-0.48913	-0.300668
WBGene00017071	2.70264	-0.158977
WBGene00017073	5.53942	4.65029
WBGene00017070	-0.299882	-0.230161
WBGene00020139	0.588214	-0.478836
WBGene00006374	-0.418802	-0.0724445
WBGene00006220	-1.69286	-2.36588
WBGene00016181	1.70382	0.596544
WBGene00004993	1.55334	0.291757
WBGene00016182	-0.560353	-0.656179
WBGene00001566	-0.386971	-0.343476
WBGene00016177	1.12924	0.808367
WBGene00003224	-0.407784	-0.395881
WBGene00044001	-0.46462	-0.615108
WBGene00001051	-0.577089	-0.346346
WBGene00015650	-1.21401	-1.02229
WBGene00022010	1.3894	1.14977
WBGene00018335	-0.922944	-0.973541
WBGene00016769	0.878308	0.394759
WBGene00235271	3.05079	2.63153
WBGene00000397	2.49156	1.71998
WBGene00255375	2.8706	2.72082
WBGene00017237	-0.581274	-0.515324
WBGene00017238	-0.314571	-0.252958
WBGene00002028	-0.586405	-0.61858
WBGene00000994	-0.523391	-0.761061
WBGene00009006	-0.662075	-0.538639
WBGene00009007	-0.668805	-0.507819
WBGene00009008	1.02247	-0.550964
WBGene00009010	-0.500637	-0.535543
WBGene00009011	-0.660722	-0.786072
WBGene00008968	-0.362767	-0.333741
WBGene00002222	1.32358	1.28346
WBGene00008971	0.738765	0.666762
WBGene00007899	1.26401	1.26363
WBGene00007898	0.709375	0.823155
WBGene00001366	1.50109	1.14649
WBGene00012118	2.81833	2.09419
WBGene00045183	2.58632	0.732096
WBGene00000691	8.92914	8.68482
WBGene00000594	8.63695	8.53854
WBGene00011707	1.61994	1.85833
WBGene00000692	1.56002	1.99861
WBGene00001132	0.967127	0.917054
WBGene00007493	-0.590071	-0.488905
WBGene00007496	-2.14001	-1.00988
WBGene00003864	-0.361221	-0.241138
WBGene00007764	1.47246	1.0567
WBGene00004307	-0.229441	-0.104871
WBGene00008363	-0.680883	-0.513329
WBGene00008364	-0.297538	-0.0419969
WBGene00008366	1.41266	1.35257
WBGene00000266	0.871103	0.0966309
WBGene00008277	3.95753	3.37256
WBGene00006852	1.30573	1.15562
WBGene00008281	-0.52544	-0.489868
WBGene00013514	-1.40528	-1.18137
WBGene00003610	2.28661	1.03647
WBGene00013880	-0.331472	-0.210421
WBGene00013881	-0.627415	-0.55864
WBGene00006663	1.26872	1.49623
WBGene00002046	-0.39981	-0.275625
WBGene00007221	-0.60486	-0.553651
WBGene00001413	-0.735973	-0.45308
WBGene00009078	-0.423588	-0.252505
WBGene00000121	-0.388463	-0.237985
WBGene00009075	4.92368	3.44729
WBGene00012429	5.1177	4.36244
WBGene00012433	5.24824	4.57593
WBGene00012434	-0.492188	-0.229387
WBGene00000694	6.34933	5.70178
WBGene00012435	-0.398486	-0.393735
WBGene00012436	-0.666375	-0.790033
WBGene00004463	-0.315641	-0.30351
WBGene00009881	-0.403863	-0.530537
WBGene00009884	1.71505	1.2232
WBGene00011856	0.587702	-0.723847
WBGene00006931	-0.494179	-0.446827
WBGene00011860	-0.24914	-0.119402
WBGene00007506	1.53562	1.00027
WBGene00007509	-2.23909	-2.33407
WBGene00000911	-0.370408	-0.488062
WBGene00000695	3.77515	3.62466
WBGene00010148	1.55822	0.776033
WBGene00010150	2.3141	1.27137
WBGene00010149	-1.60498	-1.64344
WBGene00010317	-0.582641	-0.572864
WBGene00009541	3.88076	2.82309
WBGene00000775	-1.02516	-1.25989
WBGene00007887	-1.32064	-2.21357
WBGene00007886	-0.557039	-0.62437
WBGene00007882	0.31966	0.329531
WBGene00000696	-4.07105	-2.00331
WBGene00009186	-0.645538	-0.558531
WBGene00009185	3.00338	2.04044
WBGene00005003	0.782117	0.520412
WBGene00000002	1.95015	0.576396
WBGene00044107	-0.81459	-2.023
WBGene00010274	-2.14334	-3.51596
WBGene00010277	-1.38223	-2.15914
WBGene00002090	2.07323	2.82742
WBGene00014240	2.71121	2.27746
WBGene00003463	1.78669	1.72013
WBGene00010485	1.48262	0.879937
WBGene00003629	3.84416	2.08065
WBGene00010486	2.70465	2.49623
WBGene00003728	-0.443769	-0.452177
WBGene00001607	-0.477922	-0.220718
WBGene00003687	0.456842	0.179294
WBGene00011748	2.27459	1.85178
WBGene00003465	2.24981	1.995
WBGene00011747	-0.386124	-0.483567
WBGene00011746	-0.34735	-0.425047
WBGene00001188	1.33041	1.85421
WBGene00012341	-0.452481	-0.642632
WBGene00003449	2.68787	3.08175
WBGene00010633	1.7374	1.91945
WBGene00006050	1.56564	2.04181
WBGene00010637	-0.605557	-1.08561
WBGene00003787	-0.421308	-0.54222
WBGene00003603	-0.591392	-0.60358
WBGene00009320	-0.602884	-0.62115
WBGene00009321	3.81231	3.60292
WBGene00006056	2.09527	1.891
WBGene00009323	0.811498	0.311133
WBGene00009133	1.92163	1.56031
WBGene00001113	2.60237	2.59103
WBGene00009131	-0.629555	-0.750713
WBGene00001650	0.556087	0.0705902
WBGene00011762	3.58513	2.39212
WBGene00000964	0.774122	0.266472
WBGene00008151	0.417912	0.414152
WBGene00008150	6.84875	5.49498
WBGene00008148	-0.429202	-0.388711
WBGene00008147	-0.577569	-0.416015
WBGene00009686	-0.746485	-1.37973
WBGene00009681	2.25416	2.04909
WBGene00009682	2.32429	2.43205
WBGene00011423	0.570073	-0.155076
WBGene00003576	-0.322699	-0.462672
WBGene00003432	2.4268	2.21553
WBGene00007307	1.81317	1.70744
WBGene00007308	1.8458	1.60343
WBGene00255426	0.971785	1.52862
WBGene00007309	0.873211	0.788876
WBGene00010676	-0.343388	-0.416507
WBGene00010678	-0.613583	-0.319135
WBGene00001752	-0.95165	-1.36325
WBGene00003434	2.23864	2.38475
WBGene00000975	-0.378601	-0.212986
WBGene00011776	-0.373806	-0.29282
WBGene00006638	-0.421538	-0.272579
WBGene00011773	-0.492552	-0.578947
WBGene00001653	-0.459865	-0.707632
WBGene00007696	-0.373736	-0.328221
WBGene00008509	2.79323	1.84518
WBGene00008508	3.12011	1.80976
WBGene00001158	2.14028	3.38984
WBGene00008512	3.14222	2.27255
WBGene00000910	1.13123	0.72289
WBGene00008511	1.72109	1.51671
WBGene00012781	1.66987	1.07638
WBGene00012782	0.548934	-0.57726
WBGene00012783	1.15643	2.10229
WBGene00044922	-1.7223	-3.09596
WBGene00006568	-0.637989	-0.399993
WBGene00004297	-0.355259	-0.280211
WBGene00011176	2.91723	2.82716
WBGene00194658	5.6649	4.8569
WBGene00011175	4.05663	3.61234
WBGene00006779	0.763593	0.556759
WBGene00011236	-0.533361	-0.115893
WBGene00011237	-0.330163	-0.200409
WBGene00004800	-0.482005	-0.638679
WBGene00011239	-0.40297	-0.366899
WBGene00003064	-0.575702	-0.623413
WBGene00011224	-0.498362	-0.419024
WBGene00011225	-0.353623	-0.43181
WBGene00008730	1.44741	1.30502
WBGene00008731	0.935095	1.08532
WBGene00008732	3.95497	3.12485
WBGene00008490	3.99164	3.01444
WBGene00008488	-0.668546	-0.663975
WBGene00000419	-0.572888	-0.82309
WBGene00006527	0.905977	0.70998
WBGene00007264	5.35374	5.04667
WBGene00011594	5.14273	4.73708
WBGene00011596	4.55638	4.81639
WBGene00011597	-0.496494	-0.3968
WBGene00011600	-0.343473	-0.345
WBGene00001867	-0.699784	-0.576775
WBGene00001163	1.61188	1.3672
WBGene00008076	1.32541	0.53209
WBGene00008074	3.06397	2.47486
WBGene00045024	5.77735	4.45608
WBGene00004228	1.11394	0.196207
WBGene00011182	0.670889	-1.4514
WBGene00044977	1.84294	0.943953
WBGene00001476	3.05382	2.6104
WBGene00013856	4.32616	4.55505
WBGene00013857	-0.409355	-0.226544
WBGene00000865	-0.347824	-0.206247
WBGene00001730	7.12048	6.75485
WBGene00013858	2.82491	3.36217
WBGene00012007	-1.14291	-1.39001
WBGene00012013	3.54099	3.3406
WBGene00012015	-0.697696	-0.662071
WBGene00007384	2.9317	0.938053
WBGene00003876	1.12355	0.255511
WBGene00014669	1.38682	0.800116
WBGene00011722	-0.357232	-0.301623
WBGene00008750	-0.330109	-0.430488
WBGene00008760	2.42204	2.17863
WBGene00008755	-2.56094	-2.07523
WBGene00014008	1.27003	1.57713
WBGene00003081	-0.397543	-0.351836
WBGene00002981	0.329449	0.458393
WBGene00014004	-0.313952	-0.458832
WBGene00014005	2.75593	3.85178
WBGene00013473	2.08442	1.3648
WBGene00013474	1.78669	1.12054
WBGene00012794	1.20214	0.732129
WBGene00000866	-0.654912	-0.384177
WBGene00008776	1.6988	1.34084
WBGene00008777	0.962675	0.921602
WBGene00003586	-0.38326	-0.194338
WBGene00008774	-0.67464	-0.858967
WBGene00008775	-0.590599	-0.522953
WBGene00044784	-0.58626	-0.35889
WBGene00000109	-0.188566	-0.369951
WBGene00009493	-2.60006	-0.714341
WBGene00009496	3.24182	3.61357
WBGene00009492	2.85153	2.45626
WBGene00002992	-0.458711	-0.218739
WBGene00012385	-0.299411	-0.340924
WBGene00002214	-0.630308	-0.592231
WBGene00014505	1.36235	1.32396
WBGene00011481	-0.373714	-0.341799
WBGene00004985	-0.63397	-0.687967
WBGene00004204	-0.439897	-0.661522
WBGene00007444	-0.269852	-0.410797
WBGene00007443	-0.588758	-0.443644
WBGene00004309	1.56641	0.758315
WBGene00004199	-0.269952	-0.276927
WBGene00011124	-0.60449	-0.934331
WBGene00000699	8.39213	7.92862
WBGene00007336	1.06863	0.455367
WBGene00010047	1.79483	1.67208
WBGene00007113	-0.432564	-0.359033
WBGene00001019	-0.259513	-0.283209
WBGene00007112	0.938015	0.826101
WBGene00001020	-0.604784	-0.719983
WBGene00007106	-0.715689	-0.548676
WBGene00007107	-0.593752	-0.582737
WBGene00007108	-0.687948	-0.766918
WBGene00007110	-0.248185	-0.172317
WBGene00011337	0.997925	1.64788
WBGene00001108	3.52707	2.72094
WBGene00010353	-0.513193	-0.211537
WBGene00010354	-0.452308	-0.274716
WBGene00009035	-0.502631	-0.334229
WBGene00045175	-0.582974	-0.461729
WBGene00007514	-0.323343	-0.497584
WBGene00010847	-0.454705	-0.471071
WBGene00001585	-0.527614	-0.394516
WBGene00000702	6.14018	5.65139
WBGene00008722	-0.368692	-0.43145
WBGene00009588	-0.564208	-0.599422
WBGene00012497	-0.488601	-0.27895
WBGene00012496	-0.479586	-0.331701
WBGene00010232	-0.170331	-0.12542
WBGene00010233	-0.394026	-0.507621
WBGene00006491	-0.497945	-0.484123
WBGene00001320	-0.406603	-0.0555241
WBGene00014087	-0.388113	-0.314701
WBGene00002130	-0.381307	-0.208954
WBGene00014077	1.40899	0.703694
WBGene00001079	7.84264	6.83664
WBGene00011910	2.2119	1.7101
WBGene00045096	10.0139	9.24633
WBGene00001577	1.74701	1.64139
WBGene00011727	1.60902	1.30009
WBGene00011723	1.09095	0.495794
WBGene00011725	2.02338	-0.0199973
WBGene00003920	-0.325854	-0.184968
WBGene00006415	-0.33983	-0.270345
WBGene00001151	-0.354614	-0.245535
WBGene00009551	-0.463015	-0.171718
WBGene00007801	0.671481	0.302458
WBGene00007802	4.98335	4.79597
WBGene00002827	1.54345	1.21833
WBGene00014089	1.88139	1.56908
WBGene00003736	1.85945	0.284228
WBGene00014092	-1.03384	-1.00604
WBGene00014094	10.0139	9.24633
WBGene00006555	-0.888747	-0.829014
WBGene00014096	-0.317691	-0.27048
WBGene00014097	-0.595071	-0.316966
WBGene00014009	4.66995	3.46952
WBGene00011742	-0.34613	-0.0575265
WBGene00011741	-0.865278	-0.634033
WBGene00011740	-0.45803	-0.230816
WBGene00011737	1.68443	2.11471
WBGene00000270	-0.602311	-0.629745
WBGene00010670	-0.428056	-0.23585
WBGene00008682	-0.490562	-0.511604
WBGene00008683	-0.61937	-0.459998
WBGene00008684	-0.556762	-0.574194
WBGene00044329	-0.40339	-0.16061
WBGene00008686	-0.348639	-0.172614
WBGene00010889	-0.336153	-0.19548
WBGene00000703	4.22114	3.73776
WBGene00000122	-0.403222	-0.244648
WBGene00010892	-0.343363	-0.332471
WBGene00007093	-0.478539	-0.310444
WBGene00007088	-0.321343	-0.198575
WBGene00007087	-0.379815	-0.579976
WBGene00007092	-0.469927	-0.494461
WBGene00007091	0.409614	0.371225
WBGene00008967	6.1541	4.19395
WBGene00003772	1.06313	0.447889
WBGene00009437	-1.31667	-1.8529
WBGene00004025	0.707	0.447356
WBGene00009438	4.10217	3.3142
WBGene00012704	1.27245	0.699424
WBGene00014883	2.63262	1.97908
WBGene00001044	-0.8213	-1.22845
WBGene00016590	-0.576552	-0.740219
WBGene00016586	-0.430853	-0.491291
WBGene00019579	1.17505	1.15628
WBGene00013921	-0.975335	-0.981853
WBGene00000376	-0.427404	-0.588409
WBGene00009213	2.95426	3.61251
WBGene00009215	1.54773	0.622057
WBGene00009219	-0.602795	-0.811726
WBGene00009218	2.08052	1.7226
WBGene00001580	-0.475096	-0.540177
WBGene00008583	-2.14924	-3.24361
WBGene00000704	6.40406	6.29253
WBGene00008584	2.4032	-2.17218
WBGene00007730	0.445192	0.723653
WBGene00007733	1.97632	1.1075
WBGene00007734	2.35509	0.737887
WBGene00009957	2.78545	2.87627
WBGene00014081	1.18271	0.909284
WBGene00002002	-0.385333	-0.215177
WBGene00010673	4.46545	4.10566
WBGene00003995	1.2595	1.6564
WBGene00000186	-0.334152	-0.0754317
WBGene00006916	-0.602443	-0.713283
WBGene00011941	-0.466658	-0.373473
WBGene00011939	-0.413745	-0.422015
WBGene00007780	-0.511622	-0.191701
WBGene00007778	1.40103	1.49649
WBGene00011949	2.43922	0.989666
WBGene00004315	0.332738	0.105911
WBGene00011952	2.96509	3.31497
WBGene00004030	0.82171	0.488009
WBGene00010828	-0.37704	-0.169643
WBGene00010827	0.743645	0.619417
WBGene00014139	-0.301319	-0.113176
WBGene00014132	0.922913	-0.164531
WBGene00014136	1.03875	-0.0787068
WBGene00014134	-1.3771	-2.21195
WBGene00010660	-0.692892	-0.196865
WBGene00194925	-2.2454	-0.769074
WBGene00010658	1.54839	1.06352
WBGene00007867	1.59498	-0.0324513
WBGene00007868	5.51504	3.60781
WBGene00010125	3.75482	-0.227537
WBGene00010745	0.814642	-1.35231
WBGene00010746	4.13924	1.22801
WBGene00010749	1.79702	1.13252
WBGene00009889	2.16653	1.31496
WBGene00009895	4.80687	2.77708
WBGene00008027	-2.81398	-0.697179
WBGene00000705	10.0139	9.24633
WBGene00008033	1.43668	1.51187
WBGene00008034	-0.336139	-0.354646
WBGene00004339	-0.294191	-0.152965
WBGene00023421	-0.626749	0.028779
WBGene00007203	3.70317	3.57635
WBGene00008624	-0.312977	-0.259726
WBGene00003533	3.20832	1.39677
WBGene00006466	-0.390225	-0.285576
WBGene00003037	-0.484907	-0.234464
WBGene00010437	-0.303429	-0.191121
WBGene00010439	-0.404879	-0.42438
WBGene00010440	1.72249	1.55679
WBGene00044737	2.35989	2.36388
WBGene00010442	2.91809	2.48301
WBGene00006763	-0.408635	-0.499455
WBGene00013460	-0.248064	-0.312263
WBGene00013465	-0.458623	-0.199172
WBGene00001393	-0.697172	-0.857907
WBGene00014941	-1.2914	-0.972659
WBGene00001394	0.386602	0.184186
WBGene00001390	0.923042	1.07
WBGene00004156	5.45507	4.2687
WBGene00012190	10.0139	9.24633
WBGene00044280	2.82421	2.95637
WBGene00012191	2.00932	1.29643
WBGene00013373	-0.831955	-0.687421
WBGene00013376	-0.552368	-0.626636
WBGene00003142	-0.53378	-0.3098
WBGene00013378	-0.272442	-0.0251234
WBGene00014938	-0.565262	-0.448201
WBGene00003077	-0.39902	-0.440139
WBGene00013379	0.620229	-0.0924229
WBGene00013380	-0.720408	-0.502032
WBGene00013381	-0.595119	-0.283143
WBGene00013385	3.80036	3.15951
WBGene00013382	0.556292	0.392186
WBGene00013383	-0.714405	-0.664484
WBGene00010714	5.21779	4.15678
WBGene00010713	-0.287477	-0.363567
WBGene00012638	2.74693	2.04021
WBGene00012635	4.21826	3.7915
WBGene00007460	3.37788	1.7356
WBGene00007454	2.21938	1.4325
WBGene00007455	-0.907354	-2.01879
WBGene00007459	-1.53315	-2.10398
WBGene00012878	-1.15835	-1.37481
WBGene00012880	-2.54705	-2.30877
WBGene00012879	-0.735877	-0.693302
WBGene00012891	1.7606	1.84933
WBGene00012889	0.865619	0.330019
WBGene00012887	0.534109	0.26549
WBGene00012886	3.24096	2.02585
WBGene00012892	2.69983	2.35009
WBGene00010374	1.28831	1.14721
WBGene00012535	1.78357	0.238332
WBGene00001190	1.08104	1.40182
WBGene00012540	5.33372	5.06981
WBGene00012538	-0.813364	-1.72885
WBGene00009926	3.99057	3.55517
WBGene00000707	9.05279	7.71801
WBGene00010483	-0.87224	-0.725388
WBGene00008535	-0.778713	-0.586471
WBGene00008534	-0.811405	-0.501016
WBGene00008536	-0.859989	-0.664036
WBGene00008537	-0.810164	-0.60299
WBGene00008538	-0.718498	-0.672935
WBGene00013416	1.42637	1.23773
WBGene00013453	-1.43948	-1.25763
WBGene00013450	10.0139	9.24633
WBGene00013455	1.26925	1.80859
WBGene00013457	1.69435	1.67888
WBGene00013458	1.62972	0.691513
WBGene00010083	1.74525	0.158114
WBGene00010084	0.8504	0.743695
WBGene00010085	0.700578	0.817993
WBGene00010087	2.51887	2.56818
WBGene00013292	1.36713	0.837288
WBGene00013289	1.05057	0.943464
WBGene00012087	1.65074	1.55113
WBGene00013295	1.99088	1.04431
WBGene00013323	-0.396322	-0.0762836
WBGene00013331	5.31064	4.48043
WBGene00013304	2.58133	1.67219
WBGene00013303	1.87339	1.65375
WBGene00013325	0.6138	0.687493
WBGene00044258	0.761339	1.08502
WBGene00013334	-1.09272	-0.927503
WBGene00000192	-0.382087	-0.171245
WBGene00013335	-2.00472	-1.70737
WBGene00013311	-0.460787	-0.393678
WBGene00013312	1.73964	1.68041
WBGene00013319	-0.994059	-0.916839
WBGene00045146	2.64753	2.26019
WBGene00012762	-0.464606	-0.246656
WBGene00001066	9.01722	8.58551
WBGene00010953	2.56437	0.0836846
WBGene00044998	4.73916	0.617049
WBGene00000708	1.09609	-0.0943013
WBGene00013518	1.63296	1.59645
WBGene00000370	0.909271	1.50646
WBGene00013520	1.24667	0.269636
WBGene00013522	-0.955179	-0.686233
WBGene00013531	0.760151	0.761854
WBGene00013639	1.65622	1.53504
WBGene00013643	0.722771	-0.0589747
WBGene00013647	-2.64056	-1.89529
WBGene00013648	10.0139	9.24633
WBGene00013650	1.30342	0.593092
WBGene00013652	-2.22977	-2.19746
WBGene00004816	-1.43714	-2.01606
WBGene00013654	-1.83525	-2.2383
WBGene00013659	-1.14985	-0.679904
WBGene00001604	0.975856	0.458565
WBGene00009539	-2.54115	-3.24564
WBGene00009537	-1.62356	-2.59786
WBGene00010528	6.3752	6.59725
WBGene00012420	1.14591	1.16035
WBGene00004357	0.37711	0.365093
WBGene00013101	4.50509	2.35813
WBGene00000710	8.31109	5.53377
WBGene00013111	0.682682	0.357049
WBGene00013119	0.983498	0.933173
WBGene00013118	1.1367	0.761866
WBGene00012791	3.70432	3.21798
WBGene00013789	-0.392916	-0.554753
WBGene00013794	-2.41028	-3.66319
WBGene00013796	-2.15942	-2.60313
WBGene00013797	-1.81704	-2.93268
WBGene00013799	-1.39442	-1.38582
WBGene00013800	4.29128	4.15788
WBGene00013803	-0.463755	-0.653436
WBGene00006698	-0.24528	-0.406244
WBGene00004819	-1.30078	-1.28939
WBGene00004815	-1.58447	-2.08034
WBGene00004814	-1.45248	-1.69445
WBGene00004818	-1.312	-0.838747
WBGene00000711	6.4746	4.77117
WBGene00016879	0.420182	-0.536623
WBGene00013999	2.57465	2.53431
WBGene00014000	1.26253	1.18739
WBGene00000224	1.47386	1.02202
WBGene00001606	-0.486208	-0.125392
WBGene00009155	3.46853	2.90971
WBGene00044067	-0.486123	-0.148417
WBGene00012131	1.08483	0.862264
WBGene00012134	0.885956	0.745291
WBGene00004908	0.940888	0.867057
WBGene00008194	0.677105	-0.447118
WBGene00008196	-0.750618	-0.501236
WBGene00008197	-0.291313	-0.196228
WBGene00008198	-0.919266	-0.973566
WBGene00008199	0.553539	0.414519
WBGene00008202	-4.6013	-6.20111
WBGene00006487	2.41528	1.56802
WBGene00007823	8.73977	7.85073
WBGene00001811	-0.69364	-0.711666
WBGene00007825	-0.364883	-0.109813
WBGene00004061	1.15058	0.591016
WBGene00023501	1.68313	2.33902
WBGene00008711	1.80202	1.33159
WBGene00008710	-0.486178	-0.527055
WBGene00008709	1.93333	1.00219
WBGene00001240	-1.55564	-1.35738
WBGene00008712	4.79437	4.30595
WBGene00003525	7.37879	6.30633
WBGene00008352	1.24807	-0.783119
WBGene00003670	1.19492	0.629654
WBGene00019182	0.944819	0.498512
WBGene00019184	8.00915	7.45453
WBGene00019185	1.08579	1.01493
WBGene00000663	6.93058	4.80332
WBGene00271636	1.5568	1.60223
WBGene00005014	-0.488606	-0.204542
WBGene00016218	0.646471	-0.198797
WBGene00016217	1.37525	0.104685
WBGene00020541	-1.98071	-2.70956
WBGene00020542	-1.83562	-1.64722
WBGene00018245	-1.67298	-2.88042
WBGene00018239	-0.370084	-0.121386
WBGene00000081	0.479367	0.168349
WBGene00019636	1.03174	1.05641
WBGene00021909	1.44749	1.31565
WBGene00017328	-0.335726	-0.0325257
WBGene00003770	6.2085	5.67314
WBGene00017937	5.18272	4.01266
WBGene00020702	1.71584	1.24842
WBGene00020701	1.14938	-0.00697252
WBGene00015155	1.23584	0.56214
WBGene00021903	1.0904	0.593715
WBGene00002269	0.616645	-0.103028
WBGene00021908	2.0488	1.6241
WBGene00020566	3.25226	3.04744
WBGene00020561	2.34007	2.37191
WBGene00020560	9.68847	9.1721
WBGene00020562	0.679843	0.678044
WBGene00044319	-0.526324	-0.163893
WBGene00020924	-2.53808	-1.53504
WBGene00016030	0.62818	0.346507
WBGene00020551	4.24769	3.807
WBGene00004212	1.07147	1.62444
WBGene00000882	2.02468	1.34697
WBGene00004922	0.889064	-0.209048
WBGene00219709	3.96101	3.73823
WBGene00019327	1.23174	1.01288
WBGene00019333	-0.436906	-0.274572
WBGene00006430	-0.498431	-0.297947
WBGene00000202	-0.377886	-0.360563
WBGene00021170	-0.409289	-0.254459
WBGene00020760	1.17979	1.69095
WBGene00020761	-0.390349	-0.322123
WBGene00020763	-0.304719	-0.473082
WBGene00017759	-0.576895	-0.389761
WBGene00017757	-0.402994	-0.33538
WBGene00020455	1.06299	0.890976
WBGene00020456	0.679228	1.18023
WBGene00050914	-3.32282	-2.19973
WBGene00050913	-2.84282	-1.91179
WBGene00021338	-2.06248	-1.49935
WBGene00021336	0.718672	0.49325
WBGene00021339	0.918199	0.761327
WBGene00255598	1.47328	0.964129
WBGene00022357	-0.547085	-0.288458
WBGene00019030	1.16198	1.27921
WBGene00022104	-1.02193	-1.2227
WBGene00022103	4.53617	3.88196
WBGene00022490	0.793357	-0.379158
WBGene00003978	0.941236	0.955015
WBGene00022487	1.91059	1.5085
WBGene00013838	0.991235	0.805511
WBGene00014979	10.0139	9.24633
WBGene00013841	1.4333	1.24096
WBGene00013842	1.96596	1.89478
WBGene00013845	1.30767	0.806908
WBGene00013844	4.05161	3.76247
WBGene00013843	3.06247	2.41636
WBGene00022479	3.17383	3.23182
WBGene00022326	1.15563	0.0385184
WBGene00023395	4.20884	4.42038
WBGene00022323	-2.62596	-2.29592
WBGene00022353	1.43412	1.26776
WBGene00004905	-0.69158	-0.578578
WBGene00004894	0.884413	0.646063
WBGene00021247	0.543643	0.280039
WBGene00021249	-1.12687	-0.942427
WBGene00021252	4.42256	2.88364
WBGene00021253	0.993155	1.10076
WBGene00021260	0.761634	1.04933
WBGene00021262	1.20442	0.534849
WBGene00021263	-2.60823	-2.29701
WBGene00004779	1.3751	2.03442
WBGene00000545	1.26968	1.73255
WBGene00004249	0.695182	0.890836
WBGene00021443	-0.433368	-0.231821
WBGene00021446	1.4434	1.16522
WBGene00021445	1.84344	1.38
WBGene00020115	-0.350207	-0.424488
WBGene00206512	6.79673	8.0601
WBGene00021437	1.41375	1.05058
WBGene00021436	3.82614	2.13336
WBGene00001063	4.56159	4.19051
WBGene00021703	5.70989	4.30377
WBGene00021702	1.16381	1.08876
WBGene00021698	0.547942	0.797106
WBGene00016523	3.95783	2.93424
WBGene00021858	1.54885	0.665974
WBGene00044403	2.11987	1.39757
WBGene00021863	-0.443094	-0.416913
WBGene00021865	2.87631	2.46116
WBGene00004016	-0.260123	-0.146121
WBGene00019198	1.14748	0.975497
WBGene00021022	-0.374013	-0.190452
WBGene00021020	0.854878	1.35014
WBGene00021019	1.22171	1.24506
WBGene00017105	-0.681189	-0.56253
WBGene00003711	0.995229	0.240796
WBGene00017102	1.20737	0.00175156
WBGene00021847	-0.401766	-0.386127
WBGene00021852	0.894245	-1.16379
WBGene00021850	2.94661	2.44023
WBGene00004314	-0.481937	-0.571558
WBGene00000464	-0.232483	-0.153415
WBGene00001410	2.46695	1.75826
WBGene00021853	-0.758286	-0.462076
WBGene00022196	2.23474	1.71651
WBGene00022194	-1.13023	-0.753553
WBGene00022191	-1.64108	-1.8921
WBGene00019212	3.20738	3.05754
WBGene00002915	0.752031	0.590539
WBGene00022175	1.34376	0.735717
WBGene00022176	-0.353422	-0.326147
WBGene00022178	0.735337	0.244056
WBGene00022180	2.63894	2.65462
WBGene00022181	3.51659	1.87281
WBGene00044760	2.68131	0.79534
WBGene00022167	-0.31712	-0.243473
WBGene00022189	6.30853	5.85666
WBGene00019261	0.777682	-0.806679
WBGene00018991	-0.511996	-0.481391
WBGene00018990	0.975554	0.911413
WBGene00019994	0.921534	0.908481
WBGene00019997	1.09587	0.0306254
WBGene00019157	-0.41874	-0.388955
WBGene00021915	1.28931	1.58509
WBGene00021918	1.79685	1.37963
WBGene00021919	1.80938	1.09752
WBGene00019170	1.06033	1.268
WBGene00006725	0.54946	0.748896
WBGene00021819	1.67103	0.686196
WBGene00021820	0.478654	0.572756
WBGene00020104	0.677239	0.87305
WBGene00020100	1.48811	0.759108
WBGene00020105	3.29131	3.42886
WBGene00021813	-0.349007	-0.341463
WBGene00021816	-0.306062	-0.126158
WBGene00001559	0.970892	1.10027
WBGene00004183	2.7672	1.79966
WBGene00008348	0.738859	0.730099
WBGene00010305	-0.467391	-0.485721
WBGene00007921	-0.288359	-0.173563
WBGene00007927	-0.463016	-0.304907
WBGene00007924	0.421491	0.420308
WBGene00007928	1.29625	0.756366
WBGene00007925	2.24315	1.86791
WBGene00007926	2.04626	1.97691
WBGene00001639	0.789589	0.40394
WBGene00010809	0.416355	0.229029
WBGene00010811	0.535856	-0.435898
WBGene00008288	-0.891608	-0.852871
WBGene00003605	1.80726	1.05453
WBGene00008180	10.0139	9.24633
WBGene00004213	1.4225	1.37555
WBGene00007859	-0.567696	-0.58214
WBGene00007860	-0.477803	-0.358857
WBGene00008118	-0.521632	-0.273338
WBGene00008117	-0.260512	-0.2681
WBGene00008120	-0.273451	-0.197051
WBGene00000885	-0.245256	-0.128666
WBGene00007573	-0.524679	-0.211599
WBGene00007574	1.40722	1.34728
WBGene00006474	-0.393951	-0.172986
WBGene00007579	-0.475399	-0.435269
WBGene00184990	-0.485297	-0.0840868
WBGene00007580	-0.542838	-0.397211
WBGene00045484	1.32992	0.760259
WBGene00009372	-0.458561	-0.464646
WBGene00003033	1.69581	2.18592
WBGene00008091	0.779507	0.516743
WBGene00000070	1.12146	0.871584
WBGene00011974	1.11131	0.982541
WBGene00006591	1.52675	0.843685
WBGene00011260	2.37048	1.71775
WBGene00194650	0.812241	0.331543
WBGene00007963	-3.8855	-3.38379
WBGene00007964	-1.10362	-1.32419
WBGene00007965	-0.36883	-0.133964
WBGene00007969	-0.486746	-0.369097
WBGene00006575	1.36184	0.994319
WBGene00014204	-0.202583	-0.254952
WBGene00014205	-0.495663	-0.343784
WBGene00009503	1.48936	1.98196
WBGene00011214	2.38769	2.01978
WBGene00003423	0.213622	0.274372
WBGene00007983	1.05666	0.984722
WBGene00011367	-0.388471	-0.248396
WBGene00011368	-0.327903	-0.353618
WBGene00002038	0.823037	0.260352
WBGene00007271	2.92994	3.03833
WBGene00004392	-0.750584	-0.702854
WBGene00007270	-0.436484	-0.483606
WBGene00004381	-0.364658	-0.15031
WBGene00007626	-0.389329	-0.278759
WBGene00007625	-0.357219	-0.138109
WBGene00007622	-0.5594	-0.523712
WBGene00011278	5.03312	3.96159
WBGene00006959	0.891492	0.823845
WBGene00011279	-0.447294	-0.21576
WBGene00011281	-0.328532	-0.233192
WBGene00003619	-0.422425	-0.341741
WBGene00023423	2.08806	1.9181
WBGene00009648	-0.356162	-0.308937
WBGene00006331	0.618594	0.520762
WBGene00003157	-0.496901	-0.64374
WBGene00011203	1.07298	0.496968
WBGene00001631	0.600596	0.202018
WBGene00007137	-0.495279	-0.44723
WBGene00002003	-0.446546	-0.482574
WBGene00007139	0.896582	0.806106
WBGene00007131	4.86611	4.48196
WBGene00007133	1.38303	1.64133
WBGene00007132	6.08937	5.76582
WBGene00007134	10.0139	9.24633
WBGene00011114	2.60989	2.01279
WBGene00011111	-0.455566	-0.503655
WBGene00011119	-1.11274	-0.976431
WBGene00011117	-0.646495	-0.565431
WBGene00011115	-0.367777	-0.165353
WBGene00000520	-0.292386	-0.305119
WBGene00007791	1.17416	0.601413
WBGene00007788	-0.451688	-0.365611
WBGene00007789	-0.386591	-0.33252
WBGene00003590	0.949053	1.21189
WBGene00003577	-0.573242	-0.923602
WBGene00002100	1.06136	1.39681
WBGene00010909	-0.565265	-0.433853
WBGene00010907	1.23049	0.873724
WBGene00003915	1.27577	0.97457
WBGene00009439	-0.646142	-0.633427
WBGene00009441	-0.732456	-0.64348
WBGene00009445	-0.353547	-0.212097
WBGene00009444	-0.864614	-0.685641
WBGene00000145	-0.616837	-0.47152
WBGene00008655	5.97997	4.89035
WBGene00008659	2.75368	2.0201
WBGene00004118	4.51233	3.35187
WBGene00011957	2.78144	2.39052
WBGene00011953	0.411869	0.279451
WBGene00011956	-0.409458	-0.077579
WBGene00044078	0.925848	1.27839
WBGene00011407	-1.20243	-1.28423
WBGene00011410	-0.656747	-0.548002
WBGene00011409	-0.440454	-0.333066
WBGene00011411	-0.442906	-0.341046
WBGene00000543	-0.370209	-0.523158
WBGene00007045	-0.708917	-0.588605
WBGene00008910	1.11993	1.09191
WBGene00185014	-1.15666	-1.19389
WBGene00000664	4.32089	3.8676
WBGene00004469	0.443635	0.50656
WBGene00007167	-0.548985	-0.66494
WBGene00007168	-0.668479	-0.643019
WBGene00007170	3.02697	2.60889
WBGene00008005	-0.439285	-0.375882
WBGene00003912	-0.593594	-0.450499
WBGene00017806	2.89125	2.69392
WBGene00017807	3.72996	2.93941
WBGene00017811	-0.354533	-0.633327
WBGene00017812	-0.452095	-0.430617
WBGene00017801	-0.706049	-0.407638
WBGene00000418	-0.495989	-0.351821
WBGene00016444	-0.380938	-0.364292
WBGene00016443	-0.264397	-0.232208
WBGene00016446	-0.612767	-0.427888
WBGene00016442	-0.505143	-0.602331
WBGene00016447	2.44039	2.23524
WBGene00016440	2.59699	2.16054
WBGene00016449	-0.637718	-0.346207
WBGene00000204	-0.329249	-0.0905067
WBGene00016439	-0.501532	-0.505078
WBGene00016450	1.78361	1.29967
WBGene00017828	-0.324401	-0.0979873
WBGene00017826	-0.340458	-0.37253
WBGene00017832	-0.889605	-0.958262
WBGene00004400	0.406751	0.149265
WBGene00017829	-0.362746	-0.303021
WBGene00017825	-0.455205	-0.322945
WBGene00017830	-0.61293	-0.529277
WBGene00016144	-0.327203	-0.225345
WBGene00016145	-0.477564	-0.615487
WBGene00001499	-0.31776	-0.145405
WBGene00016167	-0.298496	-0.23582
WBGene00043156	-0.655595	-0.554604
WBGene00016171	-0.656908	-0.6893
WBGene00020098	-0.450015	-0.291762
WBGene00020099	-0.444909	-0.595193
WBGene00007015	-0.846978	-1.04516
WBGene00020093	-0.481706	-0.280228
WBGene00044648	-0.539266	-0.17246
WBGene00016676	-0.61456	-0.677301
WBGene00016674	-0.35735	-0.185432
WBGene00016683	1.80903	1.1149
WBGene00001076	2.84853	3.08038
WBGene00006543	0.794698	0.467865
WBGene00021900	0.249702	0.2183
WBGene00044604	-0.4269	-0.59895
WBGene00019631	-0.641287	-0.406821
WBGene00019630	-0.421334	-0.384407
WBGene00019628	-0.430534	-0.390765
WBGene00019627	-0.504875	-0.643178
WBGene00022531	-0.408361	-0.333233
WBGene00022534	-0.382366	-0.201208
WBGene00022532	-0.635072	-0.777244
WBGene00003588	0.834987	1.19605
WBGene00016412	-0.297088	-0.285299
WBGene00001660	-0.400209	-0.32051
WBGene00001661	-0.342189	-0.380975
WBGene00001662	-0.218406	-0.192029
WBGene00022597	1.71798	0.35003
WBGene00022599	-0.505491	-0.272141
WBGene00006590	-0.451587	-0.596607
WBGene00020530	1.01658	0.788681
WBGene00020531	3.60854	3.218
WBGene00018675	2.27893	1.92622
WBGene00018672	-0.973713	-0.559247
WBGene00022664	1.83197	0.691066
WBGene00022663	-0.521413	-0.646674
WBGene00021311	-0.532779	-0.660484
WBGene00000973	0.514642	0.497293
WBGene00021315	-0.301648	-0.386146
WBGene00001731	2.37465	1.3337
WBGene00001042	1.26832	0.880705
WBGene00018613	-0.410061	-0.235243
WBGene00019836	0.578729	0.392598
WBGene00019832	1.05237	0.869304
WBGene00019831	0.291073	0.711565
WBGene00017028	1.66389	1.46342
WBGene00017027	1.38039	0.845097
WBGene00017302	0.750982	0.743382
WBGene00017303	2.22691	2.00866
WBGene00017304	0.86698	1.10873
WBGene00017301	-0.810343	-1.09216
WBGene00003371	0.942735	0.6897
WBGene00017305	6.09196	5.1722
WBGene00018966	2.13987	1.90188
WBGene00006731	4.92547	5.26364
WBGene00018965	5.01357	3.73271
WBGene00018964	-0.535338	-0.494858
WBGene00015468	-0.377178	-0.248286
WBGene00015469	0.445801	-0.348936
WBGene00000900	-0.398225	-0.301292
WBGene00000518	1.18544	1.45276
WBGene00018828	-1.36946	-1.76859
WBGene00018829	10.0139	9.24633
WBGene00018830	-0.709011	-0.554161
WBGene00018827	-0.385977	-0.601293
WBGene00004321	1.77513	1.38478
WBGene00015146	-0.367968	-0.219152
WBGene00015145	-0.511782	-0.248455
WBGene00015150	-0.520821	-0.392192
WBGene00015148	1.6506	1.05815
WBGene00015083	-0.573929	-0.36764
WBGene00002048	0.976208	1.17456
WBGene00021343	2.69408	2.22135
WBGene00000435	2.02152	1.54618
WBGene00001869	-0.413728	-0.451434
WBGene00004858	0.871945	0.570487
WBGene00044411	2.10019	2.03804
WBGene00000115	-0.642977	-0.9124
WBGene00017161	-0.282636	-0.163344
WBGene00017165	-0.579733	-0.523576
WBGene00017166	-0.279931	-0.244916
WBGene00017159	-0.688191	-0.558951
WBGene00016196	6.77862	5.48917
WBGene00016197	0.435827	0.420569
WBGene00016200	-0.264972	-0.136957
WBGene00219838	0.991367	0.174252
WBGene00001018	-0.485597	-0.369729
WBGene00016192	-0.74881	-0.464066
WBGene00006987	2.31073	1.90312
WBGene00017777	-0.235723	-0.321611
WBGene00017774	-0.331657	-0.212863
WBGene00017773	0.496978	-0.425004
WBGene00003375	1.1647	1.01432
WBGene00001489	0.703097	0.575513
WBGene00022694	-0.531905	-0.579601
WBGene00006547	-1.35269	-1.80299
WBGene00015479	2.17158	0.18481
WBGene00015480	1.76265	1.31113
WBGene00021533	-1.92192	-2.44517
WBGene00021531	1.64524	0.770778
WBGene00003593	0.973903	1.026
WBGene00023489	-0.91767	-0.789748
WBGene00016013	2.40832	0.470894
WBGene00016014	-0.401364	-0.596048
WBGene00020443	-0.550408	-0.605755
WBGene00020439	-4.91162	-3.22574
WBGene00020438	-1.26005	-0.995579
WBGene00020441	-0.528466	-0.352681
WBGene00020442	-0.453427	-0.47215
WBGene00018562	1.68083	1.17353
WBGene00018563	2.51997	1.841
WBGene00016980	-0.70127	-1.00047
WBGene00002891	-0.415526	-0.709924
WBGene00016981	-0.366288	-0.279649
WBGene00016983	-0.553139	-0.248023
WBGene00007048	-0.349411	-0.439743
WBGene00015811	0.555826	0.581603
WBGene00015807	-0.404495	-0.180413
WBGene00003523	2.48745	1.57545
WBGene00015486	-0.438539	-0.506621
WBGene00006515	-0.61791	-0.546482
WBGene00006516	-0.314789	-0.261883
WBGene00003214	-0.67249	-0.656515
WBGene00020822	-0.387416	-0.528461
WBGene00004781	-0.398232	-0.405016
WBGene00020821	-0.315554	-0.349875
WBGene00020823	-0.513288	-0.447052
WBGene00001005	-0.468139	-0.290689
WBGene00007060	1.26414	0.765119
WBGene00017754	2.31311	2.05457
WBGene00004503	-0.352832	-0.297604
WBGene00017751	-0.777609	-1.50033
WBGene00015642	-0.462997	-0.621922
WBGene00017648	-0.483054	0.177289
WBGene00003162	-0.367767	-0.210961
WBGene00017647	1.32893	0.296986
WBGene00021502	-0.343529	-0.443062
WBGene00015733	-0.38893	-0.13537
WBGene00004316	1.42705	1.30924
WBGene00018134	1.92843	1.43172
WBGene00018133	2.81623	2.24109
WBGene00018137	-0.514528	-0.282784
WBGene00018132	-0.588128	-0.414583
WBGene00022420	-0.40817	-0.348779
WBGene00019907	-0.693361	-0.638249
WBGene00019908	2.95111	2.6668
WBGene00017904	1.91534	1.92632
WBGene00017905	1.3641	0.197913
WBGene00004857	0.795303	0.327151
WBGene00020064	-0.603518	-0.463808
WBGene00000265	-0.454734	-0.497505
WBGene00019380	0.502407	0.0863758
WBGene00019382	4.82281	3.67025
WBGene00020316	-0.499522	-0.371009
WBGene00020314	-0.730048	-0.602177
WBGene00018998	-0.581415	-0.47453
WBGene00018997	3.24822	3.1547
WBGene00004133	6.3185	5.84926
WBGene00017951	-0.4087	-0.372789
WBGene00004340	-0.412316	-0.37102
WBGene00000443	1.12308	0.692504
WBGene00015544	5.72763	4.50332
WBGene00004341	-0.19339	-0.0657553
WBGene00019811	-0.448365	-0.294391
WBGene00006713	-0.506431	-0.222897
WBGene00003022	-0.568416	-0.324617
WBGene00022734	-0.461585	-0.323354
WBGene00220259	1.43858	1.01214
WBGene00015102	-0.415516	-0.150684
WBGene00015103	6.10548	4.01834
WBGene00003609	-0.310929	-0.45734
WBGene00015104	-0.314378	-0.232739
WBGene00015101	-0.430967	-0.403348
WBGene00015107	0.761119	0.642035
WBGene00015105	-0.590973	-0.399328
WBGene00015099	-0.4486	-0.202396
WBGene00001613	1.69894	0.865438
WBGene00003858	0.621643	0.133263
WBGene00019402	-0.563091	-0.465354
WBGene00018151	-0.367179	-0.500277
WBGene00018150	-0.318468	-0.422772
WBGene00018149	-0.260223	-0.170824
WBGene00020107	-0.168014	-0.255563
WBGene00020106	0.814149	0.614879
WBGene00020111	-0.425306	-0.44717
WBGene00000080	-0.209467	-0.308847
WBGene00020646	5.40959	5.17845
WBGene00015160	-0.464621	-0.297317
WBGene00015157	-0.345553	-0.420697
WBGene00015164	-0.626683	-0.475756
WBGene00015156	-0.436892	-0.429027
WBGene00018948	-0.377913	-0.391673
WBGene00018952	0.771518	0.686493
WBGene00002182	0.817781	0.00262196
WBGene00017273	-0.352307	-0.270188
WBGene00017269	-0.702839	-0.684641
WBGene00017268	-0.391213	-0.281408
WBGene00001974	-0.524717	-0.509234
WBGene00006542	-0.302726	-0.190314
WBGene00000118	0.474073	-0.260046
WBGene00003497	0.981395	0.393151
WBGene00015580	0.893802	0.888708
WBGene00000537	-0.293385	-0.164454
WBGene00000854	-0.417791	-0.414053
WBGene00002986	0.516629	0.174204
WBGene00020049	2.40327	1.75744
WBGene00020047	2.69052	2.51484
WBGene00020050	-0.350757	-0.32113
WBGene00003063	0.518709	0.553726
WBGene00000846	-0.37808	-0.350951
WBGene00194726	1.88008	1.32119
WBGene00022816	2.5197	1.81198
WBGene00001470	-0.549626	-0.639973
WBGene00015988	1.32612	0.943946
WBGene00015989	-0.922053	-0.0844624
WBGene00003956	0.984584	-0.745146
WBGene00022792	-0.313845	-0.409579
WBGene00022791	-0.705297	-0.531314
WBGene00015590	-0.584868	-0.505455
WBGene00022785	-0.290878	-0.0685402
WBGene00022787	-0.327043	-0.337828
WBGene00000765	-0.684796	-0.616789
WBGene00000835	-0.662935	-1.10074
WBGene00022803	-0.421447	-0.211694
WBGene00022797	1.05103	0.607107
WBGene00043051	-0.535738	-0.468573
WBGene00003801	-0.475357	-0.643915
WBGene00016202	-0.35264	-0.401354
WBGene00000665	9.16583	8.19859
WBGene00002879	-0.35627	-0.462166
WBGene00016208	-0.527386	-0.179279
WBGene00018845	-0.883593	-1.02041
WBGene00015557	-0.426712	-0.504281
WBGene00018408	-0.335451	-0.307481
WBGene00018409	-0.609496	-0.570153
WBGene00001059	1.80923	0.00299109
WBGene00019679	-0.320893	-0.357069
WBGene00019678	0.338564	-0.0202246
WBGene00019677	-0.507194	-0.45618
WBGene00000448	1.46417	1.30884
WBGene00000143	-0.432357	-0.57741
WBGene00001743	-0.499405	-0.487948
WBGene00019457	-0.356953	-0.415786
WBGene00019460	-0.337716	-0.402733
WBGene00004042	-0.439291	-0.452005
WBGene00015753	1.91134	0.967536
WBGene00015752	1.44925	0.572266
WBGene00015754	-0.339933	-0.517866
WBGene00017042	1.24587	1.05867
WBGene00016803	-0.319462	-0.370182
WBGene00016799	-0.495887	-0.368595
WBGene00016242	5.31799	4.57582
WBGene00006818	1.76303	2.12935
WBGene00016238	-0.449213	-0.289263
WBGene00015350	0.999382	0.81141
WBGene00015349	-0.234584	-0.177352
WBGene00044445	1.88922	0.374542
WBGene00015348	3.13177	3.57243
WBGene00006628	1.98661	1.9326
WBGene00006627	2.36136	2.65834
WBGene00015352	-0.411858	-0.306308
WBGene00015347	-0.544515	-0.382578
WBGene00015353	-0.642302	-0.275936
WBGene00002231	-0.430662	-0.491304
WBGene00003562	1.50878	1.69685
WBGene00000666	8.61967	7.68754
WBGene00003243	1.19577	1.13474
WBGene00017358	-0.566388	-0.516077
WBGene00017357	-0.903338	-0.776625
WBGene00017356	-0.47702	-0.751197
WBGene00017355	-0.386094	-0.120797
WBGene00017360	-0.622897	-0.554106
WBGene00017361	1.55261	1.62899
WBGene00022580	-0.351067	-0.598812
WBGene00022583	-0.372602	-0.188524
WBGene00019881	-0.271471	-0.203584
WBGene00007008	-0.472061	-0.658633
WBGene00019883	-0.383284	-0.475816
WBGene00002249	-0.480268	-0.32273
WBGene00022702	-0.441864	-0.373996
WBGene00022703	-0.467189	-0.334265
WBGene00022704	-0.303697	-0.368662
WBGene00022862	-0.29274	-0.354324
WBGene00016250	-0.452472	-0.241498
WBGene00004460	-0.33994	-0.349778
WBGene00016249	-0.448035	-0.36445
WBGene00018369	0.777033	0.863286
WBGene00018370	0.626452	0.406166
WBGene00018371	-0.406193	-0.309159
WBGene00018366	-0.41363	-0.331291
WBGene00006614	1.35198	1.74702
WBGene00043097	0.550213	0.224523
WBGene00015336	1.03326	0.607084
WBGene00015335	5.73016	5.69396
WBGene00015519	1.13916	0.520202
WBGene00015523	2.53797	2.64187
WBGene00015524	-0.341666	-0.424439
WBGene00015747	-0.402997	-0.194426
WBGene00017696	-0.659616	-0.599026
WBGene00001688	-0.326664	-0.356803
WBGene00001028	-0.256611	-0.372985
WBGene00006662	0.693386	1.00467
WBGene00017695	5.29665	5.95917
WBGene00017698	2.29095	0.927556
WBGene00017692	1.29301	0.903013
WBGene00015128	0.469945	0.331076
WBGene00015130	-0.352403	-0.433562
WBGene00015133	-0.338721	-0.279159
WBGene00022721	-0.533701	-0.45126
WBGene00022722	-0.331111	-0.397227
WBGene00003253	-0.51013	-0.468954
WBGene00006975	-0.414852	-0.294849
WBGene00004201	-0.396451	-0.340094
WBGene00003929	0.989696	0.483616
WBGene00018836	-0.425021	-0.406535
WBGene00018423	-0.572735	-0.389947
WBGene00018418	5.54955	4.83962
WBGene00018420	-0.417439	-0.230663
WBGene00018422	-0.860715	-1.14419
WBGene00010475	1.12923	1.49148
WBGene00014021	1.40139	0.836624
WBGene00014031	-0.56535	-0.34486
WBGene00014023	-0.465848	-0.406792
WBGene00002998	-0.32457	-0.453982
WBGene00014028	0.593869	0.355011
WBGene00000388	-0.843956	-0.807407
WBGene00014030	-1.09615	-0.353334
WBGene00014035	0.943696	1.11949
WBGene00014036	-0.322152	-0.150291
WBGene00014034	-0.862202	-0.893017
WBGene00011143	-0.259906	-0.215759
WBGene00011147	1.0069	-0.121757
WBGene00006977	-0.659729	-0.802665
WBGene00010314	-5.35298	-6.00306
WBGene00003518	0.580099	-0.0509594
WBGene00011300	-0.609509	-0.332954
WBGene00001385	0.564197	0.592606
WBGene00001386	0.375772	0.539532
WBGene00000425	1.19278	0.860044
WBGene00013986	-2.38221	-3.44173
WBGene00013983	0.525275	0.394687
WBGene00013984	-0.672507	-0.440748
WBGene00013849	3.56916	3.53119
WBGene00013846	4.79418	3.49134
WBGene00011964	0.935305	0.838966
WBGene00010795	2.15846	2.20131
WBGene00010453	2.36044	1.83448
WBGene00008043	3.907	3.49189
WBGene00008042	-2.01606	-3.62391
WBGene00001242	1.39412	1.05226
WBGene00001263	1.01754	0.721761
WBGene00010573	4.96071	4.3178
WBGene00010574	2.69898	2.63062
WBGene00008000	-0.265749	-0.282889
WBGene00010036	-0.748034	-0.248703
WBGene00010037	-0.319947	-0.0995449
WBGene00010039	1.65992	1.11198
WBGene00010038	-0.424334	-0.397837
WBGene00007186	-0.338529	-0.407951
WBGene00000235	-0.338791	-0.298959
WBGene00007187	-0.609722	-0.498106
WBGene00004933	1.26082	1.46734
WBGene00003067	1.86567	1.89764
WBGene00010132	-0.66716	-0.587454
WBGene00000550	-0.452909	-0.736907
WBGene00014218	-0.274062	-0.336571
WBGene00014224	-0.667442	-0.858884
WBGene00014222	-0.423054	-0.232231
WBGene00014219	-0.423083	-0.453024
WBGene00014220	-0.848266	-1.41862
WBGene00014221	-0.298045	-0.173543
WBGene00008170	-0.517094	0.0757274
WBGene00008172	-0.705709	-0.627899
WBGene00008174	-0.736342	-0.620064
WBGene00008176	3.33768	3.15364
WBGene00008168	2.19986	2.02567
WBGene00010227	-0.435426	0.00295505
WBGene00001831	-0.382803	0.00793371
WBGene00001955	0.778575	0.612269
WBGene00010230	-0.472897	-0.726225
WBGene00006704	-0.568743	-0.416257
WBGene00001570	2.59103	2.47309
WBGene00007402	-1.23562	-2.11972
WBGene00007404	3.17975	1.90942
WBGene00007400	-0.419421	-0.342098
WBGene00003572	-1.45347	-2.36136
WBGene00000932	4.98379	4.41704
WBGene00011498	1.667	1.1315
WBGene00000405	-0.604356	-0.443384
WBGene00001155	-0.579009	-1.16493
WBGene00011502	-0.466341	-0.486996
WBGene00011503	-0.339169	-0.342169
WBGene00011501	-0.718441	-0.419665
WBGene00011216	-0.49185	-0.404428
WBGene00005021	-0.515111	-0.386727
WBGene00003158	-0.465747	-0.600709
WBGene00014020	-0.414515	-0.407826
WBGene00000567	-0.301444	-0.347684
WBGene00014018	-0.447272	-0.50716
WBGene00014019	-0.524128	-0.293711
WBGene00010781	-0.546149	-0.464659
WBGene00010780	-0.483128	-0.603583
WBGene00010778	0.66803	0.155459
WBGene00014075	-0.356009	-0.226043
WBGene00006449	2.81767	2.0564
WBGene00009595	1.62033	1.20829
WBGene00014755	4.85177	4.97926
WBGene00010545	1.65322	1.12899
WBGene00010538	1.29195	0.621978
WBGene00010539	0.505686	0.640838
WBGene00010540	2.58097	1.53303
WBGene00001603	2.07218	1.02348
WBGene00010542	-0.575557	-0.246173
WBGene00010546	-0.409251	-0.319397
WBGene00007010	0.431553	0.477028
WBGene00007320	2.79598	2.63747
WBGene00007322	2.16797	0.682675
WBGene00007324	1.17119	0.821503
WBGene00002106	2.54453	4.04836
WBGene00011805	-0.679597	-0.306058
WBGene00011809	-1.24002	-1.29519
WBGene00011819	-0.60288	-0.444391
WBGene00002186	1.97731	1.10679
WBGene00014234	-0.575928	-0.314276
WBGene00014228	-0.40459	-0.422607
WBGene00014230	-0.431652	-0.230007
WBGene00014233	0.950007	0.73578
WBGene00003482	1.7023	1.13299
WBGene00014946	-2.34837	-2.37764
WBGene00001002	-0.404417	-0.419944
WBGene00010974	1.03543	1.19187
WBGene00010755	0.936336	0.613545
WBGene00011554	1.85999	1.05709
WBGene00003589	2.07124	2.19615
WBGene00011561	0.566045	0.625083
WBGene00006546	-0.600397	-0.436828
WBGene00008019	1.51405	0.967135
WBGene00008020	0.869509	1.09988
WBGene00044069	-0.5466	-0.378597
WBGene00010845	-0.384855	-0.571036
WBGene00010362	0.793551	1.25232
WBGene00000836	-0.354785	-0.335451
WBGene00008426	0.930851	0.62169
WBGene00008424	0.804116	0.648137
WBGene00008425	1.92257	0.776973
WBGene00009653	3.69725	3.27762
WBGene00004283	-0.359334	-0.374062
WBGene00006784	1.12207	1.06673
WBGene00004282	-0.546439	-0.301414
WBGene00012863	5.73171	5.23955
WBGene00012648	2.62805	3.44918
WBGene00012650	-0.620749	-0.580004
WBGene00012651	-0.377518	-0.260903
WBGene00012656	3.93959	3.93931
WBGene00001478	1.53357	1.09882
WBGene00012659	-0.446679	-0.484952
WBGene00012363	0.918961	0.557146
WBGene00012360	-0.462483	-0.544793
WBGene00004302	-0.40406	-0.327269
WBGene00010478	0.497354	0.182337
WBGene00010476	-0.484682	-0.400306
WBGene00004233	3.88456	3.08506
WBGene00004736	0.359884	0.186115
WBGene00011269	0.965097	0.922658
WBGene00011268	-0.461006	-0.370394
WBGene00012663	-0.399993	-0.430924
WBGene00008080	-0.50987	-0.243469
WBGene00006843	-0.594173	-0.228469
WBGene00000853	3.3337	3.3267
WBGene00010922	-0.66907	-0.39838
WBGene00012271	3.05195	1.35806
WBGene00012272	3.2275	2.85776
WBGene00000667	6.50054	5.73503
WBGene00000669	2.38466	1.67116
WBGene00012964	0.693037	0.579732
WBGene00012968	1.04071	0.170259
WBGene00012969	2.85616	1.96188
WBGene00012358	0.784147	0.798628
WBGene00012976	-0.544806	-0.180996
WBGene00006556	-1.68461	-2.0809
WBGene00012935	-0.368171	-0.13176
WBGene00012126	-0.285771	-0.223315
WBGene00003975	-0.701203	-0.360239
WBGene00012124	1.0484	1.33944
WBGene00012123	-2.17039	-2.7048
WBGene00001077	1.79118	1.21986
WBGene00012939	3.61773	3.15152
WBGene00012940	4.03173	4.7683
WBGene00185055	-0.936883	-1.04878
WBGene00006683	1.5086	1.7887
WBGene00012942	5.67168	4.71996
WBGene00013446	-0.422865	-0.403268
WBGene00013439	1.23589	0.731071
WBGene00013436	-0.456241	-0.0243671
WBGene00013435	-0.329137	-0.180976
WBGene00013434	-0.350086	-0.207587
WBGene00013424	1.87099	0.911588
WBGene00013425	0.645042	0.347257
WBGene00001633	1.38858	0.841944
WBGene00013426	0.958279	0.691761
WBGene00006552	-0.876346	-0.684381
WBGene00012750	-1.83675	-0.624661
WBGene00000670	-8.56181	-3.02678
WBGene00012755	0.993629	0.717395
WBGene00270321	1.01821	0.590779
WBGene00012759	0.890768	1.26973
WBGene00003417	-0.440869	-0.242227
WBGene00007704	-0.500974	-0.147359
WBGene00006557	-1.92366	-3.16523
WBGene00007682	4.82404	6.16115
WBGene00007679	1.14555	1.23069
WBGene00013227	1.15443	0.846099
WBGene00013230	-1.43474	-2.60055
WBGene00013233	-2.21042	-3.26465
WBGene00013234	-1.85507	-1.96108
WBGene00013235	-0.403519	-0.249103
WBGene00013236	0.794949	0.819877
WBGene00013238	-0.359643	-0.362817
WBGene00013228	0.74481	0.684842
WBGene00013241	-0.41936	-0.181501
WBGene00013243	-0.379988	-0.319204
WBGene00013579	1.87495	1.86588
WBGene00004024	0.984066	1.21227
WBGene00013540	1.52235	0.625296
WBGene00013541	0.937486	0.313141
WBGene00013543	0.823277	0.383891
WBGene00013551	-0.416081	-0.316629
WBGene00013552	-0.440512	-0.279842
WBGene00013553	-0.584773	-0.676809
WBGene00001724	5.56303	5.20682
WBGene00013557	-0.571309	-0.568813
WBGene00004172	1.47455	0.792676
WBGene00023483	3.47632	3.1554
WBGene00013559	1.5424	0.976574
WBGene00013560	0.696449	0.395278
WBGene00006986	0.935062	0.521799
WBGene00013562	1.33002	0.654977
WBGene00004086	-0.558563	-0.309255
WBGene00013031	1.69925	1.85261
WBGene00013030	-0.675279	-0.224519
WBGene00013035	0.475826	-0.20318
WBGene00013042	0.555225	0.0142469
WBGene00013737	-0.480226	-0.163451
WBGene00006389	-0.589498	-0.245419
WBGene00004700	-0.43323	-0.253901
WBGene00013739	-0.795499	-0.971361
WBGene00013742	-0.619711	-0.52711
WBGene00013740	-0.432685	-0.200107
WBGene00007210	7.56244	6.50562
WBGene00007211	-1.38553	-2.20644
WBGene00012546	-0.357716	-0.106828
WBGene00012547	2.86976	2.36226
WBGene00003406	-0.321182	-0.240808
WBGene00012550	-0.350048	-0.149604
WBGene00006804	-0.637114	-0.423853
WBGene00012554	1.35378	1.26438
WBGene00012555	-0.359533	-0.205971
WBGene00012558	-0.438517	-0.225229
WBGene00012712	0.511052	0.516996
WBGene00014178	2.35907	2.13459
WBGene00014179	3.10656	2.17694
WBGene00000672	7.86596	7.5359
WBGene00014181	1.74808	2.04644
WBGene00008809	3.67064	4.06192
WBGene00008810	1.84462	0.355339
WBGene00010072	2.04334	1.62587
WBGene00000267	1.3096	1.03857
WBGene00012715	-0.500239	-0.348409
WBGene00012716	-0.777303	-0.601792
WBGene00012796	1.34112	0.97282
WBGene00010140	-0.591571	-0.508525
WBGene00006798	0.850829	1.14742
WBGene00012802	-0.79479	-0.772097
WBGene00010142	-1.6291	-2.13067
WBGene00002229	-0.479082	-0.527586
WBGene00012807	-0.848012	-0.620771
WBGene00009951	-0.587707	-0.412773
WBGene00003829	-0.338858	-0.42927
WBGene00001092	-0.500402	-0.230997
WBGene00009952	-0.432931	-0.349763
WBGene00185005	-3.15588	-2.61391
WBGene00011400	3.86734	3.66675
WBGene00011399	-0.640374	0.111889
WBGene00008714	-1.09995	-1.42084
WBGene00003249	1.15359	0.640287
WBGene00003520	5.94224	4.50652
WBGene00009731	-0.406677	-0.311315
WBGene00000255	3.7757	3.18108
WBGene00000834	-0.34087	-0.55687
WBGene00012094	-0.381326	-0.520139
WBGene00002185	-0.336285	-0.302411
WBGene00012112	-0.258791	-0.329578
WBGene00194852	-0.623347	-0.306761
WBGene00012109	-0.318414	-0.301049
WBGene00013574	1.67325	1.71899
WBGene00003887	2.29835	1.74726
WBGene00011478	2.26538	1.46237
WBGene00011736	0.835084	0.106239
WBGene00006391	-0.399272	-0.0799191
WBGene00011733	2.50312	1.69901
WBGene00011729	-0.501456	-0.35399
WBGene00000179	-0.589472	-0.674625
WBGene00001118	0.952401	0.715732
WBGene00004796	0.71463	0.585001
WBGene00000878	1.05001	1.08393
WBGene00012306	1.45785	1.5898
WBGene00012307	3.05511	3.01677
WBGene00010661	3.087	2.64048
WBGene00023451	0.679064	0.957666
WBGene00022206	-0.567123	-0.307471
WBGene00020083	3.32244	3.17709
WBGene00015429	-0.525662	-0.37441
WBGene00019862	-0.657054	-0.678522
WBGene00019864	-0.892463	-0.802372
WBGene00195183	-1.90144	-2.29968
WBGene00000608	-4.67439	-1.79606
WBGene00022861	1.38946	1.08202
WBGene00004127	6.64326	6.07248
WBGene00018682	2.12519	1.33272
WBGene00015142	6.04373	5.03532
WBGene00017898	-0.895374	-0.299549
WBGene00019014	1.28133	0.53017
WBGene00194687	1.61762	1.34222
WBGene00001962	10.0139	9.24633
WBGene00003554	6.78141	5.97082
WBGene00006825	1.06855	1.20309
WBGene00002056	0.938149	0.0961977
WBGene00020571	5.42241	4.69999
WBGene00020572	0.708886	0.339213
WBGene00020574	1.17867	0.649348
WBGene00000086	0.655893	0.644608
WBGene00002071	-0.32399	-0.268974
WBGene00020218	-0.607015	-0.28068
WBGene00003534	6.63449	4.5431
WBGene00020214	-0.635465	-0.455466
WBGene00017780	-1.79506	-2.40449
WBGene00017781	1.10855	0.623902
WBGene00018215	2.5936	1.75554
WBGene00022502	-0.759268	-0.397801
WBGene00022504	4.00313	3.68501
WBGene00003104	4.43094	3.41769
WBGene00004769	-0.588212	-0.26618
WBGene00018077	-0.857713	-1.1798
WBGene00018076	-0.622347	-0.310888
WBGene00004893	-0.632268	-0.267952
WBGene00000164	-0.442965	-0.231668
WBGene00016644	-2.26375	-3.39683
WBGene00018861	1.65839	1.68411
WBGene00018853	-0.424668	-0.392822
WBGene00018860	0.505006	-0.00495853
WBGene00002988	0.776049	0.87554
WBGene00019365	0.686003	0.748446
WBGene00015472	1.30881	0.825941
WBGene00020490	1.06319	1.0239
WBGene00016874	-1.1127	-1.43012
WBGene00016871	0.614588	0.816804
WBGene00019272	6.33	5.80038
WBGene00003965	-0.567013	-0.248652
WBGene00017666	5.10134	4.27579
WBGene00017667	1.98641	1.55071
WBGene00018939	-1.28639	-1.43003
WBGene00018946	2.5915	3.7705
WBGene00021046	-0.540797	-0.0255879
WBGene00016997	2.34627	2.64193
WBGene00016998	-1.41081	-1.30997
WBGene00206384	-8.56181	-1.29059
WBGene00000988	-3.54035	-2.95197
WBGene00017296	2.81777	2.89586
WBGene00017294	-2.17125	-1.77002
WBGene00006650	1.71054	1.97092
WBGene00017298	0.410217	0.482438
WBGene00019436	1.45542	1.96989
WBGene00019435	1.54306	1.2073
WBGene00019146	2.30009	3.60247
WBGene00006955	4.46842	4.22234
WBGene00019188	0.723415	0.711698
WBGene00019187	-2.99577	-1.77047
WBGene00023401	-1.1936	-1.18025
WBGene00016486	-1.09235	-0.728629
WBGene00016485	-0.921316	-0.604517
WBGene00020830	-0.612919	-0.367303
WBGene00000462	-0.699265	0.0180712
WBGene00000460	-0.463521	0.0875758
WBGene00022508	-1.3505	-0.498487
WBGene00004352	-1.00083	-0.775448
WBGene00022512	-0.913208	-0.352402
WBGene00018689	-0.645905	-0.229816
WBGene00219451	-0.753775	-0.56939
WBGene00001569	-0.689499	-0.599652
WBGene00022412	1.56838	1.6637
WBGene00022415	5.687	5.00566
WBGene00022417	4.88928	3.60352
WBGene00044753	2.93824	2.3474
[truncated: 4,266 more rows]

## Sheet: Figure 2C
Ribosomal gene name	log2 Fold Change	-log padj
WBGene00004431	0.880202	8.12228
WBGene00004438	0.689024	5.69258
WBGene00004418	0.557734	5.06754
WBGene00004427	0.634452	4.68801
WBGene00004409	0.630915	4.60653
WBGene00004474	0.680451	4.2125
WBGene00004622	5.40027	4.17276
WBGene00004430	0.685879	3.9623
WBGene00004478	0.500213	3.94699
WBGene00004425	0.764006	3.90664
WBGene00004487	0.531542	3.87806
WBGene00004410	0.526586	3.86283
WBGene00021830	0.603542	3.77948
WBGene00004567	6.7881	3.61078
WBGene00004456	0.736502	3.58178
WBGene00004429	0.588162	3.52813
WBGene00013898	-0.824043	3.50983
WBGene00004442	0.616813	3.42445
WBGene00004469	0.616844	3.37881
WBGene00004421	0.435508	3.33638
WBGene00004436	0.475146	3.22924
WBGene00004424	0.460172	3.18882
WBGene00004495	0.541451	3.18882
WBGene00001230	0.383898	3.11147
WBGene00004472	0.524118	3.10169
WBGene00004445	0.630652	3.06413
WBGene00004481	0.518349	3.03243
WBGene00004440	0.605242	3.00968
WBGene00004480	0.502747	3.00795
WBGene00004496	0.466949	2.98524
WBGene00004470	0.521633	2.97062
WBGene00008151	0.46072	2.95121
WBGene00012964	0.618247	2.94906
WBGene00004499	0.536683	2.94906
WBGene00022046	0.622283	2.89581
WBGene00004483	0.459602	2.80874
WBGene00004446	0.468105	2.78803
WBGene00004471	0.648644	2.77113
WBGene00004417	0.477047	2.73868
WBGene00004475	0.620468	2.69304
WBGene00004476	0.456695	2.60836
WBGene00004447	0.558758	2.56576
WBGene00004485	0.48193	2.51877
WBGene00004488	0.470756	2.50221
WBGene00004491	0.619775	2.44045
WBGene00004413	0.612151	2.39187
WBGene00004423	0.557316	2.37909
WBGene00004448	0.46769	2.31007
WBGene00004422	0.500856	2.2785
WBGene00004477	0.421168	2.27577
WBGene00004479	0.552619	2.24151
WBGene00021074	0.492792	2.19878
WBGene00001227	0.391059	2.13184
WBGene00004426	0.445687	2.13034
WBGene00001169	0.374045	2.09213
WBGene00004428	0.530821	2.07991
WBGene00001232	0.526959	2.00832
WBGene00004420	0.543409	1.99708
WBGene00004452	0.459132	1.94588
WBGene00004414	0.454342	1.89302
WBGene00004439	0.430456	1.89227
WBGene00010627	0.508767	1.89227
WBGene00011730	0.402266	1.88241
WBGene00021466	0.47593	1.82699
WBGene00004441	0.397913	1.80962
WBGene00004432	0.481484	1.7757
WBGene00012768	0.325863	1.76688
WBGene00021789	0.501416	1.76117
WBGene00011802	-0.288081	1.75162
WBGene00004416	0.49787	1.73643
WBGene00018846	0.343326	1.73597
WBGene00004433	0.46941	1.7109
WBGene00004490	0.50775	1.69202
WBGene00010478	0.443083	1.68406
WBGene00001234	0.477927	1.67626
WBGene00002063	0.566537	1.67547
WBGene00004494	0.396539	1.65368
WBGene00008920	0.411292	1.62963
WBGene00012978	0.517246	1.61987
WBGene00004498	0.488003	1.5986
WBGene00004408	0.486674	1.59493
WBGene00004492	0.377098	1.46847
WBGene00004444	0.370568	1.45993
WBGene00004473	0.530353	1.44551
WBGene00004415	0.511135	1.4416
WBGene00002083	0.401776	1.43588
WBGene00004412	0.488448	1.37892
WBGene00004482	0.366529	1.37607
WBGene00013591	-0.441756	1.3292
WBGene00002059	0.325145	1.32416
WBGene00001167	0.419736	1.30369
WBGene00016607	0.368785	1.24185
WBGene00011408	0.338494	1.19403
WBGene00002065	0.419467	1.19262
WBGene00001233	0.218254	1.17453
WBGene00004419	0.528338	1.15413
WBGene00001231	0.244218	1.08375
WBGene00012738	0.361231	1.07688
WBGene00001229	0.190291	1.06726
WBGene00004489	0.396139	1.05285
WBGene00012351	0.269903	1.0423
WBGene00020269	0.174574	1.0349
WBGene00004497	0.334043	1.03483
WBGene00004493	0.385758	1.03151
WBGene00018007	-0.211689	1.02443
WBGene00004453	0.330464	1.02272
WBGene00021351	0.26955	1.0161
WBGene00020915	0.371385	1.01511
WBGene00001228	0.28714	1.01317
WBGene00004437	0.306027	0.997297
WBGene00004450	0.478636	0.985277
WBGene00004435	0.384441	0.944237
WBGene00015407	-0.459408	0.940332
WBGene00004315	0.274783	0.911133
WBGene00003821	0.190377	0.885325
WBGene00021595	0.400784	0.860163
WBGene00004449	0.416091	0.854976
WBGene00016113	-0.155009	0.838293
WBGene00004454	0.288672	0.807599
WBGene00004434	0.291066	0.799935
WBGene00019678	0.251672	0.779556
WBGene00022219	0.481726	0.773672
WBGene00004486	0.268901	0.764885
WBGene00006497	0.263647	0.731143
WBGene00007617	0.246761	0.720657
WBGene00003062	0.327814	0.69322
WBGene00019543	0.231486	0.686982
WBGene00007413	0.222753	0.683998
WBGene00002061	0.330928	0.678522
WBGene00018159	0.236556	0.675589
WBGene00002066	0.303803	0.618014
WBGene00012932	0.246056	0.615583
WBGene00000931	0.330994	0.610212
WBGene00004484	0.300122	0.594391
WBGene00016728	0.449752	0.576115
WBGene00019498	0.288136	0.545066
WBGene00003063	0.233017	0.543815
WBGene00002062	-0.398271	0.541628
WBGene00013204	0.252447	0.532394
WBGene00016496	0.166698	0.531373
WBGene00004132	0.284322	0.529695
WBGene00013236	0.352402	0.520874
WBGene00020705	0.260331	0.520736
WBGene00019677	-0.228973	0.518968
WBGene00021660	0.305332	0.515487
WBGene00004090	0.15949	0.501662
WBGene00020273	0.149761	0.482387
WBGene00018893	0.193052	0.474999
WBGene00008035	0.21237	0.427363
WBGene00002064	0.224515	0.417804
WBGene00001225	0.333125	0.409935
WBGene00019162	0.130553	0.390017
WBGene00009012	-0.0977477	0.383849
WBGene00013984	-0.26363	0.377486
WBGene00001168	0.321772	0.367969
WBGene00008311	-0.189581	0.367151
WBGene00015920	0.111755	0.363157
WBGene00001209	0.238681	0.362432
WBGene00004443	0.208672	0.346469
WBGene00010732	0.192529	0.343533
WBGene00020868	0.140163	0.327232
WBGene00018762	0.201136	0.320672
WBGene00010582	0.116013	0.319647
WBGene00010231	0.140915	0.318114
WBGene00021655	0.20562	0.302526
WBGene00009132	0.0998936	0.269137
WBGene00022021	0.17804	0.257495
WBGene00020171	0.187296	0.254153
WBGene00023068	0.20128	0.251313
WBGene00001226	0.148295	0.245113
WBGene00021857	0.190745	0.242116
WBGene00013109	0.187343	0.213061
WBGene00012030	0.0906663	0.207991
WBGene00021697	0.220785	0.207134
WBGene00004185	0.123027	0.203759
WBGene00022029	0.138293	0.20236
WBGene00007623	0.113837	0.197185
WBGene00016740	-0.13524	0.195542
WBGene00010709	0.133198	0.177772
WBGene00017799	-0.143565	0.170892
WBGene00010560	0.126681	0.169846
WBGene00012756	0.103686	0.145314
WBGene00011352	-0.133492	0.145314
WBGene00004451	0.210946	0.144999
WBGene00021063	0.129455	0.129629
WBGene00016411	0.102313	0.117271
WBGene00008480	0.0930916	0.11285
WBGene00018679	0.118709	0.109542
WBGene00004390	0.0828607	0.107361
WBGene00012393	-0.108436	0.0982513
WBGene00010569	-0.146723	0.097496
WBGene00185067	-0.0891448	0.0969585
WBGene00012929	0.0941439	0.092712
WBGene00019838	0.0938735	0.0913205
WBGene00017989	-0.0700062	0.0869401
WBGene00012977	0.0968722	0.084039
WBGene00007731	0.0983499	0.081584
WBGene00013892	-0.0716057	0.0773164
WBGene00022350	0.0958414	0.0771507
WBGene00019157	-0.0901363	0.072317
WBGene00189966	2.41134	0.072317
WBGene00020296	0.0661137	0.0643696
WBGene00000937	-0.0572009	0.0625083
WBGene00009266	0.0628624	0.0604763
WBGene00015703	0.0608491	0.0569288
WBGene00008670	-0.0472286	0.0464651
WBGene00018997	0.21028	0.0434922
WBGene00007616	-0.0483882	0.0338373
WBGene00010096	-0.0238191	0.0337002
WBGene00017898	0.0357499	0.0290091
WBGene00012950	0.0277675	0.023177
WBGene00013958	0.0370617	0.0193826
WBGene00023067	0.0369839	0.018977
WBGene00017347	0.0236289	0.0186021
WBGene00008428	0.0264319	0.0182037
WBGene00002060	0.0249111	0.0164228
WBGene00009711	0.0196542	0.0141351
WBGene00017245	0.0327355	0.00929308
WBGene00022852	0.0183383	0.00929308
WBGene00004455	-0.21308	0.0045941
WBGene00014221	0.00376277	0.0001356

## Sheet: Figure 3A
Strain	Tissue	Replicate	qPCR Sample Name	Amplicon	Ct	dCt	Avg. dCt	dCt SEM	ddCt	ddCt Prop. Error	Fold Change	Fold Change Upper Error	Fold Change Lower Error	T-Test
reSi5; rhdSi42; fbxl-5(rhd298)	Whole animals, 20C	rep 1	WT L4 r1	act-1	14.8037
reSi5; rhdSi42; fbxl-5(rhd298)	Whole animals, 20C	rep 2	WT L4 r2	act-1	15.1683
reSi5; rhdSi42; fbxl-5(rhd298)	Whole animals, 20C	rep 3	WT L4 r3	act-1	16.4571
reSi5; rhdSi42 lin-4(e912); fbxl-5(rhd298)	Whole animals, 20C	rep 1	WT D1Ad r1	act-1	16.0536
reSi5; rhdSi42 lin-4(e912); fbxl-5(rhd298)	Whole animals, 20C	rep 2	WT D1Ad r2	act-1	15.6461
reSi5; rhdSi42 lin-4(e912); fbxl-5(rhd298)	Whole animals, 20C	rep 3	WT D1Ad r3	act-1	17.0054
reSi5; rhdSi42; fbxl-5(rhd298)	Whole animals, 20C	rep 1	lin4 L4 r1	act-1	15.1799
reSi5; rhdSi42; fbxl-5(rhd298)	Whole animals, 20C	rep 2	lin4 L4 r2	act-1	15.1981
reSi5; rhdSi42; fbxl-5(rhd298)	Whole animals, 20C	rep 3	lin4 L4 r3	act-1	18.6683
reSi5; rhdSi42 lin-4(e912); fbxl-5(rhd298)	Whole animals, 20C	rep 1	lin4 D1Ad r1	act-1	15.2148
reSi5; rhdSi42 lin-4(e912); fbxl-5(rhd298)	Whole animals, 20C	rep 2	lin4 D1Ad r2	act-1	18.6353
reSi5; rhdSi42 lin-4(e912); fbxl-5(rhd298)	Whole animals, 20C	rep 3	lin4 D1Ad r3	act-1	15.9885
reSi5; rhdSi42; fbxl-5(rhd298)	Whole animals, 20C	rep 1	WT L4 r1	fbxl-5	24.7592	9.9555	8.81095	0.654749	0	0.654749	1	1.57434	0.635186
reSi5; rhdSi42; fbxl-5(rhd298)	Whole animals, 20C	rep 2	WT L4 r2	fbxl-5	23.958	8.78965
reSi5; rhdSi42; fbxl-5(rhd298)	Whole animals, 20C	rep 3	WT L4 r3	fbxl-5	24.1448	7.68768
reSi5; rhdSi42 lin-4(e912); fbxl-5(rhd298)	Whole animals, 20C	rep 1	WT D1Ad r1	fbxl-5	24.9768	8.92326	8.78959	0.475719	0	0.475719	1	1.39061	0.719108
reSi5; rhdSi42 lin-4(e912); fbxl-5(rhd298)	Whole animals, 20C	rep 2	WT D1Ad r2	fbxl-5	25.1847	9.53855
reSi5; rhdSi42 lin-4(e912); fbxl-5(rhd298)	Whole animals, 20C	rep 3	WT D1Ad r3	fbxl-5	24.9124	7.90696
reSi5; rhdSi42; fbxl-5(rhd298)	Whole animals, 20C	rep 1	lin4 L4 r1	fbxl-5	24.8428	9.66289	8.79893	0.54282	-0.0120179	0.8505	1.00836	1.81821	0.559232	0.989403
reSi5; rhdSi42; fbxl-5(rhd298)	Whole animals, 20C	rep 2	lin4 L4 r2	fbxl-5	24.1344	8.93627
reSi5; rhdSi42; fbxl-5(rhd298)	Whole animals, 20C	rep 3	lin4 L4 r3	fbxl-5	26.4659	7.79762
reSi5; rhdSi42 lin-4(e912); fbxl-5(rhd298)	Whole animals, 20C	rep 1	lin4 D1Ad r1	fbxl-5	21.9684	6.75368	6.36899	0.23199	-2.42059	0.529271	5.35392	7.72677	3.70975	0.010234
reSi5; rhdSi42 lin-4(e912); fbxl-5(rhd298)	Whole animals, 20C	rep 2	lin4 D1Ad r2	fbxl-5	24.5873	5.95199
reSi5; rhdSi42 lin-4(e912); fbxl-5(rhd298)	Whole animals, 20C	rep 3	lin4 D1Ad r3	fbxl-5	22.3898	6.40131

## Sheet: Figure 4C
Measurements Pvit-3::mCherry fluorescence:
mgIs70	lin-4(e912); mgIs70	lin-4(e912); mgIs70; fbxl-5(rhd43)	lin-4(e912); mgIs70; fbxl-5(rhd43); rhdEx73	lin-4(e912); mgIs70; fbxl-5(rhd43); rhdEx76
6334.38	468.474	940.497	594.423	1157.6
5541.1	462.285	759.87	665.512	1444.83
5846.08	387.848	589.182	762.486	627.175
4532.49	391.198	801.003	707.871	982.709
6000.49	398.343	523.112	519.255	1455
5260.09	393.135	811.526	508.019	1411.16
5695.61	445.049	869.643	516.108	1108.63
5603.08	379.291	1110.21	634.462	789.072
6199.87	394.315	844.636	602.541	1158.22
5930.91	481.674	920.065	455.682	1993.79
4675.14	382.003	849.011	468.713	628.118
5279.07	391.543	521.292	539.797	1457.24
5740.85	387.524	864.538	430.757	822.047
5106.36	484.796	909.125	411.6	1313.71
5803.1	382.009	816.229	449.165	1487.95
5958.04	400.851	880.853	489.881	747.074
5368.26	386.931	919.965	441.793	744.507
6407.15	409.505	791.372	703.913	835.857
5788.45	383.782	649.495	431.553	954.17
5537.03	454.828	499.252	438.2	820.241
5622.9		697.966	527.361	593.658
5714.32		931.214	473.566	1051.41
5262.91		814.024	511.192	1799.32
5165.69		925.465	744.796	1626.37
5312.44		442.492	490.181	1357.78
5160.67		1179.78	441.747
5969.47		487.744	508.568
5199.82		911.357	451.672
5601.95		928.003	690.31
5616.77		703.042
5179.01		1051.64
4906.77		815.935
6353.39
6241.4
Statistics:
Number of families	1
Number of comparisons per family	10
Alpha	0.05
Bonferroni's multiple comparisons test	Mean Diff.	95.00% CI of diff.	Below threshold?	Summary	Adjusted P Value
mgIs70 vs. lin-4(e912); mgIs70	5172	4932 to 5413	Yes	****	<0.0001	A-B
mgIs70 vs. lin-4(e912); mgIs70; fbxl-5(rhd43)	4781	4570 to 4991	Yes	****	<0.0001	A-C
mgIs70 vs. lin-4(e912); mgIs70; fbxl-5(rhd43); rhdEx73	5047	4832 to 5263	Yes	****	<0.0001	A-D
mgIs70 vs. lin-4(e912); mgIs70; fbxl-5(rhd43); rhdEx76	4451	4226 to 4676	Yes	****	<0.0001	A-E
lin-4(e912); mgIs70 vs. lin-4(e912); mgIs70; fbxl-5(rhd43)	-391.7	-635.1 to -148.4	Yes	****	<0.0001	B-C
lin-4(e912); mgIs70 vs. lin-4(e912); mgIs70; fbxl-5(rhd43); rhdEx73	-125	-373.2 to 123.1	No	ns	>0.9999	B-D
lin-4(e912); mgIs70 vs. lin-4(e912); mgIs70; fbxl-5(rhd43); rhdEx76	-721.4	-977.6 to -465.3	Yes	****	<0.0001	B-E
lin-4(e912); mgIs70; fbxl-5(rhd43) vs. lin-4(e912); mgIs70; fbxl-5(rhd43); rhdEx73	266.7	47.79 to 485.6	Yes	**	0.0068	C-D
lin-4(e912); mgIs70; fbxl-5(rhd43) vs. lin-4(e912); mgIs70; fbxl-5(rhd43); rhdEx76	-329.7	-557.6 to -101.8	Yes	***	0.0006	C-E
lin-4(e912); mgIs70; fbxl-5(rhd43); rhdEx73 vs. lin-4(e912); mgIs70; fbxl-5(rhd43); rhdEx76	-596.4	-829.4 to -363.4	Yes	****	<0.0001	D-E
Test details	Mean 1	Mean 2	Mean Diff.	SE of diff.	n1	n2	t	DF
mgIs70 vs. lin-4(e912); mgIs70	5586	413.3	5172	84.3	34	20	61.36	135
mgIs70 vs. lin-4(e912); mgIs70; fbxl-5(rhd43)	5586	805	4781	73.68	34	32	64.89	135
mgIs70 vs. lin-4(e912); mgIs70; fbxl-5(rhd43); rhdEx73	5586	538.3	5047	75.62	34	29	66.75	135
mgIs70 vs. lin-4(e912); mgIs70; fbxl-5(rhd43); rhdEx76	5586	1135	4451	78.81	34	25	56.48	135
lin-4(e912); mgIs70 vs. lin-4(e912); mgIs70; fbxl-5(rhd43)	413.3	805	-391.7	85.27	20	32	4.594	135
lin-4(e912); mgIs70 vs. lin-4(e912); mgIs70; fbxl-5(rhd43); rhdEx73	413.3	538.3	-125	86.95	20	29	1.438	135
lin-4(e912); mgIs70 vs. lin-4(e912); mgIs70; fbxl-5(rhd43); rhdEx76	413.3	1135	-721.4	89.74	20	25	8.039	135
lin-4(e912); mgIs70; fbxl-5(rhd43) vs. lin-4(e912); mgIs70; fbxl-5(rhd43); rhdEx73	805	538.3	266.7	76.7	32	29	3.477	135
lin-4(e912); mgIs70; fbxl-5(rhd43) vs. lin-4(e912); mgIs70; fbxl-5(rhd43); rhdEx76	805	1135	-329.7	79.85	32	25	4.129	135
lin-4(e912); mgIs70; fbxl-5(rhd43); rhdEx73 vs. lin-4(e912); mgIs70; fbxl-5(rhd43); rhdEx76	538.3	1135	-596.4	81.64	29	25	7.305	135

## Sheet: Figure 4D
Body Size Measurements:
mgIs70	lin-4(e912); mgIs70	lin-4(e912); mgIs70; fbxl-5(rhd43)	lin-4(e912); mgIs70; fbxl-5(rhd43); rhdEx73	lin-4(e912); mgIs70; fbxl-5(rhd43); rhdEx76
0.0698441	0.0639308	0.0515921	0.0451002	0.042593
0.0606587	0.0635234	0.0527548	0.0459795	0.0460308
0.0660603	0.0658619	0.0494984	0.057344	0.0613656
0.0792207	0.0586599	0.0493604	0.0563099	0.0461178
0.0670973	0.0535298	0.0478811	0.0448653	0.0410084
0.0684834	0.0542325	0.0505703	0.0478215	0.0417238
0.074255	0.0733276	0.0549024	0.0508673	0.0474309
0.0695196	0.0592731	0.0489107	0.0652118	0.0559525
0.0737802	0.0674447	0.0505251	0.0687766	0.0695557
0.0726212	0.0679844	0.0534534	0.0680756	0.0544981
0.0685959	0.0580865	0.058496	0.0558252	0.049185
0.0816127	0.0626438	0.0497777	0.0568622	0.0649497
0.0766563	0.0557028	0.0576216	0.0585202	0.0579473
0.0720709	0.0704461	0.058602	0.0407677	0.0532797
0.077106	0.0628108	0.0529536	0.04761	0.046545
0.0786224	0.0585514	0.044901	0.0432972	0.0648278
0.0788487	0.0584132	0.0569551	0.0588385	0.0486187
0.0702342	0.0706733	0.0587855	0.0472453	0.0578783
0.0776901	0.0473935	0.0383746	0.0440697	0.0610908
0.0759881	0.0648688	0.0463553	0.0601294	0.0508434
0.0701636	0.0618679	0.0376444	0.0661157	0.052556
0.0773455		0.0557373	0.0555287	0.0597803
0.070872		0.0589397	0.053384	0.0418655
0.0717809		0.057834	0.0681507	0.0450534
0.0759273		0.0502902	0.0458317	0.0389397
0.0823158		0.0566938	0.0487357
0.0842144		0.0453544	0.0564203
0.0752209		0.0604608	0.0445392
0.0781726		0.0655991	0.0459655
0.0702248		0.0535393
0.074878		0.0596074
0.0830887		0.0496343
0.0796314
0.0748731
Statistics:
Number of families	1
Number of comparisons per family	10
Alpha	0.05
Bonferroni's multiple comparisons test	Mean Diff.	95.00% CI of diff.	Below threshold?	Summary	Adjusted P Value
mgIs70 vs. lin-4(e912); mgIs70	0.01248	0.006924 to 0.01803	Yes	****	<0.0001	A-B
mgIs70 vs. lin-4(e912); mgIs70; fbxl-5(rhd43)	0.02173	0.01680 to 0.02666	Yes	****	<0.0001	A-C
mgIs70 vs. lin-4(e912); mgIs70; fbxl-5(rhd43); rhdEx73	0.02096	0.01590 to 0.02601	Yes	****	<0.0001	A-D
mgIs70 vs. lin-4(e912); mgIs70; fbxl-5(rhd43); rhdEx76	0.02236	0.01709 to 0.02763	Yes	****	<0.0001	A-E
lin-4(e912); mgIs70 vs. lin-4(e912); mgIs70; fbxl-5(rhd43)	0.009255	0.003638 to 0.01487	Yes	****	<0.0001	B-C
lin-4(e912); mgIs70 vs. lin-4(e912); mgIs70; fbxl-5(rhd43); rhdEx73	0.008482	0.002750 to 0.01421	Yes	***	0.0004	B-D
lin-4(e912); mgIs70 vs. lin-4(e912); mgIs70; fbxl-5(rhd43); rhdEx76	0.009882	0.003961 to 0.01580	Yes	****	<0.0001	B-E
lin-4(e912); mgIs70; fbxl-5(rhd43) vs. lin-4(e912); mgIs70; fbxl-5(rhd43); rhdEx73	-0.0007731	-0.005902 to 0.004355	No	ns	>0.9999	C-D
lin-4(e912); mgIs70; fbxl-5(rhd43) vs. lin-4(e912); mgIs70; fbxl-5(rhd43); rhdEx76	0.0006272	-0.004712 to 0.005967	No	ns	>0.9999	C-E
lin-4(e912); mgIs70; fbxl-5(rhd43); rhdEx73 vs. lin-4(e912); mgIs70; fbxl-5(rhd43); rhdEx76	0.0014	-0.004059 to 0.006860	No	ns	>0.9999	D-E
Test details	Mean 1	Mean 2	Mean Diff.	SE of diff.	n1	n2	t	DF
mgIs70 vs. lin-4(e912); mgIs70	0.07434	0.06187	0.01248	0.001946	34	21	6.412	136
mgIs70 vs. lin-4(e912); mgIs70; fbxl-5(rhd43)	0.07434	0.05261	0.02173	0.001727	34	32	12.59	136
mgIs70 vs. lin-4(e912); mgIs70; fbxl-5(rhd43); rhdEx73	0.07434	0.05339	0.02096	0.001772	34	29	11.83	136
mgIs70 vs. lin-4(e912); mgIs70; fbxl-5(rhd43); rhdEx76	0.07434	0.05199	0.02236	0.001847	34	25	12.11	136
lin-4(e912); mgIs70 vs. lin-4(e912); mgIs70; fbxl-5(rhd43)	0.06187	0.05261	0.009255	0.001969	21	32	4.701	136
lin-4(e912); mgIs70 vs. lin-4(e912); mgIs70; fbxl-5(rhd43); rhdEx73	0.06187	0.05339	0.008482	0.002009	21	29	4.223	136
lin-4(e912); mgIs70 vs. lin-4(e912); mgIs70; fbxl-5(rhd43); rhdEx76	0.06187	0.05199	0.009882	0.002075	21	25	4.763	136
lin-4(e912); mgIs70; fbxl-5(rhd43) vs. lin-4(e912); mgIs70; fbxl-5(rhd43); rhdEx73	0.05261	0.05339	-0.0007731	0.001797	32	29	0.4302	136
lin-4(e912); mgIs70; fbxl-5(rhd43) vs. lin-4(e912); mgIs70; fbxl-5(rhd43); rhdEx76	0.05261	0.05199	0.0006272	0.001871	32	25	0.3352	136
lin-4(e912); mgIs70; fbxl-5(rhd43); rhdEx73 vs. lin-4(e912); mgIs70; fbxl-5(rhd43); rhdEx76	0.05339	0.05199	0.0014	0.001913	29	25	0.732	136

## Sheet: Figure 5B
Measurements Pvit-3::GFP fluorescence:
mgIs70	mgIs70; rhdIs2	mgIs70; rhdIs4
3584.66	385.314	548.072
4527.55	373.179	664.908
4086.61	464.621	585.763
4389.51	397.895	604.497
4075.27	437.605	623.879
6466.04	406.9	661.168
3554.48	418.333	710.408
3993.2	395.887	546.93
4794.5	472.652	613.45
5494.55	437.309	573.575
4802.66	428.108	649.791
4092.79	411.507	626.16
4357.3	403.914	655.587
3917.53	414.424	618.165
3999.58	420.456	561.897
4378.55	428.353	603.84
4735.4	402.212	502.367
3975.76	402.691	569.473
2891.1	378.856	608.32
4338.5	420.586	564.136
4103.96	388.616	567.411
4630.59	381.609	535.495
4983.64	380.694	586.453
5057.55	420.546	578.954
5274.4	417.869	657.206
4092.43	388.052	728.557
4198.84	381.534	595.252
3786.79	378.943	577.224
4561.4	376.131	641.537
3959.21	414.662	528.566
4673	392.954	538.117
4015.65	373.729	720.865
4308.58	424.156	625.706
4904.42	431.636	455.106
5037.82	423.235	594.449
4410.61	386.484
4721.8	401.069
3678.35	387.704
4149.3
4659.8
Statistics:
Number of families	1
Number of comparisons per family	3
Alpha	0.05
Bonferroni's multiple comparisons test	Mean Diff.	95.00% CI of diff.	Below threshold?	Summary	Adjusted P Value
mgIs70 vs. mgIs70; rhdIs2	3985	3783 to 4187	Yes	****	<0.0001	A-B
mgIs70 vs. mgIs70; rhdIs4	3791	3584 to 3997	Yes	****	<0.0001	A-C
mgIs70; rhdIs2 vs. mgIs70; rhdIs4	-194.1	-403.1 to 14.90	No	ns	0.0778	B-C
Test details	Mean 1	Mean 2	Mean Diff.	SE of diff.	n1	n2	t	DF
mgIs70 vs. mgIs70; rhdIs2	4392	406.6	3985	83.11	40	38	47.95	110
mgIs70 vs. mgIs70; rhdIs4	4392	600.7	3791	84.92	40	35	44.64	110
mgIs70; rhdIs2 vs. mgIs70; rhdIs4	406.6	600.7	-194.1	85.96	38	35	2.258	110

## Sheet: Figure 5C
Body Size Measurements:
mgIs70	mgIs70; rhdIs2	mgIs70; rhdIs4
0.0701858	0.0404084	0.0569111
0.0827339	0.0324437	0.0553884
0.076814	0.040762	0.0538158
0.0784486	0.0277949	0.0549196
0.0811059	0.0422039	0.0561213
0.0787447	0.0463196	0.0527462
0.0769902	0.043466	0.0526758
0.0798947	0.0353888	0.0529442
0.0768535	0.0414142	0.0533023
0.0887601	0.0407152	0.0572584
0.0843754	0.0410269	0.0485029
0.0856963	0.0355026	0.0512318
0.0881461	0.0321589	0.0524921
0.0831856	0.0402678	0.0522925
0.0798668	0.0439129	0.055991
0.0840649	0.0489813	0.0551636
0.085723	0.0390119	0.0448087
0.0835253	0.0302181	0.051418
0.0772486	0.0346067	0.0555135
0.0787912	0.042712	0.057473
0.0859295	0.0351255	0.0589352
0.0808586	0.0361667	0.0551414
0.0779394	0.0324305	0.0572505
0.0828201	0.0411823	0.0570728
0.0821696	0.0363286	0.0601708
0.0754423	0.0429785	0.0571834
0.084451	0.0320924	0.0602995
0.0836538	0.0405312	0.0582997
0.0854519	0.0388744	0.0610314
0.08621	0.0381001	0.0594831
0.0804988	0.0347236	0.0553933
0.083136	0.0347225	0.0622937
0.0837204	0.0380095	0.0596891
0.0865945	0.0429102	0.0495397
0.0826213	0.0481858	0.0596427
0.086415	0.0393128
0.0872208	0.044761
0.0818225	0.0342809
0.0788027
0.0925812
Statistics:
Number of families	1
Number of comparisons per family	3
Alpha	0.05
Bonferroni's multiple comparisons test	Mean Diff.	95.00% CI of diff.	Below threshold?	Summary	Adjusted P Value
mgIs70 vs. mgIs70; rhdIs2	0.04355	0.04113 to 0.04597	Yes	****	<0.0001	A-B
mgIs70 vs. mgIs70; rhdIs4	0.02674	0.02427 to 0.02921	Yes	****	<0.0001	A-C
mgIs70; rhdIs2 vs. mgIs70; rhdIs4	-0.01681	-0.01931 to -0.01431	Yes	****	<0.0001	B-C
Test details	Mean 1	Mean 2	Mean Diff.	SE of diff.	n1	n2	t	DF
mgIs70 vs. mgIs70; rhdIs2	0.08224	0.03869	0.04355	0.0009954	40	38	43.75	110
mgIs70 vs. mgIs70; rhdIs4	0.08224	0.0555	0.02674	0.001017	40	35	26.29	110
mgIs70; rhdIs2 vs. mgIs70; rhdIs4	0.03869	0.0555	-0.01681	0.001029	38	35	16.33	110

[truncated: 14 more sheets: Figure 5E, Figure 5F, Figure 5G, Figure 6A, Figure 6C, Figure 7A, Figure 7B, Figure 7C, Figure 7E, Figure 7F, Figure S2, Figure S3, Figure S4A, Figure S4B]
