# Supplementary material for: The F-box protein FBXL-5 governs vitellogenesis and lipid homeostasis in C. elegans
Source: Front Cell Dev Biol. 2024 Jun 14;12:1389077. doi: 10.3389/fcell.2024.1389077 (PMC11211535; doi:10.3389/fcell.2024.1389077)
Supplement: Supplementary file 3 [file Table1.XLSX]

## Sheet: lin-29(n333) v. N2
gene	baseMean	log2FoldChange: lin-29(n333) relative to N2	lfcSE	stat	pvalue	padj
WBGene00000699	4121.37	8.06083	0.248672	32.4155	1.66154825648643e-230	2.94127272363228e-226
WBGene00010769	1108.87	2.42236	0.0916377	26.4341	5.55364377924409e-154	4.91553010900894e-150
WBGene00009895	1270.13	4.70299	0.183831	25.5833	2.34140613649476e-144	1.38158571427434e-140
WBGene00006928	22848.4	-5.95191	0.248349	-23.9659	6.30920010407202e-127	2.79213650605707e-123
WBGene00014173	971.991	6.57274	0.274362	23.9565	7.90921525562431e-127	2.80017856910123e-123
WBGene00006925	40232.4	-5.08327	0.21946	-23.1627	1.08360872056323e-118	3.19700692856837e-115
WBGene00006927	25100.2	-5.9597	0.259312	-22.9828	6.93228448442488e-117	1.75307571347556e-113
WBGene00000685	431.249	5.78343	0.269013	21.4987	1.60100572258385e-102	3.54262541264741e-99
WBGene00022181	471.298	3.44645	0.165271	20.8534	1.42098223342355e-96	2.79491416622931e-93
WBGene00021703	216.114	5.50311	0.264576	20.7998	4.35067225898709e-96	7.70156003285895e-93
WBGene00000710	255.426	7.6153	0.371072	20.5224	1.35806031623569e-93	2.18548942890947e-90
WBGene00015046	380.769	6.40024	0.317575	20.1535	2.50783241335168e-90	3.69947078176262e-87
WBGene00017071	1230.38	2.67384	0.133277	20.0622	1.57890621516048e-89	2.14998444775161e-86
WBGene00016052	317.8	3.76067	0.188425	19.9585	1.26538009147783e-88	1.59998274138147e-85
WBGene00006929	202573	-3.84733	0.193775	-19.8547	1.00456689015497e-87	1.18552287263489e-84
WBGene00008681	293.474	4.50794	0.227777	19.791	3.55938252954457e-87	3.93801184612488e-84
WBGene00017430	755.47	2.19293	0.111721	19.6287	8.78574678975824e-86	9.14854645131179e-83
WBGene00000625	843.065	6.14097	0.315376	19.4719	1.89968944315141e-84	1.86823902903702e-81
WBGene00000631	335.646	7.69561	0.397763	19.3472	2.15151388412444e-83	2.00453151456688e-80
WBGene00001387	1823.86	4.10642	0.213555	19.2288	2.12325004438938e-82	1.87928861428904e-79
WBGene00007460	920.781	3.30554	0.173322	19.0716	4.34456335148425e-81	3.6622600213321e-78
WBGene00015752	1426.98	1.4464	0.0763056	18.9553	3.99341881681844e-80	3.21324999524182e-77
WBGene00000667	784.661	6.06477	0.322015	18.8338	3.98792307077606e-79	3.06931366082077e-76
WBGene00017841	395.246	5.63838	0.300935	18.7362	2.50691229260246e-78	1.84905672515203e-75
WBGene00008602	1381.93	4.95065	0.26589	18.6192	2.24672152777759e-77	1.59085857938876e-74
WBGene00003768	452.339	5.53872	0.29819	18.5744	5.17505758483685e-77	3.52341805256854e-74
WBGene00007903	399.722	6.31119	0.341049	18.5052	1.87512506855244e-76	1.22938755420427e-73
WBGene00022649	1351.2	5.58096	0.303267	18.4028	1.24721436779338e-75	7.88506740667083e-73
WBGene00003734	127.043	5.33784	0.290473	18.3764	2.0311359748309e-75	1.2398334147054e-72
WBGene00000729	986.446	8.29341	0.45197	18.3495	3.33330098727576e-75	1.96686980255852e-72
WBGene00006351	2540.7	-1.95007	0.106811	-18.2572	1.81342723551259e-74	1.02531000048786e-71
WBGene00008862	204.724	4.95848	0.271608	18.256	1.8534583671682e-74	1.02531000048786e-71
WBGene00044737	2001.1	2.33378	0.129363	18.0405	9.3644525080802e-73	5.02331934236472e-70
WBGene00018731	2042.22	5.2543	0.291459	18.0276	1.18312511010072e-72	6.15990608794206e-70
WBGene00009226	163.675	6.4368	0.360622	17.8492	2.93435378794535e-71	1.4841123072631e-68
WBGene00020551	311.435	4.10802	0.231	17.7836	9.46964080013928e-71	4.65643281789071e-68
WBGene00000730	753.787	8.00894	0.451582	17.7353	2.23846276859008e-70	1.07095318728599e-67
WBGene00000727	257.498	8.02724	0.454814	17.6495	1.02652151340792e-69	4.78196942903868e-67
WBGene00000781	5690.55	2.3529	0.134376	17.5099	1.20505628248208e-68	5.46971956730711e-66
WBGene00000732	1711.04	4.0329	0.233541	17.2685	8.12560043622672e-67	3.59598447305214e-64
WBGene00012140	4189.39	2.13423	0.124539	17.1371	7.85061497012296e-66	3.38955088295406e-63
WBGene00017438	400.091	6.33461	0.370903	17.0789	2.13084539437539e-65	8.98100599315077e-63
WBGene00011895	179.235	6.97266	0.411413	16.9481	1.98797629856793e-64	8.18398986912781e-62
WBGene00003879	351.194	7.5825	0.450653	16.8256	1.5850069814939e-63	6.37677126963751e-61
WBGene00009902	452.151	-2.7204	0.162732	-16.7171	9.84735482534e-63	3.87373055818153e-60
WBGene00010723	354.512	4.75544	0.28713	16.562	1.31153502046873e-61	5.04712889833424e-59
WBGene00015048	2542.63	3.18287	0.192222	16.5583	1.39386640895166e-61	5.24983471728983e-59
WBGene00003778	227.25	2.76508	0.167309	16.5268	2.352155607136e-61	8.6745538661503e-59
WBGene00010540	401.133	2.54135	0.153785	16.5254	2.40941511110728e-61	8.70438087690225e-59
WBGene00020649	441.066	1.84829	0.112896	16.3716	3.04841052952625e-60	1.07925926387347e-57
WBGene00000734	966.098	7.5411	0.462342	16.3106	8.29337975226569e-60	2.86951013672191e-57
WBGene00016335	1063.5	2.7373	0.167833	16.3096	8.42924681445822e-60	2.86951013672191e-57
WBGene00003554	275.962	6.17582	0.378814	16.303	9.39066955469417e-60	3.13648363126785e-57
WBGene00016407	1485.31	1.66137	0.10211	16.2704	1.60033417017888e-59	5.2461324963901e-57
WBGene00000082	421.468	5.388	0.331304	16.263	1.80672259368072e-59	5.81501879151566e-57
WBGene00016845	1430.55	5.08406	0.313339	16.2254	3.33434504772535e-59	1.05401028633632e-56
WBGene00000034	202.818	5.99131	0.371518	16.1266	1.66015787931633e-58	5.15580961046626e-56
WBGene00006649	983.371	2.00874	0.124924	16.0797	3.53928009157961e-58	1.08021269277832e-55
WBGene00016596	1496.46	7.94404	0.4948	16.055	5.27030531265703e-58	1.58127024821449e-55
WBGene00011235	394.22	4.89816	0.30653	15.9794	1.77862112206844e-57	5.24752518380925e-55
WBGene00018487	230.94	6.21094	0.391357	15.8703	1.0176589927945e-56	2.95321303122103e-54
WBGene00011102	1053.43	1.57566	0.0995329	15.8306	1.91389773013326e-56	5.46448671271274e-54
WBGene00016953	187.525	5.16398	0.32768	15.7592	5.93565104638573e-56	1.66782372735111e-53
WBGene00000753	1473.13	7.36994	0.468621	15.7269	9.89985506365998e-56	2.7382380365142e-53
WBGene00009964	271.395	5.88983	0.379645	15.514	2.78754244232956e-54	7.59155020217198e-52
WBGene00000718	1593.41	7.59026	0.492036	15.4262	1.09033561594744e-53	2.92441228386389e-51
WBGene00020421	97.9624	5.66968	0.369908	15.3273	5.02728780659899e-53	1.32825445899127e-50
WBGene00004993	1622.73	1.54473	0.100958	15.3007	7.56487502883334e-53	1.96931496706482e-50
WBGene00000601	483.058	6.96071	0.457007	15.2311	2.19954866029865e-52	5.6429580267546e-50
WBGene00021213	98.2331	5.02648	0.331076	15.1822	4.63642131035419e-52	1.17248471479843e-49
WBGene00008341	413.311	2.49457	0.164366	15.177	5.02391556942231e-52	1.25258244239315e-49
WBGene00000735	656.997	7.3307	0.48332	15.1674	5.81449718029137e-52	1.42955873729886e-49
WBGene00044011	96.0068	7.30732	0.481887	15.164	6.12565192463068e-52	1.48542863520291e-49
WBGene00009773	224.937	5.108	0.338774	15.0779	2.26359757897528e-51	5.41489247878654e-49
WBGene00000634	108.081	5.64233	0.374772	15.0554	3.18232141211698e-51	7.5111271516393e-49
WBGene00004859	705.025	1.59172	0.105738	15.0534	3.28103949243596e-51	7.64223172303965e-49
WBGene00000224	656.267	1.46583	0.0977059	15.0025	7.06915598030615e-51	1.62517141770623e-48
WBGene00002232	734.73	1.7638	0.118258	14.9148	2.64251703204807e-50	5.99715852580961e-48
WBGene00001063	162.358	4.3249	0.290042	14.9113	2.78306739180681e-50	6.23618467971699e-48
WBGene00015169	238.518	4.75948	0.320602	14.8455	7.44458648440731e-50	1.64730087433723e-47
WBGene00021167	181.74	4.2177	0.28425	14.838	8.32294187002928e-50	1.81892243189208e-47
WBGene00008010	168.341	6.19938	0.418273	14.8214	1.06561026681225e-49	2.30041865159884e-47
WBGene00000789	1960.21	1.85036	0.125087	14.7926	1.63427721379637e-49	3.48553918537631e-47
WBGene00003887	388.893	2.26757	0.153578	14.7649	2.46521754858354e-49	5.19515250536021e-47
WBGene00018031	583.492	7.23983	0.491415	14.7326	3.97943193190925e-49	8.28751812454794e-47
WBGene00003548	148.175	5.90154	0.401063	14.7147	5.18509679710439e-49	1.06728585467839e-46
WBGene00008019	686.42	1.49909	0.102315	14.6517	1.31420850036449e-48	2.67403665212094e-46
WBGene00022383	232.3	5.40109	0.369597	14.6134	2.30559415518646e-48	4.63791224262622e-46
WBGene00007344	174.237	5.50242	0.376573	14.6118	2.36029949187548e-48	4.69460916912132e-46
WBGene00044724	311.277	7.07771	0.492344	14.3755	7.3705933266294e-47	1.4497138118666e-44
WBGene00012005	636.129	1.84859	0.128857	14.3461	1.12736934017741e-46	2.19304308349676e-44
WBGene00020560	186.687	7.03648	0.493887	14.2471	4.6708040839959e-46	8.98723629292342e-44
WBGene00015645	76.3176	6.21979	0.43751	14.2163	7.2543615304987e-46	1.38082481519234e-43
WBGene00022664	282.599	1.81099	0.127592	14.1935	1.00469774305927e-45	1.89203823911013e-43
WBGene00008851	227.99	5.74437	0.4049	14.1871	1.10100994476166e-45	2.05158716233378e-43
WBGene00019759	156.95	4.42375	0.312178	14.1706	1.39324737105054e-45	2.5690901002434e-43
WBGene00016662	92.731	7.23353	0.510905	14.1583	1.66007714486609e-45	3.02955521839376e-43
WBGene00013080	1463.81	2.64726	0.186994	14.1569	1.69286480614615e-45	3.05786661208154e-43
WBGene00001066	4268.75	7.22265	0.511002	14.1343	2.33501455699652e-45	4.17519471595479e-43
WBGene00019021	444.761	6.83748	0.484378	14.116	3.02764553508569e-45	5.35953812620869e-43
WBGene00009984	75.0225	3.26618	0.232241	14.0638	6.34166000698202e-45	1.11148579647124e-42
WBGene00015044	261.795	2.54784	0.181205	14.0605	6.63996112636452e-45	1.15235874371475e-42
WBGene00017429	188.501	3.05912	0.217906	14.0387	9.03412990887473e-45	1.55264240433884e-42
WBGene00010867	616.009	1.69033	0.120625	14.0131	1.29550171286657e-44	2.20509339626578e-42
WBGene00000603	1413.61	6.81552	0.486578	14.0071	1.4112811929778e-44	2.37928568362791e-42
WBGene00004183	241.93	2.7047	0.193153	14.0029	1.49624366805934e-44	2.4987269256591e-42
WBGene00206464	104.193	6.67657	0.481112	13.8774	8.68501506015882e-44	1.43684239808347e-41
WBGene00012013	169.038	3.37381	0.243749	13.8414	1.43476097068332e-43	2.35167950954038e-41
WBGene00013007	118.218	-4.57416	0.330874	-13.8245	1.81448423086198e-43	2.94678897749714e-41
WBGene00013073	336.286	4.43171	0.3206	13.8232	1.8474744422568e-43	2.97309023425727e-41
WBGene00000707	2161.41	7.18761	0.521288	13.7882	3.00274306616938e-43	4.7886988970568e-41
WBGene00019730	888.789	1.61358	0.117146	13.7741	3.65127081469565e-43	5.77096392515557e-41
WBGene00021469	1168.38	1.45355	0.105562	13.7697	3.87840031698328e-43	6.07570286825115e-41
WBGene00001532	138.21	6.54024	0.475929	13.742	5.68571024522498e-43	8.82881076850637e-41
WBGene00000652	357.427	2.06014	0.15016	13.7196	7.74642529494e-43	1.19241061366111e-40
WBGene00021309	98.0202	4.37471	0.321179	13.6208	3.0129532237169e-42	4.59787051433074e-40
WBGene00017904	478.742	1.90055	0.13954	13.6201	3.03965897748935e-42	4.59897805295012e-40
WBGene00000678	731.734	6.24531	0.459712	13.5853	4.8971617545875e-42	7.34657265929729e-40
WBGene00000689	107.559	5.8943	0.433896	13.5846	4.94251387246298e-42	7.35230088826384e-40
WBGene00021083	75.736	7.10419	0.523597	13.5681	6.19436352691862e-42	9.13771859612611e-40
WBGene00000746	154.265	6.13921	0.452844	13.557	7.20232682390566e-42	1.05368255732874e-39
WBGene00020040	160.824	6.13297	0.452607	13.5503	7.88989990285703e-42	1.14481154164242e-39
WBGene00012531	561.581	2.35931	0.174854	13.493	1.71930692481764e-41	2.47440416122942e-39
WBGene00007833	322.56	2.5408	0.18879	13.4583	2.75098502925055e-41	3.92725298288655e-39
WBGene00010047	1350.35	1.77393	0.131853	13.4539	2.91977481280209e-41	4.13486829889781e-39
WBGene00000606	3049.73	7.14131	0.5309	13.4513	3.02386558802642e-41	4.24829116184474e-39
WBGene00019644	269.247	3.69364	0.27603	13.3813	7.77705485783677e-41	1.08401122120808e-38
WBGene00006923	1585.97	1.75385	0.131288	13.3588	1.05303242109209e-40	1.4563109311072e-38
WBGene00019327	4217.26	1.22524	0.091725	13.3577	1.06776049882321e-40	1.46523227520685e-38
WBGene00000649	3331.32	7.05771	0.528427	13.3561	1.09177517640034e-40	1.48666185943376e-38
WBGene00007210	336.327	6.28597	0.470825	13.351	1.16932508634793e-40	1.58010631133825e-38
WBGene00003589	1228.49	2.04297	0.153089	13.345	1.26712106229884e-40	1.69928613975865e-38
WBGene00021690	93.0892	6.34376	0.478276	13.2638	3.75351714780016e-40	4.99584665792169e-38
WBGene00006603	1354.47	1.33771	0.100942	13.2523	4.37541191437124e-40	5.78011505285072e-38
WBGene00010440	4040.67	1.7038	0.129629	13.1437	1.84855012736901e-39	2.42392847071749e-37
WBGene00011821	90.803	2.99557	0.228326	13.1197	2.53974936720366e-39	3.30578259545876e-37
WBGene00020774	213.424	3.81646	0.29121	13.1055	3.06105882515549e-39	3.95524549802207e-37
WBGene00000831	1865.17	1.16859	0.0891818	13.1035	3.14358493976937e-39	4.03244497128966e-37
WBGene00018706	98.6333	6.16149	0.470821	13.0867	3.9233886719553e-39	4.99653426409732e-37
WBGene00010336	311.771	1.64918	0.126207	13.0673	5.0635157524474e-39	6.40245398927314e-37
WBGene00022680	754.403	6.65031	0.508963	13.0664	5.12423287504669e-39	6.43327449319691e-37
WBGene00013101	78.7819	4.12332	0.315594	13.0653	5.20023730052667e-39	6.48271835872698e-37
WBGene00001703	469.052	4.06032	0.311011	13.0552	5.93353872339167e-39	7.34514003366988e-37
WBGene00004096	1080.07	2.38169	0.182499	13.0505	6.31710433773239e-39	7.76565145739852e-37
WBGene00010150	737.48	2.26648	0.173858	13.0364	7.5943712048953e-39	9.27141786683149e-37
WBGene00013331	218.124	4.84624	0.372038	13.0262	8.68306053182982e-39	1.05279135297569e-36
WBGene00011978	898.071	1.90337	0.146147	13.0237	8.96838007114139e-39	1.07998819060779e-36
WBGene00007999	1550.45	6.78675	0.521173	13.0221	9.16391907712119e-39	1.09607902367027e-36
WBGene00011737	3139.42	1.66569	0.127933	13.02	9.42320886506344e-39	1.11952780757955e-36
WBGene00001074	4154.63	6.89121	0.529657	13.0107	1.063412331413e-38	1.2549683393782e-36
WBGene00016265	167.275	3.33427	0.256747	12.9866	1.45775767570714e-38	1.7089553890972e-36
WBGene00011932	1923.06	-1.22999	0.0949471	-12.9544	2.21728556808996e-38	2.58226244252161e-36
WBGene00018601	94.4849	4.0024	0.309152	12.9464	2.46208659049144e-38	2.84861809312938e-36
WBGene00014148	493.71	2.71352	0.21041	12.8963	4.72020954857517e-38	5.42578892395309e-36
WBGene00015545	214.493	4.4577	0.345983	12.8842	5.52607044586199e-38	6.31112896984832e-36
WBGene00010453	245.332	2.31379	0.179676	12.8776	6.02086016327555e-38	6.83213247501948e-36
WBGene00004139	115.24	5.42495	0.421558	12.8688	6.74277785210747e-38	7.60258939732525e-36
WBGene00017312	153.196	3.57683	0.278028	12.865	7.08521321151418e-38	7.93812938419139e-36
WBGene00016997	578.823	2.29333	0.178515	12.8468	8.96991419279119e-38	9.98650446797419e-36
WBGene00000717	1643.45	5.29473	0.412269	12.8429	9.42809680445293e-38	1.04310106020266e-35
WBGene00015338	47.8956	6.03134	0.470195	12.8273	1.15307224570546e-37	1.26780651512286e-35
WBGene00011831	2767.34	3.24837	0.253282	12.8251	1.18604396240077e-37	1.2960092729888e-35
WBGene00007963	221.125	-3.6518	0.285147	-12.8067	1.5032774687496e-37	1.63257777618439e-35
WBGene00021095	923.136	5.25802	0.410683	12.8031	1.57478432820573e-37	1.69980684011572e-35
WBGene00002039	413.781	1.80249	0.140945	12.7886	1.89775192802306e-37	2.03600028059784e-35
WBGene00012144	5411.75	1.54975	0.121464	12.7589	2.78187607306514e-37	2.96655242442163e-35
WBGene00015660	1421.9	2.76487	0.21698	12.7425	3.43000559395417e-37	3.63580592959142e-35
WBGene00000665	2814.15	7.02154	0.551063	12.7418	3.4618402114652e-37	3.6477080609141e-35
WBGene00019205	1118.76	1.21393	0.0952855	12.7399	3.54686584938265e-37	3.71518457193915e-35
WBGene00000728	660.196	3.47248	0.273515	12.6958	6.24056452267047e-37	6.49826312825369e-35
WBGene00008652	885.513	3.89509	0.307282	12.6759	8.0387825850704e-37	8.32178534040446e-35
WBGene00007934	831.647	2.85619	0.226048	12.6353	1.34876325980034e-36	1.38812832703404e-34
WBGene00019236	215.845	6.24398	0.494541	12.6258	1.52184256914994e-36	1.5572056161325e-34
WBGene00009488	351.641	2.91087	0.231079	12.5968	2.19749189737344e-36	2.23563227398303e-34
WBGene00000602	282.464	6.53811	0.519835	12.5773	2.81545494791855e-36	2.84795334217453e-34
WBGene00022562	177.587	3.03931	0.242431	12.5368	4.69588534947902e-36	4.7231001395726e-34
WBGene00003816	95.1617	4.09051	0.326551	12.5264	5.35277733800902e-36	5.35338217160654e-34
WBGene00021529	165.507	4.18445	0.334303	12.5169	6.03168799319983e-36	5.99847982334963e-34
WBGene00022861	334.683	1.37875	0.110181	12.5135	6.30111120504384e-36	6.23141176266403e-34
WBGene00021731	44.0066	4.67212	0.374514	12.4752	1.01974932664408e-35	1.00286681001409e-33
WBGene00001345	516.76	1.70512	0.137389	12.411	2.27922552955176e-35	2.2291077527141e-33
WBGene00008865	1113.44	1.53091	0.123365	12.4096	2.31695872481707e-35	2.2535606234457e-33
WBGene00000653	1106.67	6.03525	0.487626	12.3768	3.48988484609007e-35	3.37584380029981e-33
WBGene00000739	2598.59	4.68067	0.378811	12.3562	4.5093272791786e-35	4.3382669291315e-33
WBGene00005657	95.2235	5.02146	0.409313	12.268	1.34517181184774e-34	1.28714764396371e-32
WBGene00003040	2550.14	1.28424	0.104988	12.2322	2.09074328725114e-34	1.98980310058708e-32
WBGene00000731	72.5882	-3.64397	0.298521	-12.2068	2.86053889418137e-34	2.7078748398288e-32
WBGene00009982	1447.98	3.46858	0.284207	12.2044	2.94413000232525e-34	2.77218028197668e-32
WBGene00219316	633.458	1.96809	0.162072	12.1433	6.22375251599406e-34	5.82925222423952e-32
WBGene00004929	625.82	1.09712	0.0903633	12.1412	6.38726888518806e-34	5.95091756871574e-32
WBGene00004216	354.303	4.07529	0.335853	12.1342	6.96277646907558e-34	6.45314497673172e-32
WBGene00004146	49.049	5.6019	0.463891	12.0759	1.41605956554679e-33	1.3055774181932e-31
WBGene00044998	47.534	4.50623	0.373834	12.0541	1.8454294836758e-33	1.69263174715176e-31
WBGene00003844	1217.62	1.90449	0.158014	12.0527	1.87762038044678e-33	1.71328020487984e-31
WBGene00018958	205.277	1.74564	0.145433	12.0031	3.4243952236101e-33	3.10864842299211e-31
WBGene00003635	409.776	1.40583	0.117162	11.999	3.59483965048791e-33	3.24672711698658e-31
WBGene00016956	29.15	6.08998	0.507974	11.9887	4.07015160475066e-33	3.65735145722315e-31
WBGene00012216	260.89	2.14754	0.180021	11.9294	8.3167180396425e-33	7.4354819564521e-31
WBGene00006527	1589.39	0.903749	0.0760409	11.885	1.41557998636049e-32	1.2592259758067e-30
WBGene00018594	273.492	2.03638	0.171474	11.8757	1.5827119899632e-32	1.40085838231643e-30
WBGene00011590	107.921	3.32482	0.280546	11.8512	2.12009637274407e-32	1.8671614920555e-30
WBGene00017901	166.185	2.43651	0.206151	11.8191	3.1110692800409e-32	2.72634397996456e-30
WBGene00000245	433.463	-1.52003	0.128745	-11.8066	3.60887329989466e-32	3.14700862831208e-30
WBGene00022252	747.921	-1.52262	0.128995	-11.8037	3.73345581047974e-32	3.23968797828982e-30
WBGene00000664	47.4605	4.05319	0.343394	11.8033	3.75257348991563e-32	3.24039297163349e-30
WBGene00011278	113.307	4.53562	0.384353	11.8007	3.87239192786148e-32	3.32762533529145e-30
WBGene00006950	109.11	5.60103	0.475838	11.7709	5.5153864476271e-32	4.71658796598526e-30
WBGene00021084	52.0165	6.07327	0.516433	11.76	6.27088897491029e-32	5.3368882997049e-30
WBGene00001119	167.062	2.24416	0.191153	11.7401	7.94079197258438e-32	6.72573681811908e-30
WBGene00022423	241.157	1.90718	0.163185	11.6872	1.48189247811689e-31	1.24916479274405e-29
WBGene00000672	1387.39	6.1135	0.523796	11.6715	1.78210536256573e-31	1.49511038521984e-29
WBGene00004037	311.479	1.49618	0.128289	11.6626	1.9783808979126e-31	1.65194804975703e-29
WBGene00000928	722.995	4.59959	0.394408	11.662	1.99297806803494e-31	1.65632383851429e-29
WBGene00016659	1046.03	6.52881	0.560217	11.6541	2.18756322587434e-31	1.8095441226368e-29
WBGene00000742	459.229	6.22279	0.535273	11.6255	3.0591625238777e-31	2.51875790686898e-29
WBGene00018707	137.974	4.14902	0.35715	11.617	3.37742153411486e-31	2.76792203689358e-29
WBGene00021627	630.274	6.50382	0.560291	11.6079	3.75556006498028e-31	3.06363706314659e-29
WBGene00001500	53.688	4.35363	0.375179	11.6041	3.92591354378185e-31	3.18791383266176e-29
WBGene00001067	3679.17	6.58945	0.567892	11.6033	3.96260729442769e-31	3.20301709250954e-29
WBGene00016196	62.483	5.65007	0.487778	11.5833	5.00989227750885e-31	4.03114150438462e-29
WBGene00016146	166.85	4.08572	0.353567	11.5557	6.9091122215648e-31	5.53416762652218e-29
WBGene00000558	623.89	3.58131	0.310265	11.5427	8.03281680041367e-31	6.40526680184337e-29
WBGene00012716	2306.54	-0.773735	0.0670813	-11.5343	8.86056826165125e-31	7.03362239317267e-29
WBGene00000687	696.835	5.74728	0.499732	11.5007	1.30801736316753e-30	1.03368407869606e-28
WBGene00019932	287.262	1.95918	0.170976	11.4588	2.1244705672672e-30	1.67143902141173e-28
WBGene00010545	563.315	1.62125	0.141804	11.433	2.86118997071945e-30	2.24109667529538e-28
WBGene00018971	481.351	2.39209	0.209502	11.418	3.40104202226292e-30	2.65221347480609e-28
WBGene00003092	116.62	3.77866	0.331025	11.415	3.51832144946269e-30	2.73163711835037e-28
WBGene00012980	608.019	1.5	0.13177	11.3834	5.0570495061578e-30	3.90916551781683e-28
WBGene00009380	369.159	1.17212	0.103124	11.3661	6.16983651269986e-30	4.74862808468752e-28
WBGene00015340	642.655	5.9321	0.522461	11.3542	7.07228347908869e-30	5.41963472497091e-28
WBGene00018657	2132.25	-0.874356	0.0770507	-11.3478	7.60448377046641e-30	5.80235222865501e-28
WBGene00017068	64.1809	5.67912	0.500591	11.3448	7.86795858259961e-30	5.97762243902053e-28
WBGene00015541	246.286	2.54008	0.224108	11.3342	8.88520999749006e-30	6.72162339211833e-28
WBGene00011564	526.117	1.40031	0.123557	11.3334	8.97061223075964e-30	6.75735224293222e-28
WBGene00002214	4114.49	-0.629143	0.0556911	-11.297	1.35758522688137e-29	1.01830396975653e-27
WBGene00016958	146.134	2.23007	0.197585	11.2866	1.52789161351242e-29	1.1412125460927e-27
WBGene00000071	239.437	1.3728	0.121996	11.2528	2.24305503988078e-29	1.66834287041889e-27
WBGene00015623	168.127	-3.67117	0.326395	-11.2476	2.37939750384739e-29	1.76234705494169e-27
WBGene00195179	50.815	5.93049	0.528077	11.2304	2.89282645602027e-29	2.13370058018629e-27
WBGene00001476	336.026	2.90711	0.258939	11.227	3.00614158294517e-29	2.20807959756412e-27
WBGene00020283	136.331	3.68559	0.328404	11.2227	3.15401796761861e-29	2.30712504391672e-27
WBGene00000741	245.358	6.03851	0.538861	11.2061	3.80760078846815e-29	2.77375099413429e-27
WBGene00000755	159.97	6.13599	0.547662	11.204	3.89837956330436e-29	2.82824241924646e-27
WBGene00001725	1568.31	5.97762	0.533775	11.1988	4.13482538610278e-29	2.98753791774659e-27
WBGene00000666	351.061	6.16563	0.550703	11.1959	4.26867528724272e-29	3.07171097295815e-27
WBGene00017730	175.539	-2.3344	0.20858	-11.1919	4.46870357560633e-29	3.20263120224224e-27
WBGene00022038	51.5112	5.14473	0.460444	11.1734	5.50276478090308e-29	3.92782024804623e-27
WBGene00007748	127.387	2.15971	0.193546	11.1586	6.49708807969529e-29	4.61893386292233e-27
WBGene00010492	3869.82	-1.40444	0.125899	-11.1553	6.74440727607292e-29	4.75655368928457e-27
WBGene00015342	19.6948	6.04515	0.541907	11.1553	6.74388731211036e-29	4.75655368928457e-27
WBGene00016064	63.3161	3.59063	0.322014	11.1506	7.11646693801134e-29	4.9990356244713e-27
WBGene00008449	197.778	5.71806	0.513001	11.1463	7.46444213626854e-29	5.22274919747928e-27
WBGene00019351	3245.43	0.746128	0.0669773	11.14	8.00966746887996e-29	5.58217061157926e-27
WBGene00021625	2903.6	5.97332	0.536302	11.138	8.19563751474292e-29	5.68937942297957e-27
WBGene00018488	3302.68	-1.16864	0.105014	-11.1284	9.12445620909571e-29	6.30941889896142e-27
WBGene00007414	357.332	3.19955	0.287707	11.1209	9.92850214700218e-29	6.83869046716859e-27
WBGene00004131	1744.4	1.28169	0.115298	11.1163	1.04505992558257e-28	7.17040728785373e-27
WBGene00013385	86.394	3.56703	0.321166	11.1065	1.16630946273789e-28	7.97143247466645e-27
WBGene00012942	136.341	4.87958	0.439475	11.1032	1.21033921688234e-28	8.24054800663509e-27
WBGene00012910	153.52	2.21424	0.19946	11.1012	1.23802452296718e-28	8.39674716688314e-27
WBGene00006882	405.467	1.60422	0.144544	11.0985	1.27607562166575e-28	8.62179032623172e-27
WBGene00007131	90.7798	4.38605	0.395258	11.0967	1.30174672483238e-28	8.76179487565883e-27
WBGene00012814	128.265	4.86561	0.438626	11.0928	1.35900045370482e-28	9.07812303074822e-27
WBGene00010832	69.6086	5.80761	0.523532	11.0931	1.35455664242725e-28	9.07812303074822e-27
WBGene00014046	96.3069	4.8431	0.43703	11.0818	1.536910463712e-28	1.02279658002368e-26
WBGene00007660	111.447	3.67066	0.331348	11.078	1.6045412171412e-28	1.06380481744695e-26
WBGene00000039	668.041	4.73651	0.428211	11.0612	1.93560528037046e-28	1.27851062213126e-26
WBGene00016594	7481.42	1.66833	0.150849	11.0596	1.97037274634524e-28	1.29663711359864e-26
WBGene00021601	154.739	5.89694	0.533809	11.0469	2.26894727360371e-28	1.48758906064196e-26
WBGene00008499	484.471	1.43557	0.130013	11.0417	2.40443509987066e-28	1.5706018501074e-26
WBGene00008301	51.1461	3.96575	0.360258	11.0081	3.49372871390833e-28	2.2737494740296e-26
WBGene00011796	43.2449	4.58473	0.416859	10.9983	3.89497796078795e-28	2.52560072754097e-26
WBGene00001113	450.423	2.51657	0.228967	10.991	4.2230334295163e-28	2.72832619595976e-26
WBGene00012901	154.331	2.01053	0.183194	10.9749	5.04524225191605e-28	3.24766830339702e-26
WBGene00012886	60.8741	3.0748	0.280376	10.9667	5.52536402804315e-28	3.54384036320362e-26
WBGene00009061	55.1983	4.38137	0.399909	10.9559	6.225511594013e-28	3.97848397968297e-26
WBGene00003769	911.201	2.64716	0.241878	10.9442	7.08470651778657e-28	4.51127607114596e-26
WBGene00000594	54.9041	5.51375	0.503879	10.9426	7.20972325777748e-28	4.57442727989881e-26
WBGene00003526	117.494	2.97901	0.272264	10.9416	7.28977319800705e-28	4.60869875539717e-26
WBGene00022010	1728.23	1.37599	0.125772	10.9404	7.39025177357704e-28	4.65559561906978e-26
WBGene00017506	1559.68	2.08818	0.190926	10.9371	7.65725304555218e-28	4.80669125575761e-26
WBGene00011927	66.0682	3.20068	0.292864	10.9289	8.38381634465818e-28	5.24418081035827e-26
WBGene00007122	1666.81	-0.77532	0.0711212	-10.9014	1.13508193583089e-27	7.07507761552059e-26
WBGene00004154	120.458	2.85588	0.262256	10.8897	1.29084820858321e-27	7.98971852739161e-26
WBGene00009898	2783.62	-1.82985	0.168034	-10.8898	1.28921796888099e-27	7.98971852739161e-26
WBGene00001091	862.823	1.1405	0.10487	10.8753	1.51116953868274e-27	9.32080946820973e-26
WBGene00017436	344.538	-2.40209	0.220987	-10.8698	1.60481571372417e-27	9.86404436261986e-26
WBGene00004398	687.048	5.88248	0.541964	10.854	1.90869434566804e-27	1.16912482031196e-25
WBGene00003552	72.0848	3.36476	0.310178	10.8478	2.04241849929808e-27	1.24672042326119e-25
WBGene00017303	262.436	2.16705	0.19981	10.8456	2.09326252528672e-27	1.27336540283937e-25
WBGene00006467	253.724	1.98552	0.18312	10.8427	2.1598961769855e-27	1.30940007277388e-25
WBGene00013906	221.629	1.48251	0.136839	10.834	2.37571362506673e-27	1.43532022494646e-25
WBGene00002234	219.622	1.49283	0.137831	10.8309	2.45622744459944e-27	1.47891626613263e-25
WBGene00003763	87.5847	4.63954	0.428387	10.8303	2.47424468235166e-27	1.48471455481319e-25
WBGene00008765	1721.94	-0.660191	0.0610277	-10.8179	2.83217766662538e-27	1.69375706265549e-25
WBGene00015335	55.1123	4.84112	0.447586	10.8161	2.88943324696048e-27	1.72218004504022e-25
WBGene00000610	38.7144	5.22786	0.483699	10.8081	3.15210360265308e-27	1.87243416020687e-25
WBGene00020033	341.36	5.89498	0.545502	10.8065	3.20561326665757e-27	1.89785170723653e-25
WBGene00017964	2956.64	2.01146	0.186183	10.8037	3.30670250569757e-27	1.95117492519528e-25
WBGene00008655	126.766	5.0224	0.465354	10.7926	3.72936332447257e-27	2.19326211195393e-25
WBGene00004057	375.601	1.3638	0.126417	10.7882	3.9152609538573e-27	2.29496521209212e-25
WBGene00013587	484.967	-1.33463	0.123778	-10.7825	4.16373716329396e-27	2.43255693942672e-25
WBGene00012433	97.1901	4.61008	0.42758	10.7818	4.1964208847324e-27	2.44358692439253e-25
WBGene00007440	417.692	2.64334	0.24519	10.7808	4.2431384126632e-27	2.46268971085128e-25
WBGene00008215	159.983	4.57366	0.424451	10.7755	4.49518405227466e-27	2.60044928409693e-25
WBGene00008823	806.331	-1.26804	0.117701	-10.7734	4.59872823763753e-27	2.65168362419086e-25
WBGene00008572	2034.92	2.10896	0.19585	10.7683	4.85940360158118e-27	2.79289488815552e-25
WBGene00001169	12279	1.10484	0.102683	10.7597	5.33496240272646e-27	3.05629464249397e-25
WBGene00000694	68.1259	5.09947	0.474075	10.7567	5.5117747800736e-27	3.14740119860848e-25
WBGene00007521	107.605	-3.87311	0.360423	-10.746	6.18907237835991e-27	3.52279611709733e-25
WBGene00016670	25.2107	5.73415	0.533674	10.7447	6.27875964519169e-27	3.562391129461e-25
WBGene00010749	390.01	1.76094	0.1639	10.744	6.32640422048246e-27	3.57795551153292e-25
WBGene00016133	170.776	4.2987	0.40038	10.7365	6.85748340267224e-27	3.86596086605427e-25
WBGene00008967	41.0934	5.11991	0.476967	10.7343	7.02322453165576e-27	3.94682922728159e-25
WBGene00006815	1445.16	1.03566	0.0966018	10.721	8.11600611186237e-27	4.54650443646163e-25
WBGene00012810	110.906	1.91244	0.178819	10.6948	1.07652257158218e-26	6.01154654957345e-25
WBGene00014054	2545.99	-0.604622	0.0565837	-10.6854	1.19079904927937e-26	6.62878137432185e-25
WBGene00015791	870.174	1.40028	0.131134	10.6783	1.2861673120819e-26	7.13722061394161e-25
WBGene00004218	101.854	3.41985	0.320403	10.6736	1.35286918927546e-26	7.4839032464232e-25
WBGene00008748	737.815	1.30573	0.122362	10.671	1.39061461158047e-26	7.66874138760047e-25
WBGene00012398	39.6964	3.95402	0.370615	10.6688	1.42454276866594e-26	7.83144599097031e-25
WBGene00016063	43.263	4.875	0.457215	10.6624	1.52616114865885e-26	8.36411908778917e-25
WBGene00000719	618.087	6.20751	0.582274	10.6608	1.55242427132252e-26	8.48179458362694e-25
WBGene00020504	1234.09	1.11052	0.104187	10.6589	1.58422378068808e-26	8.62890134330475e-25
WBGene00006956	237.333	3.69835	0.347061	10.6562	1.63156010417483e-26	8.85947146138121e-25
WBGene00043065	17.5115	5.61153	0.526846	10.6512	1.7218334693255e-26	9.32106913577984e-25
WBGene00011530	441.791	5.5409	0.520999	10.6351	2.04516282440902e-26	1.10376439992953e-24
WBGene00000368	180.357	1.64201	0.154432	10.6325	2.10287252160016e-26	1.13146046739715e-24
WBGene00010924	259.341	2.01447	0.189742	10.6169	2.48725210677574e-26	1.33117351725154e-24
WBGene00018758	483.519	1.17544	0.110715	10.6168	2.48908843187357e-26	1.33117351725154e-24
WBGene00021635	368.803	1.62032	0.152663	10.6137	2.57441570235388e-26	1.37265984226109e-24
WBGene00044901	376.743	3.18608	0.300236	10.6119	2.62270791353613e-26	1.39420947403653e-24
WBGene00013852	112.932	5.14942	0.485653	10.6031	2.88329370557277e-26	1.52814566395357e-24
WBGene00020408	1069.91	1.34273	0.126799	10.5894	3.33605631034554e-26	1.76283190464886e-24
WBGene00194658	69.2084	4.89885	0.46272	10.5871	3.4215292340006e-26	1.80261638393686e-24
WBGene00015449	341.992	-3.48328	0.329441	-10.5733	3.96370267218511e-26	2.08206126715195e-24
WBGene00008535	914.635	-0.770883	0.0729442	-10.5681	4.18840687264197e-26	2.19358516152391e-24
WBGene00006930	795841	-1.61041	0.152439	-10.5643	4.36129558140252e-26	2.2773939345719e-24
WBGene00008496	108.07	4.90806	0.465308	10.548	5.18953209195198e-26	2.70191462034512e-24
WBGene00022679	2216.56	5.63934	0.534951	10.5418	5.54406850208919e-26	2.87803814146577e-24
WBGene00007600	107.45	3.15936	0.300181	10.5249	6.6357603930379e-26	3.42467144249437e-24
WBGene00012921	38.2856	4.7215	0.448597	10.525	6.62491259131935e-26	3.42467144249437e-24
WBGene00019717	86.7642	4.14029	0.393428	10.5236	6.72316290509661e-26	3.45969272517501e-24
WBGene00022456	3517.35	-0.637626	0.0606217	-10.5181	7.12850505369297e-26	3.65764627421661e-24
WBGene00004013	284.079	1.64301	0.156356	10.5081	7.92599726993129e-26	4.05508681133884e-24
WBGene00009957	1538.84	2.66502	0.253652	10.5066	8.05643582417426e-26	4.10994314004417e-24
WBGene00019435	289.248	1.5214	0.144918	10.4983	8.79300017700245e-26	4.4728071590028e-24
WBGene00044395	34.7046	4.97283	0.473841	10.4947	9.13394829996473e-26	4.63292701449787e-24
WBGene00001072	436.77	2.69206	0.256751	10.4851	1.01140903271122e-25	5.11541791344401e-24
WBGene00007643	3322.41	-0.623107	0.0595137	-10.47	1.18671643799316e-25	5.98497275936039e-24
WBGene00011535	25.8268	5.56627	0.532333	10.4564	1.37008487569798e-25	6.89012570159253e-24
WBGene00020554	287.399	4.78604	0.45774	10.4558	1.37834847425884e-25	6.91204665476771e-24
WBGene00008150	63.5483	5.35364	0.512278	10.4507	1.45500806352795e-25	7.27586235609373e-24
WBGene00021791	179.526	4.0176	0.384466	10.4498	1.4681540487814e-25	7.3209191469094e-24
WBGene00003104	95.583	4.03469	0.386202	10.4471	1.51070816907275e-25	7.51195393509154e-24
WBGene00016281	35.0408	4.70429	0.450824	10.4349	1.71833312152954e-25	8.52042938860391e-24
WBGene00003767	944.425	2.5981	0.249064	10.4315	1.78136688104275e-25	8.8083118793907e-24
WBGene00011536	21.5984	5.46827	0.52445	10.4267	1.87306114771829e-25	9.23591321362373e-24
WBGene00010953	282.84	2.47889	0.238074	10.4123	2.17935118921112e-25	1.07163540976153e-23
WBGene00002282	166.584	3.55421	0.341478	10.4083	2.27229371714896e-25	1.11424219891886e-23
WBGene00219436	48.6497	4.63219	0.445802	10.3907	2.73394399194646e-25	1.33691371672476e-23
WBGene00044109	365.247	5.97244	0.575938	10.3699	3.39724234997711e-25	1.65669377628911e-23
WBGene00004156	343.562	4.69448	0.452855	10.3664	3.52533334548133e-25	1.71368610834796e-23
WBGene00175027	49.2498	4.97679	0.480098	10.3662	3.5334732208056e-25	1.71368610834796e-23
WBGene00015781	158.31	4.45519	0.42987	10.364	3.61350767901425e-25	1.74771346813962e-23
WBGene00013639	340.414	1.63143	0.157666	10.3474	4.29934277462495e-25	2.07375928600575e-23
WBGene00000024	24.4379	5.7896	0.559855	10.3412	4.58524149566118e-25	2.20565067815745e-23
WBGene00018730	203.345	3.1533	0.305149	10.3337	4.96316978066533e-25	2.38097646225848e-23
WBGene00000683	968.763	5.86214	0.567646	10.3271	5.31436438287913e-25	2.54256427853314e-23
WBGene00006959	5975.43	0.886673	0.0859674	10.3141	6.08716122648061e-25	2.90444549949218e-23
WBGene00004061	354.964	1.14046	0.110754	10.2972	7.25141666089724e-25	3.45066069169901e-23
WBGene00019298	1780.15	1.48996	0.144723	10.2952	7.40413414219432e-25	3.51388693257705e-23
WBGene00001479	765.658	1.51097	0.146918	10.2844	8.28521801006536e-25	3.92152217150206e-23
WBGene00020567	98.2061	3.46565	0.337051	10.2823	8.46987975328807e-25	3.99823497047214e-23
WBGene00010987	63.9287	5.11656	0.498167	10.2708	9.5420685894913e-25	4.49238558965891e-23
WBGene00019761	56.6246	3.99698	0.389365	10.2654	1.00915185031533e-24	4.73846314437189e-23
WBGene00001724	146.055	4.68847	0.456853	10.2625	1.03943981522937e-24	4.86776815057945e-23
WBGene00006627	132.118	2.28964	0.223298	10.2538	1.13835520950821e-24	5.31692979385603e-23
WBGene00010605	7696.16	1.19561	0.116656	10.2491	1.19486941913569e-24	5.56620485724737e-23
WBGene00013963	189.344	2.13324	0.208162	10.2479	1.20891642361404e-24	5.61686050677577e-23
WBGene00000669	531.685	2.3096	0.225392	10.247	1.22064085190951e-24	5.65648805248746e-23
WBGene00004998	66.5454	5.10983	0.498879	10.2426	1.27712768113514e-24	5.90279744424392e-23
WBGene00022665	57.8949	4.39147	0.428902	10.2389	1.32791849736192e-24	6.12156594799497e-23
WBGene00015236	140.182	2.36394	0.230973	10.2347	1.38608722603864e-24	6.37312105852885e-23
WBGene00019368	152.335	2.59598	0.254197	10.2125	1.74364943279011e-24	7.99639436768149e-23
WBGene00003990	1039.12	0.806744	0.0790623	10.2039	1.90457716026489e-24	8.71184105710829e-23
WBGene00000618	3117.46	6.10146	0.599861	10.1715	2.65902456433855e-24	1.213145691699e-22
WBGene00018591	36.4248	5.49812	0.541423	10.1549	3.150007759612e-24	1.43345597328153e-22
WBGene00001070	363.537	5.27324	0.519348	10.1536	3.1945612586133e-24	1.45000316410186e-22
WBGene00014000	888.921	1.24689	0.122831	10.1513	3.26989502475735e-24	1.48040106721879e-22
WBGene00006075	81.4252	2.98328	0.294316	10.1363	3.81245533877742e-24	1.72163480630199e-22
WBGene00005017	686.306	5.75482	0.567961	10.1324	3.9668365231994e-24	1.78679236981363e-22
WBGene00005018	2917.63	4.26815	0.42215	10.1105	4.96370230435525e-24	2.23013853278418e-22
WBGene00021326	120.447	3.9016	0.386196	10.1026	5.37729337917631e-24	2.40984423792858e-22
WBGene00018724	239.976	2.59091	0.256572	10.0981	5.6296451913311e-24	2.51656513073089e-22
WBGene00017838	156.005	2.89505	0.286909	10.0905	6.08777053027881e-24	2.71450161025178e-22
WBGene00000388	791.285	-0.835715	0.0828331	-10.0891	6.17065258120439e-24	2.74454502493669e-22
WBGene00015295	503.65	1.84123	0.182561	10.0855	6.40142626471831e-24	2.84005132175548e-22
WBGene00022586	2107.7	-0.87229	0.0865726	-10.0758	7.06724102238015e-24	3.12760751445434e-22
WBGene00021237	399.902	1.71041	0.169807	10.0726	7.29897447230385e-24	3.22210588799807e-22
WBGene00008439	291.526	1.87551	0.18636	10.0639	7.97597030420044e-24	3.51220463494916e-22
WBGene00018729	267.868	2.62698	0.261214	10.0568	8.57148930443733e-24	3.76507453268361e-22
WBGene00017218	57.5322	5.71174	0.567994	10.056	8.64534759802275e-24	3.78811740545046e-22
WBGene00007132	38.5622	4.85759	0.483114	10.0547	8.7561038685924e-24	3.8271740909092e-22
WBGene00001429	75.2492	4.16714	0.414607	10.0508	9.11094463784871e-24	3.97246162510339e-22
WBGene00014039	91.9627	4.84407	0.482141	10.047	9.47068240499351e-24	4.11916510892371e-22
WBGene00009706	1587.27	2.5823	0.257109	10.0436	9.80051214075761e-24	4.25217318420812e-22
WBGene00013898	404.712	1.64412	0.16383	10.0355	1.06396833237173e-23	4.60497980920398e-22
WBGene00011400	58.3465	3.51935	0.35081	10.0321	1.10178712885274e-23	4.75703311096372e-22
WBGene00018380	43.243	4.47904	0.446525	10.0309	1.11504468323624e-23	4.80255984979268e-22
WBGene00018418	695.448	4.6896	0.46806	10.0192	1.25476220474184e-23	5.39121372532525e-22
WBGene00009257	41.8352	3.90236	0.389602	10.0163	1.29275631669306e-23	5.54101024651345e-22
WBGene00017716	145.121	4.26857	0.426314	10.0127	1.34017399321067e-23	5.73037681831288e-22
WBGene00001208	744.288	1.33958	0.133952	10.0004	1.51766695530577e-23	6.4736723958609e-22
WBGene00000033	94.1908	4.61982	0.46269	9.9847	1.77843654027366e-23	7.56776048940491e-22
WBGene00003771	1217.21	2.05775	0.206168	9.98094	1.84710197496415e-23	7.8411029162627e-22
WBGene00007384	265.986	2.78952	0.279623	9.97604	1.94066391018961e-23	8.21857237755418e-22
WBGene00006788	539.687	1.46665	0.147084	9.97152	2.03086789623228e-23	8.58005334107488e-22
WBGene00013352	212.578	3.30512	0.331558	9.96843	2.0951046235888e-23	8.8303671539926e-22
WBGene00003732	234.165	1.53582	0.154114	9.96547	2.15848993605346e-23	9.0759118403844e-22
WBGene00021048	4011.76	2.2963	0.230558	9.95973	2.28693944332012e-23	9.59322322882767e-22
WBGene00019471	1056.51	2.97858	0.299786	9.93567	2.91203833244891e-23	1.21865017874729e-21
WBGene00003545	43.2977	4.95712	0.499192	9.9303	3.07344110329709e-23	1.28316166062653e-21
WBGene00010125	69.8873	3.4939	0.352153	9.92155	3.35498617413423e-23	1.39741094716527e-21
WBGene00013263	688.003	2.82222	0.285361	9.89001	4.59980583329818e-23	1.91140288406208e-21
WBGene00016157	2032.31	-0.530082	0.0536299	-9.88408	4.88057057354309e-23	2.0233222551021e-21
WBGene00019598	293.708	1.62548	0.164464	9.88349	4.90923126212284e-23	2.0304488738808e-21
WBGene00009331	120.555	4.25109	0.431429	9.85352	6.61820513318486e-23	2.73089667290532e-21
WBGene00010267	54.5709	5.20333	0.528291	9.84935	6.89863313540126e-23	2.83999078518309e-21
WBGene00010083	411.912	1.71564	0.174285	9.84385	7.28644309204687e-23	2.99268249687735e-21
WBGene00017718	47.3405	-3.72269	0.378264	-9.8415	7.45900951246029e-23	3.05646727753639e-21
WBGene00010931	182.282	3.16489	0.321707	9.83778	7.73981036342801e-23	3.16420607513632e-21
WBGene00011733	561.735	2.40141	0.24413	9.83659	7.83190422899102e-23	3.19447854058984e-21
WBGene00007108	2023.85	-0.685594	0.0698197	-9.8195	9.28053028161617e-23	3.77664246080849e-21
WBGene00009842	78.6697	3.11463	0.317207	9.81893	9.3325601855802e-23	3.78910505516378e-21
WBGene00002174	1270.73	1.45412	0.148142	9.81573	9.6340060362836e-23	3.90254404700898e-21
WBGene00077691	60.9799	5.40002	0.551258	9.79581	1.17357967387257e-22	4.74308387828591e-21
WBGene00021396	97.0871	2.12258	0.216724	9.79394	1.19543893895185e-22	4.82042371237486e-21
WBGene00000002	133.518	1.89992	0.194231	9.78176	1.34849312319751e-22	5.42523301519143e-21
WBGene00011638	5670	-0.474707	0.0485313	-9.78146	1.35241738257373e-22	5.42868310800911e-21
WBGene00000704	367.202	5.02201	0.513472	9.78051	1.36520245240308e-22	5.46760493494102e-21
WBGene00008576	318.238	1.35342	0.138619	9.76359	1.61333384380844e-22	6.44678006841918e-21
WBGene00019905	490.763	-1.04787	0.107327	-9.76335	1.61717622187879e-22	6.44757961254469e-21
WBGene00011010	1231.9	-0.873735	0.0896068	-9.75076	1.83084299657833e-22	7.28305229784936e-21
WBGene00021565	63.4686	2.07493	0.212862	9.74776	1.88589619824636e-22	7.48523195097691e-21
WBGene00005016	931.388	5.68382	0.583125	9.74716	1.89706610099081e-22	7.51272127958376e-21
WBGene00021491	50.2802	4.09453	0.420436	9.73878	2.06007336214201e-22	8.14004880728524e-21
WBGene00000866	2447.83	-0.650717	0.0668665	-9.73158	2.21135167943922e-22	8.71834018472895e-21
WBGene00010036	1197.29	-0.747359	0.0768278	-9.72771	2.29700263141045e-22	9.03589790693952e-21
WBGene00004878	106.42	2.27323	0.23374	9.72548	2.34784890407636e-22	9.21543709533476e-21
WBGene00019748	1948.13	1.08679	0.11175	9.72518	2.35484011009092e-22	9.22242912142245e-21
WBGene00001079	24.4816	5.09899	0.524603	9.71971	2.4849597164324e-22	9.7105423620941e-21
WBGene00009404	3307.47	-0.538067	0.0554084	-9.71093	2.70843812007553e-22	1.0560522379202e-20
WBGene00007203	102.897	3.41692	0.352876	9.68305	3.5592596716544e-22	1.38410186707066e-20
WBGene00004300	3628.57	5.1835	0.535327	9.68288	3.56541888704225e-22	1.38410186707066e-20
WBGene00010870	250.31	1.68954	0.174522	9.68096	3.63273568603925e-22	1.40714851453538e-20
WBGene00000743	264.057	5.68233	0.587754	9.66788	4.12849439440207e-22	1.5956901259761e-20
WBGene00013891	90.6898	4.8208	0.499159	9.65785	4.55321653140905e-22	1.75601392241837e-20
WBGene00001006	1580.28	1.31396	0.136084	9.65554	4.65688031239124e-22	1.79208902804239e-20
WBGene00007262	21.4836	5.1394	0.532351	9.65414	4.72085013851779e-22	1.8127654913675e-20
WBGene00009947	465.469	2.23647	0.232162	9.63323	5.78818916609404e-22	2.21780356316443e-20
WBGene00017416	40.074	3.08443	0.320253	9.63123	5.9019048997656e-22	2.25649072431211e-20
WBGene00006865	72.2924	2.57945	0.268117	9.62064	6.54250795465826e-22	2.49602318563277e-20
WBGene00018636	1888.75	-0.823057	0.0856123	-9.61378	6.99361648450276e-22	2.66238707545522e-20
WBGene00014164	1333.77	1.05477	0.109744	9.61117	7.17324607750215e-22	2.72490991553526e-20
WBGene00017772	1607.13	-1.96083	0.204139	-9.60536	7.58913385401325e-22	2.87672050286387e-20
WBGene00004264	650.043	4.96043	0.516602	9.60204	7.83796239819933e-22	2.964692529336e-20
WBGene00011596	61.5832	4.02009	0.418739	9.60046	7.95886808306933e-22	3.0040060299892e-20
WBGene00020571	71.1924	4.51459	0.470258	9.60024	7.97602128659291e-22	3.00407508117591e-20
WBGene00007330	3799.39	-0.757658	0.0789334	-9.59869	8.0964291960529e-22	3.04295094752714e-20
WBGene00006443	1970.48	-0.792959	0.0826302	-9.59648	8.27188530604725e-22	3.10230749338238e-20
WBGene00001366	326.886	1.47812	0.154094	9.59232	8.61283799985769e-22	3.22335006920678e-20
WBGene00007675	102.887	2.29382	0.239592	9.57385	1.02995645639038e-21	3.84647451287395e-20
WBGene00022196	173.12	2.1426	0.223846	9.57177	1.05086341844148e-21	3.91629141752655e-20
WBGene00007823	35.0048	5.26537	0.550351	9.5673	1.09735917556574e-21	4.08097733736653e-20
WBGene00015225	52.3105	4.27215	0.446644	9.56499	1.12217031503749e-21	4.16449872469467e-20
WBGene00009286	2078.39	-0.491503	0.0514024	-9.56187	1.15651328119284e-21	4.28297031457648e-20
WBGene00015903	499.897	-1.04594	0.109426	-9.55843	1.19552519578087e-21	4.41820188219477e-20
WBGene00008043	168.541	3.49339	0.365602	9.55518	1.23368762652246e-21	4.54973715931264e-20
WBGene00003610	92.79	2.22225	0.232727	9.54876	1.31259389477202e-21	4.83067299901338e-20
WBGene00021675	393.162	2.5618	0.268415	9.54417	1.37199610733978e-21	5.03881225977777e-20
WBGene00001196	2332.25	0.686683	0.0720014	9.53708	1.46913014163743e-21	5.38437717748774e-20
WBGene00009595	919.728	1.58658	0.166433	9.53285	1.53023227055857e-21	5.58519003163461e-20
WBGene00008393	1415.63	1.03439	0.108506	9.53303	1.52764603232509e-21	5.58519003163461e-20
WBGene00017667	180.115	1.91858	0.201477	9.52258	1.68930585234753e-21	6.15310539058764e-20
WBGene00009306	1207.38	1.25845	0.132166	9.52172	1.70333772007168e-21	6.19147521985808e-20
WBGene00017515	139.84	1.45505	0.152918	9.51522	1.81327201791775e-21	6.57756993056967e-20
WBGene00007343	60.1801	3.5682	0.375041	9.51414	1.83221752334565e-21	6.63270237183329e-20
WBGene00021252	30.713	3.91567	0.411622	9.5128	1.85606982441243e-21	6.70533633300996e-20
WBGene00002217	826.99	0.810448	0.0852856	9.50275	2.044247870771e-21	7.37011727258415e-20
WBGene00009371	35.2367	3.46153	0.364277	9.50248	2.04949191965807e-21	7.37400527678602e-20
WBGene00017073	57.9866	4.571	0.481346	9.49628	2.17512754342211e-21	7.81016384861222e-20
WBGene00011364	144.432	2.0017	0.210874	9.49239	2.25792541690418e-21	8.09105176721412e-20
WBGene00016273	50.4689	3.25014	0.342405	9.49208	2.26464778888768e-21	8.09874649674541e-20
WBGene00009007	3402.48	-0.668793	0.0704664	-9.49095	2.28941437253035e-21	8.17080911744601e-20
WBGene00015479	121.362	2.11038	0.22243	9.48787	2.35798075336818e-21	8.39858657869689e-20
WBGene00011042	63.7975	4.61339	0.486536	9.48211	2.49187362400166e-21	8.85766001848944e-20
WBGene00017807	58.2784	3.41299	0.359967	9.48139	2.50913992363518e-21	8.90116130825451e-20
WBGene00206361	47.2903	4.3893	0.463213	9.47576	2.6482295480103e-21	9.37579189177565e-20
WBGene00004226	197.118	2.60421	0.275163	9.46423	2.95729472037212e-21	1.04491080119815e-19
WBGene00019477	277.548	1.40091	0.148033	9.46351	2.9778339561057e-21	1.05007204563711e-19
WBGene00019237	815.179	1.13884	0.120543	9.44759	3.46730672241027e-21	1.21782269047831e-19
WBGene00017441	62.6667	2.26436	0.239672	9.44775	3.46176223654167e-21	1.21782269047831e-19
WBGene00012444	195.598	2.57474	0.27267	9.44268	3.63358476372024e-21	1.27369737598764e-19
WBGene00010760	50.2462	5.23007	0.554085	9.43911	3.75943754289233e-21	1.31520876253518e-19
WBGene00019280	271.437	1.48653	0.157537	9.43604	3.87133892748088e-21	1.35168524051808e-19
WBGene00007988	64.4031	2.51777	0.266921	9.43265	3.998642527996e-21	1.39338523682254e-19
WBGene00008500	31.8978	4.30185	0.456205	9.42964	4.1150656215699e-21	1.43113736017742e-19
WBGene00016004	916.105	1.17679	0.124869	9.42419	4.33427917009857e-21	1.5044198013546e-19
WBGene00007404	50.2894	2.99443	0.3179	9.41943	4.53531358751511e-21	1.57111783025817e-19
WBGene00045457	523.383	2.73397	0.290257	9.41916	4.54712106391187e-21	1.57213158346422e-19
WBGene00000641	526.79	5.04341	0.53566	9.41533	4.71580083958118e-21	1.62727303045353e-19
WBGene00020930	1791.42	1.00868	0.107146	9.41407	4.77307770234691e-21	1.64383310285885e-19
WBGene00019576	143.662	-1.67293	0.177801	-9.40901	5.00837820736842e-21	1.72152060246283e-19
WBGene00000399	62.3965	4.50007	0.478594	9.40269	5.31878952898652e-21	1.82467465585503e-19
WBGene00012306	458.47	1.43113	0.152254	9.39959	5.47769896458397e-21	1.87555564934362e-19
WBGene00020846	326.162	2.90094	0.308666	9.39831	5.54449457619933e-21	1.89476144764248e-19
WBGene00019184	249.36	5.38412	0.572983	9.39664	5.63332926940689e-21	1.92141030302583e-19
WBGene00009653	172.932	3.38108	0.359934	9.3936	5.79824530495582e-21	1.97385650746785e-19
WBGene00017012	1875.17	0.842926	0.0897672	9.39014	5.99233211638354e-21	2.03601272791212e-19
WBGene00000616	1995.53	5.13491	0.548484	9.36201	7.82366165575199e-21	2.65315054846976e-19
WBGene00004210	1175.45	2.0806	0.222339	9.35776	8.14462602249845e-21	2.7567145286858e-19
WBGene00012777	99.4887	2.81998	0.301385	9.35672	8.22504017011557e-21	2.77861948647683e-19
WBGene00018260	124.126	2.30794	0.246694	9.35547	8.32302399360028e-21	2.80636515685166e-19
WBGene00012186	1342.67	4.31493	0.461286	9.35414	8.42850970689704e-21	2.83653001580782e-19
WBGene00009057	559.067	-1.60227	0.171419	-9.34711	9.00738808611166e-21	3.02559362239751e-19
WBGene00008512	125.403	2.95584	0.31651	9.33888	9.73626206096913e-21	3.26422937506204e-19
WBGene00000745	76.7544	4.83317	0.517605	9.33755	9.85867727225166e-21	3.29902278021548e-19
WBGene00022508	344.713	-1.32969	0.14245	-9.33444	1.01531061789324e-20	3.39113746376343e-19
WBGene00003243	653.724	1.18527	0.127013	9.33185	1.0404324721256e-20	3.46850011705601e-19
WBGene00011850	295.228	2.34141	0.251139	9.32314	1.12944601525741e-20	3.75816792520426e-19
WBGene00016962	31.911	4.781	0.512887	9.32174	1.14446607882474e-20	3.8010015998791e-19
WBGene00015841	169.471	4.98295	0.534581	9.32123	1.14999082072161e-20	3.81219803528352e-19
WBGene00012683	148.551	3.85634	0.413775	9.31989	1.16458795096202e-20	3.85337119774387e-19
WBGene00018737	408.184	4.97338	0.533643	9.31968	1.16691294764917e-20	3.85386063419508e-19
WBGene00001069	239.736	4.37743	0.469819	9.31728	1.19366092752847e-20	3.93485767953613e-19
WBGene00004397	686.569	5.59442	0.600901	9.31005	1.27767441561696e-20	4.20397630209135e-19
WBGene00011498	303.647	1.63533	0.175682	9.30845	1.29706057092965e-20	4.25984531105688e-19
WBGene00013257	182.574	1.845	0.198458	9.29666	1.44926983535762e-20	4.75092122694455e-19
WBGene00006955	57.4585	3.92559	0.422269	9.29642	1.4525602060282e-20	4.75290587192445e-19
WBGene00008536	814.375	-0.858927	0.0924155	-9.29418	1.48340358411983e-20	4.84487273913085e-19
WBGene00050899	86.2735	4.33273	0.466918	9.27942	1.70395966938368e-20	5.55497128313627e-19
WBGene00000103	287.176	1.17375	0.126498	9.27882	1.71359287757042e-20	5.57610682329991e-19
WBGene00009094	117.318	4.16116	0.44849	9.27814	1.72457890128278e-20	5.60155884596473e-19
WBGene00006518	2244.41	-0.575322	0.0620418	-9.27315	1.80735674581592e-20	5.85967566198413e-19
WBGene00004237	678.368	1.90019	0.204977	9.27027	1.85673811307549e-20	6.00877112937154e-19
WBGene00004352	437.324	-0.999457	0.107969	-9.25687	2.10502977825077e-20	6.79986079098453e-19
WBGene00022789	93.1503	4.34341	0.469368	9.25375	2.16761465921026e-20	6.9892740796612e-19
WBGene00013969	2940.97	2.05048	0.221635	9.25162	2.21114515805081e-20	7.11667119778461e-19
WBGene00008825	4522.34	-0.843825	0.0913012	-9.24221	2.4145422136312e-20	7.7572098485843e-19
WBGene00010374	225.345	1.2669	0.137181	9.23527	2.57638307571482e-20	8.2621618127362e-19
WBGene00019824	1901.6	-0.646111	0.070055	-9.22292	2.8911434768816e-20	9.254795990553e-19
WBGene00018725	111.774	3.52608	0.382512	9.21824	3.02029934671401e-20	9.65078321941001e-19
WBGene00004680	1433.34	-0.54852	0.0595259	-9.21481	3.11829359877265e-20	9.94595194332854e-19
WBGene00012961	255.585	2.2959	0.24943	9.20456	3.43087363943281e-20	1.09232599218057e-18
WBGene00001439	666.26	1.26177	0.137152	9.19984	3.58495751267347e-20	1.13729243529294e-18
WBGene00007804	25.0009	5.04831	0.54874	9.19984	3.58495020210418e-20	1.13729243529294e-18
WBGene00003588	5086.77	0.831283	0.090388	9.19682	3.6869126898534e-20	1.16754433695501e-18
WBGene00007978	3034.88	-0.626282	0.0681275	-9.19279	3.82777707203952e-20	1.20783083296334e-18
WBGene00006996	5186.38	-0.735236	0.0799791	-9.19286	3.82538507977516e-20	1.20783083296334e-18
WBGene00000867	4027.71	-0.778306	0.0847354	-9.18514	4.1099243591406e-20	1.29455304280261e-18
WBGene00000749	868.95	5.48883	0.598088	9.1773	4.42049535867306e-20	1.38990424225987e-18
WBGene00015009	1801.7	-0.557538	0.060759	-9.17621	4.46531069664373e-20	1.40150585021254e-18
WBGene00020194	78.2159	4.27037	0.465617	9.17142	4.66844955521326e-20	1.46267069073248e-18
WBGene00020314	1404.84	-0.722668	0.0788059	-9.17023	4.71995655835381e-20	1.47619560063567e-18
WBGene00012152	159.341	2.47266	0.26974	9.16683	4.87132534297758e-20	1.52085010972468e-18
WBGene00001077	966.666	1.75245	0.191358	9.15799	5.2874617106432e-20	1.64786350707405e-18
WBGene00001042	228.811	1.25757	0.137343	9.15644	5.36364879515082e-20	1.66866978860738e-18
WBGene00016669	31.1194	4.75508	0.519465	9.1538	5.49630505416706e-20	1.70694021173448e-18
WBGene00004232	242.635	3.57329	0.390493	9.15071	5.65628128452529e-20	1.75354625741973e-18
WBGene00003089	157.026	2.5017	0.273536	9.14579	5.9193042856781e-20	1.83187979834045e-18
WBGene00016505	292.422	2.65368	0.290663	9.12976	6.86530186901682e-20	2.12093496833047e-18
WBGene00016783	135.606	2.23473	0.244903	9.12493	7.17811533675698e-20	2.21371076117199e-18
WBGene00015300	56.8221	4.62046	0.506517	9.12202	7.37388871694071e-20	2.27013179247451e-18
WBGene00001064	227.564	4.2551	0.466523	9.12087	7.45242743807099e-20	2.29032761299883e-18
WBGene00007142	999.433	2.2079	0.242187	9.1165	7.75914345387456e-20	2.38045680104831e-18
WBGene00000712	1336.97	3.67429	0.403111	9.11483	7.87914774697435e-20	2.4130912355872e-18
WBGene00020039	174.482	4.95002	0.543293	9.11114	8.15197495678669e-20	2.49233610854988e-18
WBGene00004017	55.0586	4.5313	0.497741	9.10374	8.72743734149983e-20	2.66367406584879e-18
WBGene00007926	140.997	1.9785	0.217352	9.10272	8.80950898721267e-20	2.68031448607935e-18
WBGene00018969	371.069	4.8365	0.531327	9.10269	8.81224172917288e-20	2.68031448607935e-18
WBGene00004099	40.836	5.30799	0.583203	9.10144	8.91400254204959e-20	2.70661531731324e-18
WBGene00021148	167.972	1.47459	0.162021	9.10124	8.93088597932277e-20	2.70709834941732e-18
WBGene00008425	134.655	1.86017	0.20457	9.09309	9.62592072919032e-20	2.91278715808764e-18
WBGene00044280	108.727	2.65857	0.292455	9.09053	9.85542625573432e-20	2.97714599964179e-18
WBGene00019272	453.133	4.86217	0.534962	9.08881	1.0013162916384e-19	3.01964241815724e-18
WBGene00009218	391.311	2.01998	0.222373	9.08373	1.04914593224928e-19	3.15850021984299e-18
WBGene00010285	68.9993	4.78054	0.526728	9.07592	1.12716122933575e-19	3.38760748415985e-18
WBGene00018374	314.298	1.39357	0.153605	9.07245	1.16369189932709e-19	3.49147016981155e-18
WBGene00022103	434.441	3.94278	0.434748	9.06912	1.1998725161583e-19	3.59393287327143e-18
WBGene00021121	663.066	3.73287	0.411893	9.06273	1.27229217286706e-19	3.80441149393458e-18
WBGene00004392	14781.2	-0.747074	0.0825244	-9.05277	1.39390166175988e-19	4.16101976669028e-18
WBGene00001824	567.685	2.17603	0.240549	9.04611	1.48151765151854e-19	4.41512213252208e-18
WBGene00003786	8707.63	1.71481	0.18966	9.0415	1.54538088927065e-19	4.59770294149058e-18
WBGene00013881	1203.08	-0.630703	0.0698271	-9.03236	1.68014576659083e-19	4.99025844969644e-18
WBGene00017743	34.2643	5.28781	0.585606	9.02964	1.7223809563977e-19	5.10713361644089e-18
WBGene00011522	1275.34	2.20508	0.244275	9.02707	1.7632580041201e-19	5.21959752323312e-18
WBGene00015055	200.71	2.09024	0.2316	9.02523	1.79319731777216e-19	5.29936209001716e-18
WBGene00003057	269.366	4.96233	0.550359	9.01655	1.94108423044796e-19	5.7268455078983e-18
WBGene00016431	205.445	-1.41031	0.156482	-9.01262	2.01196846876413e-19	5.92610080433654e-18
WBGene00009102	65.6856	2.20289	0.244678	9.00322	2.19190593309318e-19	6.44536857601585e-18
WBGene00009948	44.0299	3.34012	0.371259	8.99673	2.32531350980019e-19	6.82631836658092e-18
WBGene00000599	1602.65	4.84503	0.538791	8.99242	2.41855487384283e-19	7.08828781072281e-18
WBGene00009980	495.31	-0.907778	0.101007	-8.98727	2.53452321646441e-19	7.41588925253769e-18
WBGene00013295	85.993	1.93854	0.215712	8.98672	2.54717677875995e-19	7.44061441214663e-18
WBGene00016599	173.376	1.56563	0.174295	8.98265	2.6432816278286e-19	7.70862790375979e-18
WBGene00003933	161.545	2.21467	0.246688	8.97764	2.7662407691794e-19	8.05394639737069e-18
WBGene00008482	67.1659	2.51928	0.280776	8.97257	2.89670415312955e-19	8.41994366481105e-18
WBGene00000100	2223.11	1.02713	0.114482	8.97197	2.9124648422907e-19	8.45187748167703e-18
WBGene00008042	160.897	-1.94414	0.216716	-8.97092	2.94052028402755e-19	8.51932734334792e-18
WBGene00003704	2114.61	-1.7791	0.198334	-8.97024	2.95858275657368e-19	8.55765228053387e-18
WBGene00023407	364.789	1.98121	0.220952	8.96672	3.05476240788327e-19	8.82143623888249e-18
WBGene00009186	10451.4	-0.643044	0.0717287	-8.96494	3.10438839056484e-19	8.95014385827016e-18
WBGene00044206	720.736	3.4163	0.381168	8.9627	3.16816998535902e-19	9.11917806192284e-18
WBGene00006926	620943	-1.14689	0.128048	-8.95673	3.34456292428677e-19	9.6112748191111e-18
WBGene00012301	435.968	-1.09833	0.122651	-8.95491	3.40023576014063e-19	9.7554251906012e-18
WBGene00044094	1383.89	-0.683309	0.0763491	-8.94979	3.56145186866243e-19	1.02014273428904e-17
WBGene00006640	226.918	2.52301	0.281947	8.94851	3.60296667098266e-19	1.03036697915566e-17
WBGene00004133	409.494	4.8222	0.539947	8.93087	4.22673544209508e-19	1.20680114187044e-17
WBGene00002257	492.821	1.59261	0.178331	8.93065	4.2350765709492e-19	1.20723551463676e-17
WBGene00017478	228.698	1.47438	0.165147	8.92772	4.3487480168697e-19	1.23764529573356e-17
WBGene00018740	729.247	-0.697044	0.0781901	-8.91474	4.88964916331599e-19	1.38935103513675e-17
WBGene00019939	128.015	3.06687	0.344212	8.90985	5.110301138354e-19	1.44972036460164e-17
WBGene00004169	405.832	1.21433	0.136302	8.90906	5.14660938929573e-19	1.45303475931919e-17
WBGene00001065	214.697	4.37887	0.491496	8.90927	5.13700371516247e-19	1.45303475931919e-17
WBGene00017447	221.468	1.58764	0.178203	8.90921	5.13990562958996e-19	1.45303475931919e-17
WBGene00015178	34.9934	-4.27506	0.479953	-8.90724	5.23165848924647e-19	1.47469456332231e-17
WBGene00010714	69.5033	4.32474	0.485805	8.90222	5.47419849987745e-19	1.5406082964202e-17
WBGene00016332	571.677	1.47751	0.166161	8.89207	5.99835375174254e-19	1.68544219227534e-17
WBGene00022033	348.162	3.9613	0.445516	8.89149	6.02961069097814e-19	1.69153991207124e-17
WBGene00018292	49.6835	4.76446	0.535861	8.89123	6.04386486224222e-19	1.69285594606664e-17
WBGene00019520	101.9	4.29706	0.483401	8.88922	6.15369143660371e-19	1.720894878527e-17
WBGene00012272	74.4778	3.00177	0.337894	8.88377	6.46313505631981e-19	1.80458070610368e-17
WBGene00001413	1048.69	-0.737313	0.0830027	-8.883	6.50788707641852e-19	1.81421444136631e-17
WBGene00000467	1466.97	-0.683759	0.0770268	-8.87689	6.87543840829256e-19	1.9136636903081e-17
WBGene00010424	645.266	1.20711	0.136112	8.86851	7.41284631814543e-19	2.06000322643344e-17
WBGene00015680	480.198	1.05396	0.11885	8.86796	7.44999672660109e-19	2.06708216386039e-17
WBGene00000522	635.785	1.07257	0.121005	8.86391	7.72575473788507e-19	2.14023959890519e-17
WBGene00020375	6719.66	-0.697764	0.0787439	-8.86118	7.91717826218885e-19	2.1898420249573e-17
WBGene00008732	30.0603	3.59916	0.406238	8.85973	8.02064361394271e-19	2.21499895872096e-17
WBGene00017582	475.205	1.57994	0.178388	8.85676	8.23746936967181e-19	2.2713346227715e-17
WBGene00010008	49.2243	2.76164	0.312286	8.84332	9.29164489907539e-19	2.55802018667858e-17
WBGene00003616	275.014	-1.21368	0.137258	-8.84233	9.37433305094459e-19	2.57677707558729e-17
WBGene00000740	1095.15	5.09527	0.576518	8.838	9.74504542922262e-19	2.67452394090076e-17
WBGene00011213	112.891	1.94029	0.219574	8.83658	9.86896367510236e-19	2.70434047951489e-17
WBGene00010835	94.6825	3.74413	0.423783	8.835	1.00097484476389e-18	2.73867955208817e-17
WBGene00009572	30.3547	3.17466	0.359438	8.83228	1.02565192797382e-18	2.80186580694328e-17
WBGene00014171	171.022	1.98862	0.225238	8.82899	1.05621802749965e-18	2.88092011137115e-17
WBGene00001814	798.97	0.960724	0.10884	8.8269	1.07612152781347e-18	2.93069281313139e-17
WBGene00015227	70.5454	3.20359	0.363114	8.82254	1.11896385347594e-18	3.04268788544256e-17
WBGene00008490	103.736	3.59152	0.407162	8.82086	1.13579560699697e-18	3.08085393134987e-17
WBGene00020156	74.862	3.1648	0.358788	8.8208	1.13648040739547e-18	3.08085393134987e-17
WBGene00011753	593.612	-2.77364	0.31449	-8.8195	1.14976019285279e-18	3.11208791037922e-17
WBGene00004127	165.555	4.85326	0.550766	8.81183	1.23116801719548e-18	3.32227686591377e-17
WBGene00000623	27.7004	4.50572	0.511319	8.81196	1.22981938333837e-18	3.32227686591377e-17
WBGene00010503	331.103	1.40659	0.159656	8.81012	1.25012404798778e-18	3.36829465715064e-17
WBGene00010000	966.762	-1.09485	0.124334	-8.80568	1.3005818039523e-18	3.49892083488809e-17
WBGene00017814	155.164	2.69676	0.306333	8.80337	1.32771978272407e-18	3.5665091948075e-17
WBGene00016113	1426.18	-0.589513	0.0669775	-8.80166	1.34810802030753e-18	3.61578911749756e-17
WBGene00010274	198.319	-2.05397	0.233426	-8.79922	1.37766754216344e-18	3.68948121503438e-17
WBGene00016486	360.02	-1.07667	0.122398	-8.79646	1.41196505012551e-18	3.77562013856824e-17
WBGene00001240	3843.24	-1.52695	0.173598	-8.79594	1.4185233690122e-18	3.78743599973664e-17
WBGene00013173	149.041	4.95836	0.563878	8.79332	1.45206454031124e-18	3.87115158020927e-17
WBGene00000402	134.019	3.99248	0.454304	8.78812	1.52087482073009e-18	4.04850016188933e-17
WBGene00002051	69.2324	3.36499	0.382953	8.78694	1.53688634095485e-18	4.08497928041783e-17
WBGene00007919	259.16	2.06161	0.234717	8.7834	1.58604507286591e-18	4.20932082157008e-17
WBGene00020047	216.296	2.55028	0.290653	8.77432	1.71941418493721e-18	4.55644759008362e-17
WBGene00008694	2268.55	-1.03848	0.11836	-8.77395	1.72500250386786e-18	4.5644236656904e-17
WBGene00000784	7542.64	1.56864	0.178969	8.76488	1.86973931315743e-18	4.9400187047034e-17
WBGene00003238	290.533	1.2662	0.144495	8.76296	1.90185757898646e-18	5.01738939839319e-17
WBGene00012032	95.341	4.38236	0.500756	8.7515	2.10526260084253e-18	5.54573788096942e-17
WBGene00016558	280.507	-1.21818	0.139235	-8.74906	2.15135027382912e-18	5.65872251817579e-17
WBGene00000778	123.106	2.72872	0.311942	8.74751	2.18111427040066e-18	5.72849923065763e-17
WBGene00007479	435.368	3.05485	0.349571	8.73885	2.35500930688867e-18	6.176055518599e-17
WBGene00006602	954.957	0.908686	0.103988	8.7384	2.36430972632928e-18	6.19127378335517e-17
WBGene00007143	3770.27	0.769795	0.088097	8.73804	2.37183432925496e-18	6.2018037365541e-17
WBGene00000647	127.893	3.7433	0.428508	8.73567	2.42221546988853e-18	6.32419738170601e-17
WBGene00001714	214.564	5.07123	0.580586	8.73468	2.4434777122546e-18	6.37031553200749e-17
WBGene00020403	1364.91	-0.717104	0.0821193	-8.73247	2.49181008009349e-18	6.48676794673749e-17
WBGene00019655	126.308	2.91344	0.33364	8.73228	2.49591010195688e-18	6.48790023859628e-17
WBGene00045401	40.4459	3.6485	0.418434	8.71942	2.79633914493845e-18	7.25818116476546e-17
WBGene00003495	3294.05	1.21159	0.139086	8.71108	3.00980285182335e-18	7.80080967539927e-17
WBGene00019855	109.146	3.19144	0.366469	8.70862	3.07592804929593e-18	7.96053776734452e-17
WBGene00000905	58.7693	2.32988	0.267543	8.70845	3.08065258874293e-18	7.9611258577996e-17
WBGene00022591	73.3653	3.64291	0.418337	8.70806	3.09107339412654e-18	7.97641125697201e-17
WBGene00016501	3002.24	-0.637915	0.0733331	-8.69886	3.35221186008932e-18	8.63767894429419e-17
WBGene00015393	64.1221	2.71082	0.311805	8.69395	3.50065546674231e-18	9.0070644000396e-17
WBGene00045245	274.401	1.84081	0.211739	8.69376	3.50629234641489e-18	9.00847418232749e-17
WBGene00015057	622.258	1.13324	0.130411	8.68981	3.6303928229129e-18	9.31379909437742e-17
WBGene00008745	1261.79	0.719587	0.0828505	8.68537	3.77514772627241e-18	9.67115268458382e-17
WBGene00007168	3551.61	-0.664964	0.0766101	-8.67984	3.96314270355072e-18	1.0138085569112e-16
WBGene00009926	1199.2	3.52284	0.406166	8.6734	4.1940022283555e-18	1.07131641336723e-16
WBGene00020566	117.658	2.99227	0.345084	8.67115	4.27785984823962e-18	1.0911624644602e-16
WBGene00020938	266.847	1.90349	0.219698	8.66413	4.5496696268147e-18	1.15882376595502e-16
WBGene00016468	48.4768	3.21765	0.371422	8.66306	4.59260583102178e-18	1.16807914397626e-16
WBGene00018997	45.553	2.88408	0.333122	8.65772	4.81279763974557e-18	1.22232631016895e-16
WBGene00017571	350.54	1.46735	0.169544	8.65472	4.9412525583211e-18	1.25315261873066e-16
WBGene00020946	16.1597	4.98532	0.57623	8.65161	5.07775300016817e-18	1.28592823474931e-16
WBGene00003776	6037.43	1.10186	0.127453	8.64525	5.36887296396413e-18	1.35771127440133e-16
WBGene00011460	376.183	1.26076	0.145864	8.64339	5.45676624861723e-18	1.37796970232557e-16
WBGene00016523	59.2512	3.53283	0.408825	8.64143	5.5514939654652e-18	1.3979025060692e-16
WBGene00010058	86.2035	-4.20892	0.487062	-8.64144	5.55088199120913e-18	1.3979025060692e-16
WBGene00003067	426.363	1.80895	0.209365	8.64016	5.61338606890744e-18	1.41147954817897e-16
WBGene00021645	429.868	1.54189	0.178514	8.63731	5.75506056576528e-18	1.44505081042804e-16
WBGene00003689	72.7636	3.20417	0.371057	8.63525	5.85973261392531e-18	1.46924910384852e-16
WBGene00006063	513.106	1.45371	0.168398	8.63259	5.99792630890526e-18	1.50177215728771e-16
WBGene00011672	1030.68	3.34487	0.387748	8.6264	6.33158792411453e-18	1.58307583944457e-16
WBGene00020412	1880.1	-0.618688	0.0717536	-8.6224	6.5564696577376e-18	1.63699049197843e-16
WBGene00002110	43.7825	2.57003	0.298532	8.60891	7.3757918134158e-18	1.83896150255051e-16
WBGene00006670	36.1685	-2.9569	0.343706	-8.60299	7.76638344790912e-18	1.93362193804342e-16
WBGene00019170	259.232	1.04208	0.121161	8.60077	7.91815705846384e-18	1.96864067765347e-16
WBGene00000545	809.303	1.25266	0.145689	8.59818	8.09881143087587e-18	2.01073155609207e-16
WBGene00019864	324.215	-0.888382	0.103377	-8.59359	8.42909120928632e-18	2.08980073650961e-16
WBGene00015899	1147.91	-0.730534	0.0850674	-8.58771	8.87233512459349e-18	2.19661645280495e-16
WBGene00012879	4383.69	-0.731648	0.0852266	-8.58474	9.10434618782058e-18	2.25090972369832e-16
WBGene00022274	64.4965	3.86627	0.450523	8.58173	9.34544485149139e-18	2.30729518495259e-16
WBGene00022139	1346.87	0.820822	0.0957399	8.57347	1.00415978517144e-17	2.47571539235444e-16
WBGene00013659	173.399	-1.14753	0.133861	-8.57259	1.01179049853405e-17	2.49105916620997e-16
WBGene00018572	344.255	2.43954	0.284722	8.56814	1.05170645893506e-17	2.58573718556505e-16
WBGene00011801	201.199	2.92654	0.341604	8.56705	1.06170400039199e-17	2.60669683979737e-16
WBGene00013654	1619.96	-1.77877	0.20773	-8.56293	1.10039184886312e-17	2.69794134467797e-16
WBGene00006372	177.86	1.54924	0.180952	8.56161	1.1130024690912e-17	2.7250857133959e-16
WBGene00017991	271.101	4.60715	0.538251	8.55949	1.13371261952647e-17	2.7681352814976e-16
WBGene00002069	144.414	1.7298	0.202091	8.55952	1.13336879518128e-17	2.7681352814976e-16
WBGene00019404	52.9077	2.59272	0.302951	8.55821	1.14635603027877e-17	2.79515075041252e-16
WBGene00006779	1957.05	0.758855	0.088679	8.55732	1.15525102679636e-17	2.81296474227637e-16
WBGene00022314	35.7907	2.70233	0.316	8.55169	1.21300096584652e-17	2.94952515074383e-16
WBGene00021979	116.977	2.52048	0.294781	8.55034	1.22724333087332e-17	2.98006329809596e-16
WBGene00010216	18.6047	4.80139	0.561909	8.54479	1.28772381396035e-17	3.12264204859262e-16
WBGene00008739	650.325	1.9596	0.229434	8.541	1.3306297215367e-17	3.222271864657e-16
WBGene00022643	153.968	2.44358	0.286244	8.53672	1.38087767807316e-17	3.33938478924194e-16
WBGene00009532	1121.72	1.14029	0.133627	8.53338	1.42134879249693e-17	3.43256702930159e-16
WBGene00020670	16.0875	5.01704	0.588044	8.53175	1.44155861919311e-17	3.47663088241914e-16
WBGene00009508	2763.24	-0.528741	0.0619834	-8.53036	1.4588691705962e-17	3.51359211672026e-16
WBGene00020009	144.883	2.42732	0.284941	8.51868	1.61385034780103e-17	3.88157321423557e-16
WBGene00016247	64.8228	4.01731	0.47161	8.51829	1.61921689954667e-17	3.88919641190978e-16
WBGene00019564	176.354	2.23341	0.262301	8.51471	1.67008825156467e-17	4.00594881154442e-16
WBGene00020735	178.465	1.3251	0.155669	8.51228	1.70547296438381e-17	4.08528855419787e-16
WBGene00019285	65.8848	3.43553	0.404177	8.50006	1.89497680739709e-17	4.53309181683018e-16
WBGene00000031	152.237	4.79488	0.564963	8.48706	2.119354432797e-17	5.06299759370748e-16
WBGene00020349	306.075	1.24426	0.14675	8.47873	2.2766848421633e-17	5.43151955201816e-16
WBGene00001730	309.258	4.8934	0.577552	8.47266	2.39856642228607e-17	5.71459257164307e-16
WBGene00045177	29.8251	4.08465	0.482841	8.45961	2.68269649131469e-17	6.38294264640492e-16
WBGene00001753	415.003	1.75177	0.207299	8.45048	2.90107353588871e-17	6.89326224594657e-16
WBGene00001691	27.5479	4.6967	0.556249	8.44352	3.07910397269992e-17	7.30647433307426e-16
WBGene00003912	2744.73	-0.591178	0.0700385	-8.44076	3.15281429071349e-17	7.47136794835477e-16
WBGene00013579	176.146	1.82771	0.216588	8.43862	3.21119210337701e-17	7.59953510882084e-16
WBGene00019550	306.851	-2.04768	0.242712	-8.43665	3.26556041255692e-17	7.71788390161317e-16
WBGene00010831	21.5084	4.49662	0.533803	8.42375	3.64617072181329e-17	8.60593521567185e-16
WBGene00009805	32.4547	3.49952	0.415449	8.42348	3.65476808335255e-17	8.6147409602539e-16
WBGene00010509	15.8921	4.47817	0.531774	8.42117	3.72729636155709e-17	8.77401598301644e-16
WBGene00019154	271.292	4.63568	0.550672	8.41822	3.8223797714698e-17	8.98589199396526e-16
WBGene00012149	2066.28	-0.770036	0.0914997	-8.41572	3.90482906430707e-17	9.16754430986257e-16
WBGene00007689	498.672	1.31457	0.156323	8.40931	4.12437169710106e-17	9.67014937511033e-16
WBGene00012107	239.356	2.18097	0.25936	8.40905	4.13352331692606e-17	9.67878700479169e-16
WBGene00020007	842.941	1.65861	0.197283	8.40727	4.19678948910159e-17	9.81394551335223e-16
WBGene00020646	21.4118	4.32558	0.514839	8.4018	4.39697771289455e-17	1.02685091653904e-15
WBGene00008677	864.725	-1.64253	0.195802	-8.38873	4.91403988296583e-17	1.1449147169135e-15
WBGene00009355	45.7558	4.26671	0.508626	8.3887	4.91546257402702e-17	1.1449147169135e-15
WBGene00011330	1138.06	1.74305	0.207851	8.38605	5.02745675933766e-17	1.1694617549776e-15
WBGene00011809	314.294	-1.20675	0.143945	-8.38338	5.14307996238762e-17	1.19478742118354e-15
WBGene00001974	3665.01	-0.520954	0.0622065	-8.37459	5.54184942708846e-17	1.28573812003041e-15
WBGene00022856	3197.64	-1.2	0.143371	-8.36989	5.76742089060037e-17	1.33632047912837e-15
WBGene00003784	1432.1	-0.735184	0.0878401	-8.36957	5.78280411389442e-17	1.33813331273411e-15
WBGene00000959	598.865	0.684064	0.0817557	8.36718	5.90142151122579e-17	1.36379848030965e-15
WBGene00011262	50.8125	3.26788	0.39069	8.3644	6.04240649783494e-17	1.39455905899184e-15
WBGene00004321	320.651	1.72918	0.206734	8.36424	6.05052855047062e-17	1.39461531771394e-15
WBGene00000070	284.36	1.11564	0.133461	8.35926	6.31130231366474e-17	1.45283060541604e-15
WBGene00000720	986.642	4.78767	0.573743	8.34462	7.14458236507413e-17	1.64251164969536e-15
WBGene00044728	259.476	1.84243	0.220842	8.34273	7.25959775716793e-17	1.66678857973264e-15
WBGene00018413	98.253	1.70137	0.204139	8.3344	7.78896769526442e-17	1.78601432825869e-15
WBGene00008929	34.7415	2.6956	0.3238	8.3249	8.43994842708763e-17	1.93278094510097e-15
WBGene00006539	332.673	2.10925	0.253403	8.32368	8.52716116923177e-17	1.95023006482869e-15
WBGene00000680	9320.04	-4.07618	0.489983	-8.31902	8.86923027423733e-17	2.02584663631676e-15
WBGene00077770	303.491	1.47626	0.177469	8.31843	8.91350700317426e-17	2.03333635270864e-15
WBGene00020701	279.517	1.12902	0.135733	8.31797	8.94848718881667e-17	2.03868880587429e-15
WBGene00012261	536.265	3.83502	0.461398	8.31174	9.43097590652801e-17	2.14309544926006e-15
WBGene00007710	2293.65	-0.599877	0.072171	-8.31189	9.41900083118412e-17	2.14309544926006e-15
WBGene00004219	359.459	4.63826	0.558055	8.31149	9.45112595201353e-17	2.14492091798133e-15
WBGene00018297	3150.32	4.67765	0.562808	8.31127	9.46858282520828e-17	2.14613128260995e-15
WBGene00020135	233.019	1.61379	0.194289	8.30613	9.88775540700409e-17	2.23827424827093e-15
WBGene00021903	291.141	1.08228	0.130355	8.30256	1.01887957407899e-16	2.30347461307105e-15
WBGene00017696	2244.54	-0.657146	0.0791532	-8.3022	1.02203794226843e-16	2.30766781301477e-15
WBGene00016238	2742.38	-0.449556	0.0541616	-8.30027	1.0387473960119e-16	2.3424084591341e-15
WBGene00015597	55.1729	2.56864	0.309905	8.28847	1.14710425511366e-16	2.58346558829797e-15
WBGene00008822	408.43	-1.14269	0.137875	-8.28786	1.15308309675313e-16	2.5936311281733e-15
WBGene00010935	603.274	1.42924	0.172456	8.28759	1.15569105519764e-16	2.59619835775491e-15
WBGene00001577	413.538	1.70115	0.205304	8.286	1.17120911450896e-16	2.62772417554342e-15
WBGene00009103	3833.06	-0.552413	0.0666718	-8.28556	1.17555906182615e-16	2.63414512815778e-15
WBGene00003602	427.23	1.47456	0.178	8.28407	1.19037381575163e-16	2.66396931560497e-15
WBGene00020366	2502.39	0.607148	0.073306	8.28238	1.2074125002756e-16	2.69868889897459e-15
WBGene00017548	7613.24	-0.655185	0.0791584	-8.27689	1.26431443789327e-16	2.82230695833376e-15
WBGene00000170	1784.88	2.18538	0.264085	8.27529	1.28141656858946e-16	2.85688112055045e-15
WBGene00002188	145.088	1.77	0.214005	8.2708	1.33057539424873e-16	2.9627478778605e-15
WBGene00000702	32.435	4.57916	0.553763	8.26917	1.34891979184749e-16	2.99982137629199e-15
WBGene00019060	808.288	1.41297	0.170914	8.26717	1.37174363401384e-16	3.04293305881115e-15
WBGene00002038	1584.94	0.81588	0.0986876	8.26729	1.37032847756526e-16	3.04293305881115e-15
WBGene00022748	6646.61	0.659856	0.0798747	8.26114	1.44286415413978e-16	3.19669352397776e-15
WBGene00013439	261.954	1.22486	0.148294	8.25969	1.46056648256242e-16	3.22783369217478e-15
WBGene00018704	257.183	0.937651	0.113521	8.25972	1.46019888470913e-16	3.22783369217478e-15
WBGene00011938	939.171	1.52224	0.184591	8.24655	1.63032625844427e-16	3.59850815797761e-15
WBGene00006706	5696.27	-0.57026	0.0691753	-8.24369	1.66978608244836e-16	3.68101534638866e-15
WBGene00077697	64.5717	3.73733	0.453483	8.24139	1.70223849499427e-16	3.74788878586923e-15
WBGene00000611	336.203	2.7261	0.330837	8.24002	1.72175534438784e-16	3.78615069644143e-15
WBGene00018274	85.0273	1.74994	0.212798	8.2235	1.9765412863034e-16	4.3410339764445e-15
WBGene00009528	35.5436	3.09662	0.376848	8.21715	2.08394869733094e-16	4.57125896408331e-15
WBGene00007493	1849.48	-0.591442	0.0720023	-8.2142	2.13577710308027e-16	4.67914929192165e-15
WBGene00009133	146.694	1.87137	0.227848	8.21324	2.15292689530405e-16	4.71089145867394e-15
WBGene00000815	2212.89	-0.608311	0.0740713	-8.21251	2.16616408164068e-16	4.73400451521028e-15
WBGene00004789	613.701	0.989381	0.120568	8.20602	2.2864041251206e-16	4.99061970689086e-15
WBGene00000988	1967.7	-3.15843	0.384954	-8.20471	2.31155214116407e-16	5.03929753730127e-15
WBGene00012118	785.849	2.62981	0.321024	8.19195	2.57035475178847e-16	5.59660760346365e-15
WBGene00012610	93.8155	1.6776	0.204921	8.18659	2.68734738490877e-16	5.84415520978563e-15
WBGene00044533	24.8704	3.89865	0.476796	8.17676	2.91587510239439e-16	6.33335227761786e-15
WBGene00013171	29.873	4.09068	0.500529	8.17272	3.01514976363911e-16	6.54095356812985e-15
WBGene00020022	2980.7	-1.31751	0.161308	-8.16769	3.14341986950531e-16	6.81087130109951e-15
WBGene00017053	1257.67	-0.577405	0.070771	-8.15879	3.38410097183194e-16	7.32339308109646e-15
WBGene00012650	3102.48	-0.618388	0.075889	-8.14858	3.6820758955091e-16	7.95849908453016e-15
WBGene00011275	1248.64	-0.775899	0.0952392	-8.14684	3.73550221997477e-16	8.06412930463334e-15
WBGene00000116	305.688	-1.49767	0.183991	-8.13992	3.95547136523973e-16	8.52859367935124e-15
WBGene00000636	39.0332	3.53448	0.434298	8.13838	4.00586005851596e-16	8.62673172212281e-15
WBGene00017703	140.105	-2.04758	0.25168	-8.13567	4.09680430658507e-16	8.81186267742027e-15
WBGene00018928	351.227	1.40428	0.172699	8.13138	4.24443144299472e-16	9.11831618979279e-15
WBGene00018351	221.148	1.33077	0.163823	8.12325	4.53846135397865e-16	9.7381627743188e-15
WBGene00001754	221.961	1.5182	0.186921	8.12213	4.58057129278329e-16	9.81661901027237e-15
WBGene00016987	565.248	-1.20452	0.148328	-8.1207	4.63516392985449e-16	9.92160482300897e-15
WBGene00010212	162.723	-1.99846	0.246137	-8.11929	4.6891299528335e-16	1.00249973943307e-14
WBGene00016303	544.447	-0.966065	0.11901	-8.11753	4.75776030361748e-16	1.01594539076763e-14
WBGene00007530	31.5311	4.35013	0.535914	8.11722	4.76993091110359e-16	1.01731707214886e-14
WBGene00000747	19.9281	4.37056	0.539065	8.10766	5.16022558965689e-16	1.09923361477866e-14
WBGene00004438	3526.28	0.970855	0.11978	8.10533	5.26044480006379e-16	1.11923550301357e-14
WBGene00021081	21.2034	4.11193	0.507615	8.1005	5.47357421834935e-16	1.16318380327995e-14
WBGene00008712	24.9556	4.0039	0.494355	8.09923	5.5307822751802e-16	1.17393174862398e-14
WBGene00000029	9.84186	4.92731	0.608603	8.09611	5.6744800085142e-16	1.20298976180501e-14
WBGene00021372	288.45	-1.16479	0.143936	-8.09239	5.85053670081327e-16	1.23883015164828e-14
WBGene00001404	2899.33	-0.636541	0.0786947	-8.08874	6.02855917296752e-16	1.27500065089452e-14
WBGene00007372	660.573	0.827276	0.102291	8.08749	6.09069115096005e-16	1.28660399468132e-14
WBGene00002262	1459.85	-0.69665	0.0861485	-8.08661	6.13462234200232e-16	1.29433950772497e-14
WBGene00001210	88.3799	3.36732	0.416456	8.08564	6.18368983091823e-16	1.30313901651089e-14
WBGene00010269	115.036	3.23149	0.400187	8.07496	6.74978098714197e-16	1.42074462585478e-14
WBGene00008207	405.764	-1.15392	0.142918	-8.07397	6.80495616633225e-16	1.43059182463146e-14
WBGene00012850	432.781	2.06587	0.255872	8.07383	6.81272685665077e-16	1.43059182463146e-14
WBGene00004394	78.5006	4.77715	0.591962	8.07003	7.02823243944926e-16	1.4740968085679e-14
WBGene00194717	135.574	2.1019	0.260519	8.06812	7.13874385434592e-16	1.49550347585363e-14
WBGene00000882	606.104	1.95036	0.241904	8.06253	7.47329611381074e-16	1.56373862655648e-14
WBGene00016379	265.2	1.56739	0.194412	8.06223	7.49177558220509e-16	1.56575456146629e-14
WBGene00018645	116.377	3.0905	0.383446	8.05981	7.64160846163364e-16	1.59518576636602e-14
WBGene00001071	159.161	4.04858	0.502581	8.05558	7.91033160513943e-16	1.64933674999032e-14
WBGene00015602	30.1555	3.78136	0.469686	8.05082	8.22378166307808e-16	1.71267509411539e-14
WBGene00017134	2879.21	-1.091	0.135545	-8.04895	8.35088616098608e-16	1.7371020778117e-14
WBGene00011747	3167.87	-0.387471	0.0481419	-8.04852	8.38038491164699e-16	1.74119217964759e-14
WBGene00015857	56.6747	3.59094	0.446857	8.036	9.28175417868766e-16	1.92620882146693e-14
WBGene00000149	3658.3	0.994034	0.123725	8.03423	9.41704753824811e-16	1.95199737145279e-14
WBGene00016644	325.769	-2.14959	0.26767	-8.03077	9.68630796916885e-16	2.00546226514885e-14
WBGene00022399	1217.35	-0.67723	0.0843945	-8.02457	1.01878690567497e-15	2.10684179956289e-14
WBGene00000220	103.746	3.07577	0.383442	8.02147	1.04489777330777e-15	2.1583174309328e-14
WBGene00016566	1052.56	-0.902832	0.112558	-8.02101	1.04876696626049e-15	2.16378471290713e-14
WBGene00012339	561.444	0.98485	0.122795	8.02031	1.05477875842924e-15	2.17365466609016e-14
WBGene00021369	1177.18	1.6723	0.208648	8.01496	1.10174108266088e-15	2.26779309828639e-14
WBGene00016598	33.9744	4.20341	0.524631	8.01212	1.1274959510384e-15	2.31811072302925e-14
WBGene00018286	171.873	1.24243	0.155086	8.01122	1.13572938289804e-15	2.33232964455466e-14
WBGene00000663	83.7257	4.69887	0.586592	8.01045	1.14285908015629e-15	2.34425161493936e-14
WBGene00018353	210.565	1.35106	0.168701	8.00864	1.15981699188403e-15	2.37628245258461e-14
WBGene00019606	7387.02	-0.613751	0.0767029	-8.00167	1.22743092556531e-15	2.51190546177539e-14
WBGene00015369	115.728	1.80867	0.226108	7.99913	1.25303390837961e-15	2.56134021317967e-14
WBGene00008905	13.3227	4.3236	0.540879	7.99365	1.31000880846582e-15	2.67471463984566e-14
WBGene00008789	1729.15	-0.924515	0.115697	-7.99082	1.34048288756357e-15	2.73378203636524e-14
WBGene00022597	165.819	1.66566	0.208546	7.98701	1.38254691495176e-15	2.81370591684547e-14
WBGene00019382	15.9809	4.0111	0.502205	7.98698	1.382851738592e-15	2.81370591684547e-14
WBGene00015745	1657.86	-0.531696	0.0665741	-7.98652	1.38797570942269e-15	2.82088932355918e-14
WBGene00018744	166.165	2.05473	0.25734	7.98447	1.41122728025105e-15	2.86485611410597e-14
WBGene00006578	469.214	1.00975	0.126487	7.98304	1.42774899708354e-15	2.89507591596481e-14
WBGene00017510	45.7979	3.17677	0.398001	7.98182	1.44195079161184e-15	2.92052779326233e-14
WBGene00013381	1309.23	-0.593274	0.0743527	-7.97918	1.47303430870897e-15	2.98007466660185e-14
WBGene00012540	58.7217	4.1287	0.517526	7.97776	1.49011781427095e-15	3.01119469728589e-14
WBGene00000133	38.9274	-3.26625	0.409594	-7.97437	1.53162910598098e-15	3.09155056260836e-14
WBGene00000030	14.3919	4.77644	0.599168	7.97179	1.56390623578663e-15	3.15310571593335e-14
WBGene00001713	896.69	2.36311	0.296536	7.96903	1.5992338639975e-15	3.22066414795036e-14
WBGene00000969	180.19	1.65011	0.207236	7.96247	1.68643663059713e-15	3.3924205948671e-14
WBGene00013895	353.525	1.55569	0.195574	7.95452	1.79829800156161e-15	3.61333385058383e-14
WBGene00018138	7377.42	-2.27569	0.286199	-7.95144	1.8436035905382e-15	3.70016675280126e-14
WBGene00021636	1282.02	-0.528531	0.0664897	-7.94907	1.87916975065758e-15	3.76727779457989e-14
WBGene00012101	153.969	2.5131	0.316333	7.94447	1.9502819650924e-15	3.90541757308435e-14
WBGene00001645	2655.61	-0.451454	0.0568473	-7.94152	1.99711447039027e-15	3.99468026608459e-14
WBGene00000757	8809.63	-3.88431	0.489258	-7.93918	2.03525556568645e-15	4.06637630065254e-14
WBGene00009439	918.208	-0.637841	0.0803536	-7.93792	2.0559479306747e-15	4.10308796717063e-14
WBGene00022415	109.257	4.31225	0.543399	7.93569	2.09331096127752e-15	4.17294939600616e-14
WBGene00021533	217.308	-1.84587	0.232749	-7.93071	2.17901745687345e-15	4.33404123837908e-14
WBGene00044043	14.8876	4.59906	0.579897	7.93081	2.17715508912166e-15	4.33404123837908e-14
WBGene00012198	1619.71	1.21942	0.153839	7.92659	2.25248252536777e-15	4.47513419349722e-14
WBGene00011957	62.43	2.5717	0.324473	7.92577	2.2673537256098e-15	4.49962955725837e-14
WBGene00012554	373.205	1.3282	0.167678	7.92119	2.35256057940661e-15	4.66349690668039e-14
WBGene00000703	1350.73	3.5759	0.451836	7.91415	2.48956938186796e-15	4.92957015635644e-14
WBGene00015155	192.475	1.21952	0.154202	7.90858	2.60346663008928e-15	5.14933701517769e-14
WBGene00016866	206.489	1.40417	0.177707	7.90159	2.75363455998634e-15	5.4402722076873e-14
WBGene00003888	35.641	3.89351	0.492807	7.90067	2.77403961721025e-15	5.47447595360711e-14
WBGene00206502	22.9243	4.21537	0.533626	7.89949	2.80046342811214e-15	5.52046810739879e-14
WBGene00044069	3668.26	-0.546279	0.0692063	-7.89349	2.93841219087216e-15	5.78595913268287e-14
WBGene00010833	52.1776	-2.3851	0.302269	-7.89067	3.00563808267027e-15	5.91175614882547e-14
WBGene00018345	21.2592	3.70368	0.469555	7.88764	3.07954045553235e-15	6.05039124792827e-14
WBGene00015928	2905.49	-0.416704	0.0528311	-7.88748	3.08360035017109e-15	6.05165115285241e-14
WBGene00004115	66.9607	3.85864	0.489298	7.88607	3.11843505998545e-15	6.11323781083748e-14
WBGene00012257	220.66	4.38328	0.555894	7.8851	3.14289463001825e-15	6.15437176333884e-14
WBGene00020725	662.195	1.45775	0.184893	7.88432	3.16256530881194e-15	6.1860476349822e-14
WBGene00018113	49.4696	3.3668	0.427087	7.88318	3.19164089935164e-15	6.23602949230934e-14
WBGene00001781	18.3562	3.21896	0.40862	7.87762	3.33674643266572e-15	6.51235781158199e-14
WBGene00006444	338.158	1.63589	0.207702	7.87614	3.37655760279974e-15	6.5827998551499e-14
WBGene00007264	49.9705	4.18235	0.531507	7.86886	3.57878054659402e-15	6.96171134459421e-14
WBGene00022410	556.9	2.28459	0.290329	7.86897	3.57569530835141e-15	6.96171134459421e-14
WBGene00000657	778.962	3.70277	0.470573	7.86863	3.58541497940001e-15	6.96696113779791e-14
WBGene00007996	29.9206	4.31909	0.54906	7.86633	3.65188273682577e-15	7.08833642623792e-14
WBGene00003527	30.9224	3.22648	0.410317	7.86338	3.73904526272372e-15	7.24957056305972e-14
WBGene00004750	477.745	-0.810987	0.103177	-7.86013	3.83723872170691e-15	7.43181617632994e-14
WBGene00010977	161.485	1.95393	0.248914	7.84982	4.16619673172249e-15	8.06011087922967e-14
WBGene00008205	3878.26	-1.10701	0.141118	-7.84452	4.34598980303611e-15	8.39876763027785e-14
WBGene00016915	33.0585	3.31687	0.423354	7.83474	4.69798410437941e-15	9.06910737357953e-14
WBGene00021876	1090.04	1.37962	0.17618	7.83074	4.84999679026597e-15	9.3523576450205e-14
WBGene00007912	1666.2	-0.603524	0.0771239	-7.82538	5.06110738900802e-15	9.74882731231991e-14
WBGene00018409	2813.17	-0.606911	0.0775605	-7.825	5.0765964520915e-15	9.76803373857866e-14
WBGene00016632	2830.44	-0.612259	0.0782565	-7.82374	5.12771328484702e-15	9.85567650036503e-14
WBGene00017467	280.112	2.61357	0.334196	7.82045	5.263450253799e-15	1.01055961380423e-13
WBGene00020376	1360.19	-0.649424	0.0830488	-7.81978	5.29143597005667e-15	1.01483206437642e-13
WBGene00011838	84.6036	3.37029	0.431079	7.81826	5.35574319843291e-15	1.02605374565649e-13
WBGene00020049	178.017	2.27592	0.291143	7.81718	5.40185113678241e-15	1.03376831160348e-13
WBGene00016862	602.631	0.97182	0.124332	7.81631	5.43958492155017e-15	1.03986535940908e-13
WBGene00001647	3552.32	-0.610123	0.0780645	-7.81562	5.46923854819629e-15	1.04440626515826e-13
WBGene00045397	116.032	1.76505	0.225862	7.81472	5.50838000358226e-15	1.05074722870057e-13
WBGene00022026	113.44	1.94043	0.248513	7.80814	5.80379548228085e-15	1.10590729415862e-13
WBGene00018573	13.5073	4.47764	0.573885	7.80232	6.07778400837628e-15	1.1568702421105e-13
WBGene00001719	88.6721	2.68	0.343585	7.80012	6.18483414430806e-15	1.17598210550528e-13
WBGene00000237	435.524	0.932785	0.119616	7.79816	6.2814547457391e-15	1.19307201619178e-13
WBGene00012168	57.3646	2.16788	0.278009	7.79788	6.29544189814843e-15	1.19444707911065e-13
WBGene00045416	1100.88	1.97475	0.2535	7.78996	6.70326950153011e-15	1.27046334813796e-13
WBGene00011407	266.654	-1.20611	0.154852	-7.7888	6.76511870750805e-15	1.28081423914767e-13
WBGene00011768	450.641	1.88782	0.242479	7.78548	6.9447188743104e-15	1.31341253753251e-13
WBGene00013181	1038.84	1.21374	0.155976	7.78158	7.16247635177418e-15	1.35315001471832e-13
WBGene00002054	2542.93	1.40158	0.180206	7.77766	7.38764542972308e-15	1.39420148610829e-13
WBGene00012374	53.8872	2.56662	0.330112	7.775	7.54487504744779e-15	1.42235759414186e-13
WBGene00017538	488.325	-0.84344	0.108499	-7.77374	7.62036547968302e-15	1.43506074171648e-13
WBGene00018256	39.1795	3.55806	0.45799	7.76885	7.92011942729405e-15	1.48992512329394e-13
WBGene00004965	40.963	2.97725	0.383423	7.76492	8.16977512038224e-15	1.53525859003192e-13
WBGene00007687	61.1565	3.67138	0.472979	7.76225	8.34361910289965e-15	1.56626453191442e-13
WBGene00009081	389.727	1.3567	0.174816	7.76075	8.44317016304464e-15	1.58327328629466e-13
WBGene00010522	79.9802	1.98104	0.255274	7.76042	8.46454279439326e-15	1.58560144493492e-13
WBGene00017998	457.316	4.61512	0.594835	7.75865	8.58388518504576e-15	1.60625724678309e-13
WBGene00000111	152.555	1.52456	0.196504	7.75845	8.59731082960134e-15	1.60707071072442e-13
WBGene00022283	102.498	3.53785	0.456305	7.75326	8.95604815983209e-15	1.67236249499312e-13
WBGene00006367	198.92	1.85104	0.23878	7.75208	9.04014672170819e-15	1.68628743169313e-13
WBGene00015926	721.857	0.848575	0.109483	7.75073	9.13649899741383e-15	1.702466371076e-13
WBGene00015561	720.077	1.03855	0.134012	7.74963	9.21625746173726e-15	1.71552249829309e-13
WBGene00003542	17.207	3.90103	0.503411	7.7492	9.24697035895719e-15	1.71943140014979e-13
WBGene00017307	93.4779	4.4187	0.57035	7.74735	9.38274845453513e-15	1.74284798680148e-13
WBGene00019318	72.1296	3.13497	0.404812	7.74426	9.61424413746244e-15	1.78397641217359e-13
WBGene00003979	318.892	-0.853361	0.110274	-7.73854	1.0056110436816e-14	1.86401326651851e-13
WBGene00014669	648.398	1.35845	0.175565	7.73761	1.01300329388719e-14	1.87575149669362e-13
WBGene00008277	32.4122	3.42284	0.442773	7.73045	1.07169035211721e-14	1.98234719050982e-13
WBGene00012015	5468.19	-0.694838	0.0898982	-7.72916	1.08260629915875e-14	2.00044850811151e-13
WBGene00004225	231.11	2.11719	0.27398	7.72753	1.0964950687712e-14	2.02399955238664e-13
WBGene00004224	38.0024	3.42192	0.442917	7.72588	1.11086765963049e-14	2.04626215512788e-13
WBGene00020616	33.9711	3.07121	0.397522	7.7259	1.11067295637976e-14	2.04626215512788e-13
WBGene00008411	2644.3	-0.474965	0.0614807	-7.72544	1.1147158353118e-14	2.05121618676606e-13
WBGene00003209	4192.38	-0.481293	0.0623153	-7.72351	1.13166646856161e-14	2.08024504947847e-13
WBGene00003520	11.0773	4.14232	0.536365	7.72296	1.13657964148748e-14	2.08710921303022e-13
WBGene00011321	45.403	3.38587	0.438532	7.72091	1.1550545680681e-14	2.11883688745508e-13
WBGene00008194	4016.12	0.673958	0.0873155	7.71865	1.17566865353686e-14	2.15441889284777e-13
WBGene00011089	174.455	-1.66127	0.21554	-7.70746	1.28343406600936e-14	2.34946740811765e-13
WBGene00011888	81.4302	2.52478	0.32765	7.70573	1.30101532976991e-14	2.3791914635937e-13
WBGene00017961	81.283	1.80958	0.234922	7.70287	1.33045358935696e-14	2.4305149059646e-13
WBGene00020881	31.402	3.47849	0.451883	7.69776	1.38467910050766e-14	2.52696798321511e-13
WBGene00008236	850.723	-0.647238	0.0840979	-7.69624	1.40127563162938e-14	2.55462216592208e-13
WBGene00006492	1521.96	-0.718413	0.0933991	-7.69187	1.45001911824891e-14	2.64076527070393e-13
WBGene00014941	263.61	-1.27101	0.165305	-7.6889	1.48407360863542e-14	2.70000729908162e-13
WBGene00018765	982.436	-0.757093	0.0985529	-7.6821	1.56503829520482e-14	2.84438479483734e-13
WBGene00003529	32.8022	4.19907	0.54676	7.67991	1.59206348805377e-14	2.89053414005414e-13
WBGene00008476	208.083	1.05516	0.137396	7.67966	1.59514473857553e-14	2.89316108219919e-13
WBGene00009908	21.0721	3.44628	0.448801	7.67886	1.60516175883453e-14	2.90834938125781e-13
WBGene00008260	161.531	1.88569	0.245578	7.67857	1.60871111522884e-14	2.91010071934236e-13
WBGene00022517	176.128	3.98774	0.519337	7.67852	1.60941622654851e-14	2.91010071934236e-13
WBGene00008304	37.2004	3.48913	0.454422	7.67816	1.61392619949955e-14	2.91527771260623e-13
WBGene00003653	50.8992	2.37321	0.309246	7.67418	1.66479995066054e-14	3.0041069038321e-13
WBGene00012299	281.163	-1.09386	0.142548	-7.67362	1.67212776052622e-14	3.01425719112374e-13
WBGene00194935	11.8028	4.44385	0.579133	7.67328	1.67649301119025e-14	3.01905180916479e-13
WBGene00008559	42.9263	3.58004	0.466979	7.66639	1.76908985248085e-14	3.18256387892439e-13
WBGene00016939	423.582	-0.905063	0.118069	-7.66554	1.78076378273163e-14	3.20031273928074e-13
WBGene00012939	40.9392	3.19533	0.416924	7.66407	1.80137078844324e-14	3.23406345811584e-13
WBGene00017137	1450.7	-0.502505	0.0656043	-7.65963	1.86466295999523e-14	3.34430230170574e-13
WBGene00044770	69.271	1.82743	0.238687	7.6562	1.91521068368291e-14	3.43148375734362e-13
WBGene00007170	103.013	2.77245	0.362201	7.65443	1.94166747050672e-14	3.47536881323659e-13
WBGene00015859	104.973	1.52792	0.199621	7.65412	1.94633017894203e-14	3.48019563915473e-13
WBGene00003499	1642.41	-0.46502	0.06076	-7.6534	1.95733918014053e-14	3.49634895730047e-13
WBGene00011524	78.3996	3.46977	0.453641	7.64871	2.03005272123139e-14	3.62257996685867e-13
WBGene00021087	21.8557	3.81722	0.49909	7.64836	2.03564974510356e-14	3.62890954560153e-13
WBGene00015480	249.539	1.71383	0.224378	7.63816	2.20342204765929e-14	3.92404196052965e-13
WBGene00019399	1051.06	-0.696114	0.0911452	-7.63742	2.21616776050657e-14	3.94277403984798e-13
WBGene00016735	509.605	0.961255	0.125928	7.63336	2.28715586584468e-14	4.06498324670508e-13
WBGene00018672	886.52	-0.964291	0.126358	-7.63139	2.3223104432625e-14	4.12332391841854e-13
WBGene00007574	485.598	1.38023	0.180882	7.63052	2.33808054315216e-14	4.14716450650096e-13
WBGene00011890	1597.97	-0.657669	0.0862063	-7.62901	2.36566325156181e-14	4.1918889768916e-13
WBGene00005019	3079.93	-0.48772	0.0639316	-7.62878	2.36993560504547e-14	4.19526000805149e-13
WBGene00015894	868.992	-3.67352	0.481636	-7.62717	2.39953825843446e-14	4.2434192058748e-13
WBGene00009485	44.6096	-2.46113	0.323202	-7.61485	2.64004101514795e-14	4.66407246009471e-13
WBGene00013122	563.153	-0.712522	0.0935922	-7.61305	2.67697101442438e-14	4.72460028886743e-13
WBGene00021948	204.614	1.59918	0.210067	7.61272	2.68392195356702e-14	4.7321500420362e-13
WBGene00015780	610.349	0.774143	0.101712	7.6111	2.71766506539491e-14	4.78687631717619e-13
WBGene00021156	99.5167	2.18929	0.287693	7.6098	2.74522280447259e-14	4.83060974997751e-13
WBGene00021873	17.3581	3.87897	0.510296	7.60141	2.92911186127246e-14	5.14907032455265e-13
WBGene00004120	526.964	4.35614	0.573175	7.60002	2.96092517052716e-14	5.19983108816189e-13
WBGene00018874	190.389	1.13066	0.148779	7.59961	2.97018778518582e-14	5.21092806475316e-13
WBGene00017801	1609.71	-0.702602	0.092516	-7.59438	3.09261001963378e-14	5.42033490767894e-13
WBGene00018966	151.046	2.0431	0.269175	7.59024	3.19324365078944e-14	5.59117696402322e-13
WBGene00018562	101.443	1.63726	0.215779	7.58767	3.25706504283915e-14	5.69728906999394e-13
WBGene00015381	181.549	1.218	0.160609	7.58361	3.36078778483249e-14	5.87291859497579e-13
WBGene00018902	1266.02	-0.567215	0.0748094	-7.58214	3.39909602513709e-14	5.93400373145728e-13
WBGene00011576	838.598	-0.72776	0.0960059	-7.58037	3.44557832213233e-14	6.00922438013659e-13
WBGene00015453	15.9492	3.77228	0.497649	7.5802	3.45029795083078e-14	6.01153290606364e-13
WBGene00020900	8.6453	4.38123	0.578329	7.57568	3.57240284980964e-14	6.2181588247129e-13
WBGene00001123	49.6004	2.50404	0.330665	7.57276	3.65371971191148e-14	6.35345248921974e-13
WBGene00015011	1822.42	-0.971399	0.12831	-7.5707	3.71212249894419e-14	6.44867443339647e-13
WBGene00011898	2719.82	-0.668955	0.0883812	-7.56897	3.76185050414704e-14	6.52865466905989e-13
WBGene00011431	605.186	-0.813072	0.107453	-7.56677	3.82617964843587e-14	6.63379354912945e-13
WBGene00006390	1417.02	-0.569366	0.0752483	-7.5665	3.83402575996369e-14	6.64089275957703e-13
WBGene00000705	78.152	4.56964	0.604119	7.56414	3.90441754417175e-14	6.75620717174275e-13
WBGene00018511	1153.44	-0.753308	0.0996424	-7.56012	4.02705839742331e-14	6.9616198975769e-13
WBGene00022669	582.238	-0.691687	0.091564	-7.55414	4.21645644805611e-14	7.28192312619408e-13
WBGene00189951	96.9223	1.62503	0.215307	7.5475	4.43699843623655e-14	7.64788182261533e-13
WBGene00000910	256.191	1.10587	0.146519	7.54762	4.43276626208438e-14	7.64788182261533e-13
WBGene00003707	60.3303	1.74995	0.231871	7.54708	4.45119015222326e-14	7.6648801629043e-13
WBGene00004898	351.778	1.05921	0.140372	7.54577	4.49623247664022e-14	7.73491810510061e-13
WBGene00009006	5823.69	-0.658772	0.0873089	-7.5453	4.51248826831229e-14	7.7553463422975e-13
WBGene00000556	178.326	2.89349	0.383535	7.54427	4.54830901010146e-14	7.80932745846906e-13
WBGene00016422	1243.82	2.98438	0.395749	7.54108	4.66081392279719e-14	7.99474109121666e-13
WBGene00003394	140.955	-1.1079	0.146938	-7.53989	4.70378495272875e-14	8.06063903516015e-13
WBGene00006954	18.8754	3.96113	0.52543	7.53883	4.74191837660996e-14	8.11812757279976e-13
WBGene00018578	355.815	-0.89612	0.118883	-7.53785	4.77771418160085e-14	8.17150690267616e-13
WBGene00021541	1897.95	-0.702431	0.0931922	-7.53745	4.79262553720039e-14	8.18909819107348e-13
WBGene00021977	607.122	1.7076	0.226607	7.5355	4.86463659140548e-14	8.3041269952806e-13
WBGene00009512	612.242	3.12136	0.414455	7.53124	5.0262412812675e-14	8.57172670144482e-13
WBGene00015148	71.0984	1.62509	0.215826	7.52962	5.08867448301849e-14	8.66984751668847e-13
WBGene00004883	761.07	-0.668264	0.0887638	-7.52856	5.13017497808786e-14	8.73214975597224e-13
WBGene00021239	577.567	1.59395	0.212037	7.5173	5.591750847152e-14	9.50866219945098e-13
WBGene00011111	1851.81	-0.454394	0.0604753	-7.51371	5.74732785057443e-14	9.76383854230984e-13
WBGene00018702	228.986	2.30328	0.306631	7.51157	5.84214650906502e-14	9.91540532152147e-13
WBGene00009444	1074.93	-0.855853	0.113961	-7.51004	5.91089552673329e-14	1.00224782197541e-12
WBGene00015339	658.502	4.42698	0.58949	7.50984	5.91977886740051e-14	1.00279354555717e-12
WBGene00016540	130.538	1.25927	0.167714	7.50844	5.98381449746679e-14	1.01267193340494e-12
WBGene00003669	177.557	1.49672	0.199433	7.50486	6.14944329395241e-14	1.03970816799948e-12
WBGene00011741	2541.41	-0.85829	0.114386	-7.50344	6.21649819553594e-14	1.04907299288929e-12
WBGene00021978	45.4112	3.83106	0.510574	7.50343	6.2166849482593e-14	1.04907299288929e-12
WBGene00007029	1698.53	-0.454254	0.060554	-7.50163	6.30291223465112e-14	1.06261097502661e-12
WBGene00015544	91.2152	4.28884	0.571756	7.50118	6.32440148512018e-14	1.06521936336439e-12
WBGene00012139	350.011	1.47914	0.1972	7.5007	6.34771413148022e-14	1.06812961554622e-12
WBGene00000902	53.1573	3.0238	0.403201	7.49949	6.40642510148465e-14	1.07698515808624e-12
WBGene00019472	550.231	2.20989	0.294842	7.49517	6.62116672281316e-14	1.11202934845577e-12
WBGene00018470	95.5745	2.53198	0.337871	7.49394	6.68367247594872e-14	1.12146322435303e-12
WBGene00004174	579.846	4.28699	0.572234	7.49167	6.80031116080022e-14	1.13995367583793e-12
WBGene00007221	1959.34	-0.597486	0.0797639	-7.49069	6.85142659457539e-14	1.14743570082473e-12
WBGene00001393	7900.78	-0.692341	0.092461	-7.48793	6.99685915290829e-14	1.1706843168694e-12
WBGene00022593	766.078	0.958585	0.128188	7.47797	7.54770254878052e-14	1.26165656769134e-12
WBGene00045269	25.4314	3.86325	0.516733	7.4763	7.64444176779737e-14	1.27662177522216e-12
WBGene00017898	310.954	-0.877798	0.117435	-7.47474	7.73578354537743e-14	1.29065824995543e-12
WBGene00019906	32.4171	2.84853	0.381259	7.47139	7.93547282107706e-14	1.32272824744544e-12
WBGene00018540	47.1092	2.22224	0.297568	7.46801	8.14192130053338e-14	1.35586350763915e-12
WBGene00017584	343.115	-0.859179	0.115089	-7.46534	8.30862704050722e-14	1.38232439728439e-12
WBGene00012346	14.6062	3.86846	0.518225	7.46483	8.34086116641631e-14	1.38638426636527e-12
WBGene00012635	35.0916	3.54742	0.475643	7.45815	8.77488119524263e-14	1.45715710054583e-12
WBGene00008526	94.9486	-1.37272	0.184242	-7.45063	9.28986509794732e-14	1.54122954042983e-12
WBGene00004802	48.419	-2.32454	0.312271	-7.44397	9.7706524874086e-14	1.61947650123696e-12
WBGene00009561	24.2103	2.78507	0.374344	7.43987	1.00781698887994e-13	1.6688845965531e-12
WBGene00019212	55.3823	2.88134	0.387354	7.43853	1.01812045562404e-13	1.68437086966886e-12
WBGene00018965	46.5699	3.90493	0.525358	7.4329	1.06243275792963e-13	1.75603965274232e-12
WBGene00016937	559.329	-0.64173	0.0863865	-7.42858	1.09766725532838e-13	1.81258449196109e-12
WBGene00008172	547.595	-0.702456	0.094568	-7.42806	1.10204047959951e-13	1.81811002515103e-12
WBGene00021835	552.493	1.81502	0.244497	7.42347	1.14095280328388e-13	1.88055368004946e-12
WBGene00003522	53.5279	-3.2351	0.435806	-7.42326	1.14275417458974e-13	1.88177064172907e-12
WBGene00009433	381.945	1.54863	0.208671	7.42138	1.15902419855729e-13	1.9067886954332e-12
WBGene00016174	197.962	1.26893	0.170991	7.42105	1.16191624955644e-13	1.90977172234429e-12
WBGene00016259	25.7499	3.93124	0.529881	7.41911	1.17907723504322e-13	1.93438602546201e-12
WBGene00019521	957.357	0.695072	0.0936856	7.4192	1.1782934987227e-13	1.93438602546201e-12
WBGene00044687	10.3845	4.42494	0.596811	7.41431	1.2225849643293e-13	2.00390731838493e-12
WBGene00001243	3593.12	-1.76593	0.238252	-7.41204	1.24370288822382e-13	2.02830090538683e-12
WBGene00006628	115.057	1.89015	0.255002	7.41229	1.24134357035878e-13	2.02830090538683e-12
WBGene00018865	35.7503	3.45011	0.465455	7.41234	1.24092351763704e-13	2.02830090538683e-12
WBGene00001590	371.944	-0.74538	0.100561	-7.4122	1.24223206142461e-13	2.02830090538683e-12
WBGene00010295	142.376	-1.51977	0.205027	-7.41253	1.23910699116233e-13	2.02830090538683e-12
WBGene00019314	26.5132	3.10004	0.418247	7.41197	1.24434232473737e-13	2.02830090538683e-12
WBGene00000626	35.9727	4.23883	0.572056	7.40981	1.26476556809711e-13	2.05969458017065e-12
WBGene00019295	1723.93	-0.582616	0.0786505	-7.40766	1.28545368213847e-13	2.09146149643522e-12
WBGene00009803	167.999	1.22681	0.165633	7.40678	1.29407686569165e-13	2.10355818884055e-12
WBGene00015207	1396.19	-0.507963	0.0685965	-7.40509	1.31062288604492e-13	2.12849966318965e-12
WBGene00016171	1750.88	-0.653607	0.0883201	-7.40043	1.35744702286848e-13	2.2025231162986e-12
WBGene00013373	1759.37	-0.824346	0.111466	-7.39547	1.40911206200552e-13	2.28425839941591e-12
WBGene00019396	1347.98	-0.592163	0.0800807	-7.39458	1.41857261977799e-13	2.29749062354163e-12
WBGene00020480	515.335	-0.652578	0.0883228	-7.38856	1.48429450079291e-13	2.40173503227021e-12
WBGene00012113	924.499	1.3351	0.180716	7.38787	1.49200771288561e-13	2.41201100762566e-12
WBGene00002189	990.269	0.848758	0.114918	7.3858	1.51535245177218e-13	2.4475154289481e-12
WBGene00000904	351.658	1.01551	0.1375	7.38557	1.51805098477836e-13	2.44963888172712e-12
WBGene00009048	2510.08	1.37865	0.186681	7.38509	1.52344680464147e-13	2.45610704332998e-12
WBGene00011684	162.635	1.67091	0.22631	7.3833	1.54414744817718e-13	2.48721548022133e-12
WBGene00016450	309.122	1.72054	0.233159	7.37925	1.59183148183046e-13	2.5616909901239e-12
WBGene00138711	21.872	4.17201	0.5655	7.37755	1.6123031619506e-13	2.59227888945045e-12
WBGene00020684	4448.97	-0.541253	0.0734115	-7.37287	1.66995552316541e-13	2.68253654002488e-12
WBGene00007691	57.8362	2.1587	0.29282	7.3721	1.67964122935875e-13	2.69564905186842e-12
WBGene00010742	181.765	2.61299	0.354458	7.37179	1.68354315315779e-13	2.69946384938399e-12
WBGene00009791	26.8664	4.2979	0.583574	7.36479	1.77428824303509e-13	2.84239370843503e-12
WBGene00017712	671.988	-0.809466	0.109924	-7.36384	1.78696371144944e-13	2.86011135805407e-12
WBGene00015823	1092.03	1.32808	0.180446	7.35999	1.83928387943768e-13	2.94119270404751e-12
WBGene00010922	668.655	-0.662237	0.0900698	-7.35249	1.94553590783705e-13	3.10829211557143e-12
WBGene00016975	173.169	1.63631	0.222562	7.35213	1.9507550005214e-13	3.11382010993957e-12
WBGene00012185	1388.1	1.12055	0.152414	7.35199	1.9527257027827e-13	3.1141576928522e-12
WBGene00001955	897.754	0.771566	0.104975	7.34997	1.98252984742416e-13	3.15884278659788e-12
WBGene00016660	16.2732	4.22552	0.575035	7.34828	2.00779339687195e-13	3.19621930858159e-12
WBGene00006931	1569.93	-0.496471	0.0675888	-7.34547	2.05034506298124e-13	3.26102500493207e-12
WBGene00001051	3005.87	-0.575492	0.078348	-7.34534	2.05243043565736e-13	3.26141145170615e-12
WBGene00003097	6360.82	1.45392	0.197951	7.34482	2.0603403780239e-13	3.27104442796226e-12
WBGene00007013	1620.72	-0.523507	0.0712881	-7.34355	2.0800640170601e-13	3.29939903494605e-12
WBGene00012074	136.48	-1.20422	0.164033	-7.34133	2.11478878096023e-13	3.35147636531406e-12
WBGene00045297	69.0979	1.845	0.251335	7.3408	2.12316382360862e-13	3.36173935648657e-12
WBGene00007073	300.021	0.948827	0.129256	7.34067	2.12535173279682e-13	3.36219628006876e-12
WBGene00001716	375.439	4.42892	0.603867	7.33426	2.22945854896487e-13	3.52059547134488e-12
WBGene00001041	1768.39	-0.456054	0.0621812	-7.33427	2.22934733899765e-13	3.52059547134488e-12
WBGene00022024	16.2185	4.16611	0.568565	7.32742	2.346200607518e-13	3.7016437748916e-12
WBGene00020245	251.287	1.96389	0.268182	7.32297	2.42546380630573e-13	3.82329121097276e-12
WBGene00014179	40.4984	2.80258	0.382774	7.32176	2.44731043519748e-13	3.8542962031909e-12
WBGene00012253	8253.31	0.900564	0.123018	7.32061	2.46851673138676e-13	3.88423850480075e-12
WBGene00001559	629.85	0.956888	0.13072	7.32012	2.47754223621245e-13	3.89497803423026e-12
WBGene00018735	568.998	-0.787455	0.107576	-7.31997	2.48018065843132e-13	3.89524955406547e-12
WBGene00011263	124.121	1.32612	0.181168	7.31987	2.48211586091168e-13	3.89524955406547e-12
WBGene00009272	1878	-0.473867	0.0647397	-7.31958	2.48754179132869e-13	3.89685529115934e-12
WBGene00003388	260.093	1.57974	0.215822	7.31965	2.48624636316273e-13	3.89685529115934e-12
WBGene00002259	324.043	1.23325	0.168491	7.31937	2.4913995114377e-13	3.89944775875068e-12
WBGene00007751	156.638	-3.00719	0.410909	-7.31838	2.50982660830997e-13	3.92481895939073e-12
WBGene00015283	1387.88	-0.622506	0.0851201	-7.31327	2.6072427322173e-13	4.07355788576441e-12
WBGene00007552	31.678	3.38772	0.463397	7.31061	2.65933821677365e-13	4.15128792886483e-12
WBGene00004184	404.283	0.980457	0.134138	7.30931	2.6850995116088e-13	4.18780894753294e-12
WBGene00006366	610.91	2.97066	0.406428	7.30919	2.68749734419302e-13	4.1878589777205e-12
WBGene00008537	765.737	-0.803357	0.10995	-7.30658	2.74018653396523e-13	4.26620774179882e-12
WBGene00007228	438.439	1.31048	0.179657	7.29437	3.00060026302914e-13	4.66754181512669e-12
WBGene00010746	52.0154	3.23565	0.443659	7.2931	3.02911678942143e-13	4.70776342461266e-12
WBGene00019957	3690.93	0.723988	0.099306	7.29048	3.0885716855704e-13	4.79595578754099e-12
WBGene00000240	1375.83	-1.60549	0.220245	-7.28958	3.10930149910848e-13	4.8239136842435e-12
WBGene00009441	1882.26	-0.724779	0.0994303	-7.28932	3.11520435453902e-13	4.82883953450523e-12
WBGene00000881	6696.08	0.529242	0.0726085	7.28898	3.12300457673422e-13	4.83669527710841e-12
WBGene00012825	323.291	1.11435	0.152899	7.28814	3.14269686858092e-13	4.86293880835834e-12
WBGene00019742	185.254	1.58136	0.217162	7.28195	3.29038025584725e-13	5.08701408637625e-12
WBGene00016805	109.852	4.22162	0.579863	7.28037	3.32916263122831e-13	5.14248140471235e-12
WBGene00045096	12.4879	4.18686	0.575148	7.27962	3.34758428952245e-13	5.16642869164136e-12
WBGene00010795	69.1602	2.00324	0.275211	7.27894	3.36443835968757e-13	5.18791705951127e-12
WBGene00018016	1976.17	-0.459052	0.0630735	-7.27805	3.38684303819939e-13	5.21791953544001e-12
WBGene00003915	688.272	1.25538	0.172526	7.27648	3.42654099672966e-13	5.2737071797363e-12
WBGene00018522	2250.09	0.681325	0.0936351	7.27638	3.42901195564144e-13	5.2737071797363e-12
WBGene00014117	4914.77	-0.727928	0.10009	-7.27272	3.52309940422153e-13	5.41370708798e-12
WBGene00000711	87.5136	4.2183	0.580109	7.27156	3.55355620525463e-13	5.45577206811946e-12
WBGene00010765	9.32957	4.03482	0.554947	7.27064	3.57781181221919e-13	5.48825170709741e-12
WBGene00001399	990.729	-1.744	0.240161	-7.26177	3.82050336216114e-13	5.85545891921875e-12
WBGene00004312	2826.12	-0.370047	0.0509665	-7.26059	3.85408863746991e-13	5.9018232751291e-12
WBGene00009394	47395.3	1.58946	0.218922	7.26037	3.8603299245975e-13	5.90627141963915e-12
WBGene00008363	1143.63	-0.678511	0.0935224	-7.25507	4.01458515817089e-13	6.13697637909682e-12
WBGene00021743	455.317	-2.20073	0.303367	-7.25435	4.03602695745181e-13	6.16443047461708e-12
WBGene00003721	122.141	1.39637	0.192524	7.25294	4.07824673803713e-13	6.22354515144252e-12
WBGene00044620	51.2406	2.92239	0.403038	7.2509	4.14013229589496e-13	6.31254279947739e-12
WBGene00022458	3375.78	-0.380618	0.0524947	-7.25061	4.14903025117393e-13	6.32066553410334e-12
WBGene00007925	122.172	2.12361	0.293097	7.24543	4.31082828121685e-13	6.56150320155638e-12
WBGene00008583	82.8626	-2.03941	0.281492	-7.24499	4.32459548761512e-13	6.57680320633701e-12
WBGene00020710	375.803	1.27767	0.176523	7.23796	4.55490105244228e-13	6.92110372792561e-12
WBGene00007106	1356.3	-0.710669	0.0982161	-7.23578	4.62877380394653e-13	7.02732022962791e-12
WBGene00010093	2676.84	-0.836788	0.11566	-7.23489	4.65902975548078e-13	7.06719320749963e-12
WBGene00003219	705.34	-0.797197	0.1102	-7.23412	4.6854654300738e-13	7.10120796602452e-12
WBGene00011676	225.306	1.6594	0.229394	7.23383	4.69549268778825e-13	7.11031749865078e-12
WBGene00002136	3033.51	-0.588323	0.0813423	-7.23268	4.73545906418149e-13	7.1647090900975e-12
WBGene00012358	958.106	0.776728	0.1074	7.2321	4.75596214806813e-13	7.18958513621708e-12
WBGene00011660	70.7245	2.66964	0.369475	7.22548	4.9932667031694e-13	7.54187774569153e-12
WBGene00022694	1638.45	-0.528415	0.073134	-7.2253	4.99981538129733e-13	7.54533093603796e-12
WBGene00018931	54.9649	2.03271	0.28144	7.22253	5.10290529372967e-13	7.69434663625235e-12
WBGene00018384	253.668	1.58471	0.219458	7.22098	5.16140874462016e-13	7.77593681678861e-12
WBGene00086560	7.68621	4.23992	0.587186	7.22075	5.17018185738107e-13	7.78253054756459e-12
WBGene00021702	452.964	1.13837	0.157687	7.21918	5.2300292800391e-13	7.86592848897639e-12
WBGene00013227	463.618	1.12634	0.15619	7.21137	5.539181772288e-13	8.32381967173533e-12
WBGene00016506	122.086	1.96379	0.27242	7.20869	5.64932225179932e-13	8.48212913497469e-12
WBGene00009261	42.0184	3.95831	0.549408	7.20468	5.81788285709847e-13	8.7278103674879e-12
WBGene00011434	1264.94	0.585147	0.0812304	7.20354	5.86672130595695e-13	8.79362409466976e-12
WBGene00006562	5665.52	-0.604875	0.0839797	-7.20263	5.90607919717824e-13	8.84512808362514e-12
WBGene00018405	180.566	1.24284	0.172613	7.20015	6.01444975500852e-13	8.99981314988679e-12
WBGene00008775	3550.16	-0.585432	0.0813357	-7.19773	6.12242898935374e-13	9.15365185553547e-12
WBGene00003561	622.921	1.41955	0.197365	7.19247	6.36288151528115e-13	9.50512477497949e-12
WBGene00004230	103.468	2.59439	0.360834	7.18999	6.47945556450503e-13	9.67110644206308e-12
WBGene00010135	1564.4	1.61685	0.224895	7.18937	6.50931538022881e-13	9.70748954177005e-12
WBGene00019769	70.788	1.91914	0.26705	7.18643	6.65078525031635e-13	9.91011788729799e-12
WBGene00006705	269.647	1.10614	0.153929	7.18602	6.67069438418074e-13	9.93142405288204e-12
WBGene00013960	24.2128	3.87994	0.539969	7.18547	6.69741588705357e-13	9.96282823803549e-12
WBGene00015002	56.7983	2.54073	0.353648	7.18434	6.75310059289716e-13	1.00372281020542e-11
WBGene00000723	212.356	2.47747	0.345031	7.18042	6.94953840315316e-13	1.03164620866635e-11
WBGene00012564	173.023	-2.29239	0.319259	-7.18036	6.95262640910041e-13	1.03164620866635e-11
WBGene00009963	34.1333	4.07023	0.566953	7.17913	7.01580940227753e-13	1.04014956481672e-11
WBGene00007100	2162.6	-0.451713	0.0629519	-7.17552	7.20309413146769e-13	1.06702236247064e-11
WBGene00003572	186.263	-1.44206	0.200982	-7.17504	7.22845377662936e-13	1.06988368523322e-11
WBGene00011894	124.76	1.82372	0.254234	7.17339	7.31632439910514e-13	1.0819847494817e-11
WBGene00006619	1313.57	-0.6783	0.0945914	-7.17084	7.45373913583392e-13	1.10138639551362e-11
WBGene00016496	5057.51	0.622894	0.08689	7.16876	7.56791469691932e-13	1.1173246535852e-11
WBGene00003640	89.2998	1.66716	0.232563	7.16865	7.57432630392797e-13	1.11733936860111e-11
WBGene00022611	28.8726	3.59978	0.502625	7.16197	7.95274212316638e-13	1.17218518787919e-11
WBGene00018964	1061.7	-0.534482	0.0746298	-7.16178	7.96366852230892e-13	1.17281913628879e-11
WBGene00006555	355.923	-0.877643	0.122571	-7.1603	8.04996017082662e-13	1.18454193635888e-11
WBGene00014081	159.376	1.16093	0.162241	7.15555	8.33396929564577e-13	1.225314987305e-11
WBGene00010661	631.152	2.77609	0.388237	7.15051	8.64535555266977e-13	1.27004219081627e-11
WBGene00000150	521.559	0.7788	0.108918	7.15031	8.65846981112756e-13	1.27091403479751e-11
WBGene00006793	2844.4	-0.591372	0.0827101	-7.14995	8.68123409375019e-13	1.27319971770974e-11
WBGene00011097	31.1064	2.40784	0.336774	7.14974	8.69421391344966e-13	1.27404780377389e-11
WBGene00000696	22408	-3.34479	0.468028	-7.14656	8.89770611517445e-13	1.30278902936988e-11
WBGene00011583	14.7593	-3.62205	0.506904	-7.14545	8.97020836140047e-13	1.31231924308687e-11
WBGene00017241	811.831	-0.965711	0.13516	-7.14496	9.00203355726184e-13	1.31588767985672e-11
WBGene00003534	70.3187	4.36556	0.611106	7.1437	9.08503481253665e-13	1.32692480405548e-11
WBGene00019466	5929.67	1.07622	0.15073	7.14004	9.33012970997435e-13	1.36126914617249e-11
WBGene00016883	49.9249	2.19229	0.307045	7.13996	9.33555950431253e-13	1.36126914617249e-11
WBGene00011232	20512.7	-0.545854	0.0764789	-7.13731	9.5173530883923e-13	1.38663526231046e-11
WBGene00008644	66.4908	1.69399	0.237348	7.13714	9.52921304310399e-13	1.38722145796897e-11
WBGene00000255	15.9777	3.23107	0.452806	7.13565	9.63321402099708e-13	1.40120915858414e-11
WBGene00019030	181.909	1.14072	0.159886	7.13458	9.708594054324e-13	1.40985670180183e-11
WBGene00235090	8.09268	4.1897	0.587237	7.13459	9.70778122094124e-13	1.40985670180183e-11
WBGene00017144	1845.28	-0.486141	0.0681466	-7.13375	9.76694438157053e-13	1.41716761838165e-11
WBGene00019164	711.667	1.0811	0.151587	7.13188	9.90039827764546e-13	1.43535503940115e-11
WBGene00014141	633.307	0.716263	0.100435	7.13163	9.91857431310244e-13	1.43681344100278e-11
WBGene00019113	41.8247	3.09474	0.434209	7.12729	1.0236096320687e-12	1.48159752304825e-11
WBGene00004354	394.523	-1.03959	0.145899	-7.12539	1.03788475766731e-12	1.50103235132571e-11
WBGene00012256	245.055	3.94839	0.554288	7.12336	1.05330206249468e-12	1.5220859681862e-11
WBGene00011819	743.423	-0.601107	0.0843918	-7.12281	1.05749088369965e-12	1.52689262832391e-11
WBGene00006707	1497.66	-0.646406	0.0908757	-7.11307	1.13488439998536e-12	1.63730429083462e-11
WBGene00270320	18.6182	3.45616	0.485989	7.1116	1.14704289876084e-12	1.65349783337657e-11
WBGene00009824	171.925	2.4977	0.351716	7.10147	1.23434470647378e-12	1.77789829080544e-11
WBGene00001867	1143.92	-0.692942	0.0975886	-7.10065	1.24171717894937e-12	1.78706321152534e-11
WBGene00008440	2001.07	-0.692652	0.0975793	-7.09835	1.26256125272098e-12	1.8155856454644e-11
WBGene00010673	139.581	3.60641	0.508142	7.09725	1.27268005062318e-12	1.82865115715354e-11
WBGene00011388	311.146	-0.854118	0.120384	-7.09496	1.2939228294591e-12	1.85766601192903e-11
WBGene00003022	1478.39	-0.569279	0.0803057	-7.08889	1.35188261836872e-12	1.93930519532926e-11
WBGene00022774	2202.34	-0.446078	0.0629405	-7.08731	1.36748660361911e-12	1.96010104107413e-11
WBGene00015981	131.291	1.25791	0.17751	7.08643	1.37617787671505e-12	1.97096284576131e-11
WBGene00023416	31.321	3.35556	0.47359	7.08537	1.38671854735807e-12	1.98445365604951e-11
WBGene00001690	82.8908	2.91972	0.412359	7.08052	1.43617544500197e-12	2.05356847555936e-11
WBGene00006607	2646.37	-0.687587	0.0971899	-7.07468	1.49797709464702e-12	2.14020908227938e-11
WBGene00017698	291.615	2.15582	0.30488	7.07104	1.53773819524618e-12	2.1952452848587e-11
WBGene00011635	689.142	-0.864249	0.122271	-7.06831	1.56830593268553e-12	2.23707909914579e-11
WBGene00011105	237.639	-1.32524	0.187524	-7.06707	1.58237902085994e-12	2.25533602473934e-11
WBGene00015230	17.2607	2.99829	0.42449	7.06327	1.62627343182308e-12	2.31603316895673e-11
WBGene00001564	13417.5	1.08303	0.153342	7.06284	1.63129986506664e-12	2.32132397197826e-11
WBGene00020237	142.052	3.57565	0.506309	7.06218	1.63909466201236e-12	2.33054246642111e-11
WBGene00005653	12.0365	3.4071	0.482505	7.06129	1.64969814397967e-12	2.34373648031526e-11
WBGene00021389	35.2335	3.32638	0.471114	7.06067	1.65706347540264e-12	2.35231256147375e-11
WBGene00008226	29.5797	2.38579	0.338032	7.05787	1.6907551773755e-12	2.3982169991908e-11
WBGene00000714	55.4189	3.53791	0.501319	7.0572	1.69887770860987e-12	2.40780890294732e-11
WBGene00009722	49.5415	2.29411	0.325129	7.056	1.7135845963426e-12	2.42670996195653e-11
WBGene00016353	563.644	-0.604046	0.0856097	-7.05581	1.71595008103341e-12	2.42811737285799e-11
WBGene00008047	43.6188	2.87892	0.408073	7.05493	1.72686207448385e-12	2.43974492885735e-11
WBGene00008412	2517.82	0.77608	0.110005	7.05493	1.7269237350911e-12	2.43974492885735e-11
WBGene00004356	843.733	0.574334	0.0814534	7.05107	1.77541526042393e-12	2.50625206858249e-11
WBGene00021519	44.1806	2.5855	0.366707	7.05059	1.78164563056954e-12	2.51304310377226e-11
WBGene00010341	151.46	1.6944	0.24033	7.05033	1.78491647094069e-12	2.51565217902804e-11
WBGene00206386	32.3639	-2.53411	0.359598	-7.04705	1.82744654271972e-12	2.57354484480704e-11
WBGene00010149	136.432	-1.54938	0.219943	-7.04447	1.86172108933029e-12	2.6176478731791e-11
WBGene00194708	27.6155	3.04283	0.43194	7.04457	1.86041047424321e-12	2.6176478731791e-11
WBGene00020297	5331.24	0.950763	0.135008	7.04229	1.89106989285847e-12	2.65680311455402e-11
WBGene00022642	5266.31	0.975239	0.138491	7.04187	1.89670951459899e-12	2.66261315047037e-11
WBGene00011325	13.9109	3.61777	0.51399	7.03859	1.94195291903968e-12	2.72396597249131e-11
WBGene00010555	1481.46	-0.769506	0.109348	-7.03722	1.96106413438012e-12	2.74859519452073e-11
WBGene00014021	97.012	1.37111	0.194969	7.03246	2.02920085492998e-12	2.8418444251559e-11
WBGene00019518	28.6193	2.87864	0.409404	7.0313	2.04620656132778e-12	2.86339514218374e-11
WBGene00021648	581.026	-0.908358	0.129214	-7.02988	2.06704457400002e-12	2.88798919091937e-11
WBGene00012325	28.059	-2.88544	0.41045	-7.02994	2.06618555672199e-12	2.88798919091937e-11
WBGene00007749	83.9554	1.45477	0.206974	7.02872	2.08432874668552e-12	2.90984128342485e-11
WBGene00016485	1149.96	-0.910297	0.129517	-7.02838	2.08948166199947e-12	2.91473635781832e-11
WBGene00013484	76.9009	1.75982	0.250432	7.02711	2.10856965593178e-12	2.93904724797672e-11
WBGene00022847	327.132	1.07122	0.152479	7.02536	2.13517568136225e-12	2.97379070900666e-11
WBGene00022504	36.7457	3.37293	0.480115	7.02525	2.13689474432985e-12	2.97384518585904e-11
WBGene00138721	16.1009	3.32741	0.474256	7.01605	2.28226572362429e-12	3.17365811780025e-11
WBGene00019902	287.13	1.62374	0.231513	7.0136	2.32262347545392e-12	3.22724338795017e-11
WBGene00045407	560.489	-1.09523	0.1562	-7.01171	2.35423291004306e-12	3.26859850773194e-11
WBGene00021909	387.04	1.41338	0.201612	7.0104	2.37639630897143e-12	3.29678428380974e-11
WBGene00018412	13.6009	4.34665	0.620053	7.01013	2.38099913413377e-12	3.30058313801378e-11
WBGene00008824	363.765	-1.06178	0.151556	-7.0059	2.45405501287393e-12	3.39919263207311e-11
WBGene00005021	823.23	-0.511043	0.0729553	-7.00488	2.4720505904745e-12	3.41876871504529e-11
WBGene00017970	909.577	1.72511	0.24627	7.00496	2.4705313859648e-12	3.41876871504529e-11
WBGene00000228	2386.85	0.932051	0.133116	7.00181	2.52670529628268e-12	3.49162663191226e-11
WBGene00010464	25.254	4.19551	0.599252	7.00125	2.53683260212337e-12	3.50288695185552e-11
WBGene00018787	55.539	2.29056	0.32719	7.0007	2.54690942896084e-12	3.51406007104169e-11
WBGene00007593	654.985	0.760306	0.10861	7.00036	2.55309017987955e-12	3.51984442089001e-11
WBGene00002299	510.404	0.885052	0.126439	6.99981	2.56314092730856e-12	3.53095102686507e-11
WBGene00010528	19.9811	3.9369	0.562516	6.99874	2.58275589909703e-12	3.55520567074772e-11
WBGene00013869	428.095	0.874598	0.125028	6.99521	2.64863957977407e-12	3.64306276932095e-11
WBGene00015466	661.022	-0.589445	0.0843109	-6.99133	2.72295464787066e-12	3.74237136464336e-11
WBGene00011776	1989.64	-0.370575	0.053016	-6.98987	2.75145523069554e-12	3.77860826173565e-11
WBGene00004004	135.719	2.14961	0.30757	6.98901	2.76840964812214e-12	3.79894477450063e-11
WBGene00010717	14.5953	3.62953	0.519607	6.98515	2.84548325598242e-12	3.90168432202949e-11
WBGene00011320	3822.61	-0.65139	0.0932923	-6.98225	2.9048321279806e-12	3.9799797468663e-11
WBGene00020740	148.944	1.24813	0.178813	6.98013	2.94916568780288e-12	4.03759713886208e-11
WBGene00017798	22.7005	2.98579	0.427797	6.97946	2.96306312957317e-12	4.05348868003897e-11
WBGene00010990	2234.45	-0.46433	0.0665537	-6.97678	3.02028453124761e-12	4.12857735692241e-11
WBGene00004108	363.932	1.15941	0.166204	6.97583	3.04072936885824e-12	4.15331722897597e-11
WBGene00011948	42.5994	3.53196	0.506427	6.97429	3.07428058027151e-12	4.19590708033664e-11
WBGene00001523	383.396	1.51792	0.21772	6.9719	3.12698174332416e-12	4.26454782899263e-11
WBGene00010134	647.71	0.87515	0.125532	6.97152	3.13532737024712e-12	4.27263780662929e-11
WBGene00017304	651.464	0.853043	0.122406	6.96895	3.19305652410837e-12	4.3479605069051e-11
WBGene00000695	63.6843	3.17567	0.455757	6.96789	3.21724599601656e-12	4.37753179258149e-11
WBGene00013383	569.538	-0.708931	0.101754	-6.96707	3.2360775108126e-12	4.39977297207409e-11
WBGene00004922	440.941	0.874978	0.125601	6.96631	3.2535616277512e-12	4.42014949612063e-11
WBGene00000932	17.6117	3.65391	0.524526	6.96611	3.25828632585137e-12	4.42317366105989e-11
WBGene00022160	252.606	2.18294	0.3134	6.96535	3.27597278298963e-12	4.44377549459635e-11
WBGene00003681	72.0237	1.75293	0.251708	6.96412	3.30451174923745e-12	4.47905566500776e-11
WBGene00015682	10.7609	3.93744	0.565584	6.96172	3.36136888581808e-12	4.54915535296267e-11
WBGene00008521	738.72	1.65689	0.237998	6.96179	3.35976815725219e-12	4.54915535296267e-11
WBGene00012907	6590.53	0.824781	0.118498	6.96027	3.3961067249086e-12	4.5926570851285e-11
WBGene00008863	21.083	2.63981	0.379278	6.96008	3.4007307671803e-12	4.59539969775769e-11
WBGene00006599	466.455	0.964681	0.13861	6.95967	3.41079879170638e-12	4.60548895581895e-11
WBGene00194985	68.648	2.14151	0.307733	6.959	3.42707128307739e-12	4.62393413513993e-11
WBGene00016971	1941.3	-0.510559	0.0733705	-6.95864	3.43573543133032e-12	4.63209357238457e-11
WBGene00015180	190.871	-1.43504	0.206244	-6.95797	3.45202052927512e-12	4.65050741318326e-11
WBGene00012241	1822.44	-0.661737	0.0951266	-6.95639	3.49109767835061e-12	4.6995749887576e-11
WBGene00008211	308.839	-1.97678	0.28425	-6.95439	3.54085816819426e-12	4.76293854812878e-11
WBGene00007914	909.534	-0.557959	0.0802338	-6.95416	3.54658424617518e-12	4.76701855169272e-11
WBGene00016269	240.777	1.00563	0.144685	6.95049	3.64007139159973e-12	4.88896386753402e-11
WBGene00016429	16.6063	3.82626	0.550775	6.94706	3.72982564389619e-12	5.00571444641776e-11
WBGene00016106	55.0711	3.60257	0.518662	6.9459	3.76054115812389e-12	5.04311360462948e-11
WBGene00022246	92.6312	-1.57882	0.227381	-6.94351	3.82468437401965e-12	5.12525077887175e-11
WBGene00017759	3930.24	-0.57665	0.0830668	-6.94201	3.86560173335559e-12	5.17616353130565e-11
WBGene00019479	833.469	-1.33207	0.191954	-6.93951	3.93458803776824e-12	5.26455611825952e-11
WBGene00005655	448.697	1.61254	0.232428	6.93782	3.98208822114377e-12	5.32408804310324e-11
WBGene00021850	63.0762	2.64149	0.380748	6.93763	3.98718506485427e-12	5.3268792466453e-11
WBGene00000075	576.884	-0.83227	0.119999	-6.93566	4.04337960094192e-12	5.39788127419863e-11
WBGene00018268	583.519	2.88713	0.416293	6.93533	4.05263862731107e-12	5.40616495709575e-11
WBGene00022702	1406.91	-0.439585	0.0634103	-6.93239	4.13794168618513e-12	5.51165114588782e-11
WBGene00220261	15.8491	4.03653	0.582269	6.93242	4.13713321490649e-12	5.51165114588782e-11
WBGene00015350	928.574	0.986275	0.142304	6.93075	4.18601812316311e-12	5.57149570046867e-11
WBGene00010594	14.1558	3.75258	0.541823	6.92585	4.33363047284687e-12	5.76363085126486e-11
WBGene00003709	342.138	0.97185	0.140339	6.925	4.35980520675376e-12	5.79408947221885e-11
WBGene00007711	1746.88	-0.435318	0.0628634	-6.92483	4.364986561077e-12	5.79662356370481e-11
WBGene00006575	684.179	1.33076	0.192219	6.92311	4.41844113991881e-12	5.86321177352645e-11
WBGene00007149	21.9913	3.29376	0.475829	6.92215	4.44848065768551e-12	5.89865203013849e-11
WBGene00007429	960.601	-0.642211	0.0927893	-6.92118	4.47895587970503e-12	5.93461654060916e-11
WBGene00235268	29.3814	3.97328	0.574143	6.92037	4.50477693907617e-12	5.96436509914183e-11
WBGene00010686	17.814	3.3634	0.486187	6.9179	4.58373590833654e-12	6.06437167783061e-11
WBGene00018682	668.488	2.01096	0.290706	6.91748	4.59748006617075e-12	6.07801285521693e-11
WBGene00050875	18.001	4.25089	0.614625	6.91623	4.63826217127245e-12	6.12735201163171e-11
WBGene00007580	3627.85	-0.541014	0.0782289	-6.91578	4.65308133696976e-12	6.14234495354502e-11
WBGene00044163	15.2506	4.153	0.600656	6.9141	4.70831786626311e-12	6.21062912582634e-11
WBGene00020917	365.226	1.03911	0.150316	6.91281	4.75145703247061e-12	6.26286614957518e-11
WBGene00020940	85.5286	-1.88717	0.27306	-6.9112	4.80573964741147e-12	6.32970262191056e-11
WBGene00020189	387.204	0.81299	0.117685	6.90819	4.90884506419338e-12	6.46069705028633e-11
WBGene00022816	508.486	2.32678	0.336918	6.90607	4.98262567264928e-12	6.54806530491741e-11
WBGene00017886	1097.78	-0.969521	0.140385	-6.90615	4.97973838930656e-12	6.54806530491741e-11
WBGene00012239	289.896	2.31365	0.335082	6.90474	5.02945647113148e-12	6.60470611661495e-11
WBGene00005008	532.705	-0.868422	0.125778	-6.90438	5.04240623115385e-12	6.61680319524726e-11
WBGene00006983	106.179	2.13968	0.310013	6.90189	5.13162913082001e-12	6.72889621287228e-11
WBGene00010041	1172.56	1.10395	0.159987	6.90022	5.1920767176828e-12	6.80311932319918e-11
WBGene00016663	52.5834	2.1754	0.315345	6.89847	5.25664068770032e-12	6.88262229686916e-11
WBGene00018399	472.156	-0.747163	0.108416	-6.89162	5.51617460677891e-12	7.21709703541761e-11
WBGene00015767	528.458	0.962643	0.139731	6.88926	5.60826520931525e-12	7.33216475149916e-11
WBGene00015802	837.061	-1.81506	0.263694	-6.88322	5.85154724615514e-12	7.64458223995854e-11
WBGene00012243	2636.49	-0.418244	0.0607845	-6.88077	5.95314861223279e-12	7.77158088006968e-11
WBGene00006952	97.9276	3.87623	0.563521	6.8786	6.04447418137039e-12	7.88498761669998e-11
WBGene00007682	48.5611	3.62893	0.527628	6.87781	6.07807973937743e-12	7.92298730091747e-11
WBGene00019782	114.308	2.06014	0.299565	6.87709	6.10855761726278e-12	7.9568570228687e-11
WBGene00010317	8686.08	-0.579698	0.0843451	-6.87294	6.28939172223024e-12	8.18638325492057e-11
WBGene00010142	99.873	-1.52235	0.22154	-6.87167	6.34535710140701e-12	8.2531602798756e-11
WBGene00008258	713.909	-0.733917	0.106858	-6.86815	6.5039812177975e-12	8.45326545649422e-11
WBGene00016374	1631.34	-0.614796	0.0895184	-6.86781	6.51928307534559e-12	8.46693683050387e-11
WBGene00012512	932.541	-0.654076	0.0952414	-6.86756	6.53075247076352e-12	8.47561438691025e-11
WBGene00009215	272.516	1.50565	0.219278	6.8664	6.58400170168468e-12	8.53846140096865e-11
WBGene00015646	498.177	2.80988	0.40958	6.86039	6.86729080980947e-12	8.89932517681166e-11
WBGene00003980	645.415	0.82685	0.120596	6.85636	7.0636214586455e-12	9.14705391813772e-11
WBGene00000691	64.2279	4.16679	0.607796	6.85558	7.10248646060297e-12	9.18731831846139e-11
WBGene00013610	595.29	-0.864849	0.126154	-6.85553	7.10509477910611e-12	9.18731831846139e-11
WBGene00019352	23.911	3.1394	0.457963	6.85514	7.12409260547997e-12	9.20515965709536e-11
WBGene00015586	170.857	-0.930003	0.135746	-6.85107	7.33004511893602e-12	9.46436606093402e-11
WBGene00020131	3370.04	-0.526846	0.0769136	-6.84985	7.3929085725052e-12	9.53857635207631e-11
WBGene00014667	4179.96	-0.926956	0.135349	-6.84864	7.45539330097899e-12	9.61219025593081e-11
WBGene00002978	10314.6	0.806329	0.117815	6.844	7.70098452950669e-12	9.92160321261481e-11
WBGene00007093	1359.76	-0.479267	0.0700374	-6.84302	7.75420449903532e-12	9.98290385759442e-11
WBGene00002393	26.2165	2.83248	0.413948	6.8426	7.77710631863883e-12	1.00051116317256e-10
WBGene00022287	78.2326	4.10039	0.599256	6.84247	7.78391454493259e-12	1.00065980591428e-10
WBGene00007174	34.7138	2.99341	0.437611	6.84034	7.90048036008069e-12	1.01490786164113e-10
WBGene00012891	152.412	1.6969	0.248287	6.83442	8.23397750806817e-12	1.05698237743164e-10
WBGene00008464	506.163	-0.594067	0.0869248	-6.83426	8.24266690965825e-12	1.05733108430993e-10
WBGene00007695	85.5113	1.66517	0.243716	6.83241	8.35008856377915e-12	1.07033503081838e-10
WBGene00008519	63.9406	2.10106	0.307527	6.83213	8.36647667401754e-12	1.07165969669652e-10
WBGene00008760	203.326	2.24986	0.329472	6.8287	8.56884838694539e-12	1.09678781016419e-10
WBGene00018446	464.999	-0.846738	0.12401	-6.828	8.61068401604952e-12	1.10134630384472e-10
WBGene00011410	3288.41	-0.653847	0.0957659	-6.82755	8.63765118265225e-12	1.10399784285422e-10
WBGene00011689	553.068	-1.01674	0.149011	-6.82321	8.90260808827416e-12	1.13704161889343e-10
WBGene00016425	780.418	1.34228	0.196746	6.82239	8.95394508782376e-12	1.14277387126645e-10
WBGene00013180	45.2926	2.51982	0.369387	6.82164	9.00088592587395e-12	1.14793719495548e-10
WBGene00003956	1036.95	0.970353	0.142285	6.81979	9.11753005204218e-12	1.16197636415587e-10
WBGene00020014	19.0887	4.25366	0.623892	6.81794	9.23531560832729e-12	1.1761406971123e-10
WBGene00003041	1600.53	-0.543911	0.0798254	-6.81376	9.50771994344057e-12	1.20996159912858e-10
WBGene00004118	22.1828	3.58833	0.526686	6.81304	9.55580886076992e-12	1.21520781934877e-10
WBGene00003375	559.307	1.14593	0.168204	6.81273	9.57643435296567e-12	1.21695650334672e-10
WBGene00015671	314.409	1.22699	0.180161	6.81053	9.72422569034985e-12	1.2348510987846e-10
WBGene00006798	482.266	0.833308	0.122431	6.80634	1.00112732176896e-11	1.27039110035514e-10
WBGene00020280	295.843	1.1992	0.176197	6.806	1.00352904674067e-11	1.27252658921228e-10
WBGene00011594	18.3215	3.67159	0.539477	6.80583	1.00470510586652e-11	1.2731059258446e-10
WBGene00016868	1004.57	-0.5325	0.0783525	-6.79621	1.07409403422424e-11	1.36005812545332e-10
WBGene00009627	982.527	-0.825009	0.121421	-6.79461	1.08607818861237e-11	1.37424989955798e-10
WBGene00015866	301.275	-0.822604	0.121109	-6.79227	1.1038383137623e-11	1.39572470215859e-10
WBGene00001570	212.548	2.37759	0.350062	6.7919	1.10664105861857e-11	1.39826980868422e-10
WBGene00194670	13.4361	3.65741	0.538514	6.79167	1.10840517513628e-11	1.3994998866093e-10
WBGene00011017	562.489	-0.911265	0.134217	-6.78947	1.12542598551816e-11	1.41997796120046e-10
WBGene00006220	195.625	-1.61686	0.238171	-6.78865	1.13187233142881e-11	1.42633570271924e-10
WBGene00009606	1030.92	-0.774298	0.114058	-6.78862	1.13207641075615e-11	1.42633570271924e-10
WBGene00011691	365.088	-0.797607	0.117503	-6.78799	1.13709500765967e-11	1.4316398168984e-10
WBGene00016403	17.8504	3.04713	0.448993	6.78659	1.14811506669031e-11	1.44448705831925e-10
WBGene00002983	165.255	3.45371	0.508916	6.7864	1.14969093254776e-11	1.44544239261083e-10
WBGene00007258	1026.11	-0.565054	0.083264	-6.78629	1.15051844828729e-11	1.44545617967223e-10
WBGene00007390	1340.62	-0.5711	0.0841636	-6.78559	1.1561575646473e-11	1.45151072406996e-10
WBGene00007395	460.436	1.0752	0.158468	6.78492	1.16150133589508e-11	1.45718615506836e-10
WBGene00019931	21.6467	3.5864	0.528711	6.78328	1.17476034681891e-11	1.47277674641561e-10
WBGene00004000	100.219	1.42577	0.210258	6.78102	1.19329194695008e-11	1.49495074627816e-10
WBGene00013135	135.469	1.73897	0.256723	6.77374	1.25492518223875e-11	1.57105272814641e-10
WBGene00007489	53.2507	2.33559	0.344953	6.77075	1.28115068706895e-11	1.60275119876287e-10
WBGene00010132	1097.73	-0.66434	0.0981305	-6.76997	1.28812912926378e-11	1.61034335072227e-10
WBGene00010468	122.21	4.06045	0.599784	6.76985	1.28917072023333e-11	1.6105081220586e-10
WBGene00014245	11.6569	3.52171	0.520343	6.76805	1.3052758683081e-11	1.62947767424471e-10
WBGene00020248	38.6266	2.31911	0.343178	6.75775	1.40153731033235e-11	1.74841532540545e-10
WBGene00008676	9.64669	4.02655	0.595937	6.75667	1.41199166754749e-11	1.76021665485392e-10
WBGene00022245	3327.42	-2.41321	0.357223	-6.75547	1.4237506691951e-11	1.77362662534072e-10
WBGene00001502	6338.61	0.428639	0.0634551	6.755	1.42833991111533e-11	1.77809234223373e-10
WBGene00008435	234.662	-1.10401	0.163483	-6.75307	1.44750603517575e-11	1.80068530110197e-10
WBGene00021984	189.159	1.08276	0.160347	6.75262	1.4519581744597e-11	1.80495530928972e-10
WBGene00017018	59.3418	4.06515	0.602566	6.74639	1.51568123293047e-11	1.88284836388317e-10
WBGene00010778	4224.76	0.663366	0.0983859	6.74248	1.55701124829684e-11	1.93283401944955e-10
WBGene00018547	262.968	2.99134	0.443821	6.73998	1.58413032718304e-11	1.96512088660085e-10
WBGene00011016	2984.75	-0.444807	0.0660082	-6.73867	1.59843514179508e-11	1.981477512609e-10
WBGene00000765	1347.08	-0.683169	0.101507	-6.73023	1.69392064140221e-11	2.09837531099383e-10
WBGene00003216	1500.49	-0.681378	0.101365	-6.72201	1.79236205303635e-11	2.2187687456538e-10
WBGene00013082	349.285	1.09416	0.162781	6.72169	1.79622670384029e-11	2.2219989595654e-10
WBGene00015650	1076.23	-1.18878	0.176871	-6.72117	1.80276809649367e-11	2.22853357850076e-10
WBGene00021052	43.691	2.56278	0.381339	6.72048	1.81132812611619e-11	2.23755272076125e-10
WBGene00008338	2466.41	-0.46699	0.0695115	-6.71817	1.84016558855054e-11	2.27159074257473e-10
WBGene00018137	3318.03	-0.512835	0.0764109	-6.71154	1.92577385255952e-11	2.37561315247447e-10
WBGene00011227	49.7262	2.70111	0.402474	6.71126	1.9295499975027e-11	2.37861379218613e-10
WBGene00011509	1733.12	-0.778175	0.116012	-6.70772	1.97689851428266e-11	2.43528583854082e-10
WBGene00020166	3600.46	-0.626224	0.0934066	-6.70428	2.02398429401291e-11	2.4915556309191e-10
WBGene00009336	1328.93	-0.592906	0.0884401	-6.70404	2.02735205600088e-11	2.49396706708322e-10
WBGene00016329	46.2548	3.21763	0.480099	6.70202	2.0556441412242e-11	2.52701476305214e-10
WBGene00009356	20.1827	3.32313	0.495878	6.70151	2.06273981550852e-11	2.53397780805912e-10
WBGene00015197	208.617	1.23663	0.184564	6.70028	2.08022249200097e-11	2.55368228525667e-10
WBGene00018515	38.0082	2.61332	0.390207	6.69727	2.12350104442731e-11	2.60500453835428e-10
WBGene00043097	804.598	0.545614	0.0814728	6.69689	2.12897556021707e-11	2.60991172901403e-10
WBGene00021927	118.821	1.5464	0.230969	6.6953	2.1523228797914e-11	2.63670724000466e-10
WBGene00006976	1019.61	-0.52936	0.0790994	-6.69233	2.19644294744545e-11	2.68889578531669e-10
WBGene00001186	1016.84	-0.56518	0.0844967	-6.68878	2.25041442987633e-11	2.75306401089639e-10
WBGene00003593	534.551	0.964829	0.144402	6.68153	2.36466042833824e-11	2.89083003469914e-10
WBGene00012330	513.918	-0.755636	0.113124	-6.67969	2.39445038775337e-11	2.92522848612906e-10
WBGene00011340	74.863	1.54549	0.231453	6.67734	2.43325802843057e-11	2.97058852546744e-10
WBGene00019756	24.2917	3.71032	0.55574	6.67635	2.44965883851671e-11	2.9885500178789e-10
WBGene00003903	2089.89	0.666478	0.0998407	6.67541	2.46535176320176e-11	3.00562375428358e-10
WBGene00022538	239.496	1.58223	0.237044	6.67484	2.47498507038844e-11	3.01529151521102e-10
WBGene00017357	625.784	-0.893771	0.133915	-6.67416	2.48651049997996e-11	3.02724957844878e-10
WBGene00020500	1166.82	-0.721464	0.108144	-6.67135	2.53463476840648e-11	3.0837185340434e-10
WBGene00011226	294.578	-0.919547	0.137846	-6.67084	2.54345553715514e-11	3.09232485705496e-10
WBGene00017695	18.631	3.79524	0.56931	6.66639	2.62173363507365e-11	3.18530739931872e-10
WBGene00007045	824.608	-0.697354	0.104632	-6.66483	2.64968519207006e-11	3.21705948354076e-10
WBGene00016567	359.125	-0.859689	0.129	-6.66425	2.66025505833527e-11	3.22767889257375e-10
WBGene00010467	15.2715	4.04781	0.608314	6.65415	2.8494832378491e-11	3.45490084084965e-10
WBGene00044554	22.0464	-3.44892	0.518494	-6.65179	2.89543243653567e-11	3.5082097872385e-10
WBGene00022231	369.834	1.74904	0.262988	6.65062	2.91851048861455e-11	3.53375326056462e-10
WBGene00015231	39.5451	2.29842	0.345646	6.64962	2.93850441112254e-11	3.5555300810452e-10
WBGene00008255	252.888	1.90808	0.287101	6.64605	3.01070684663734e-11	3.64040523218403e-10
WBGene00020281	28.2191	3.22997	0.486042	6.64545	3.02287128486611e-11	3.65261894093515e-10
WBGene00015624	84.0526	-1.36388	0.205296	-6.64349	3.063340644571e-11	3.6989942762753e-10
WBGene00008448	154.871	3.85167	0.579982	6.64101	3.11534139873157e-11	3.75922109341147e-10
WBGene00011153	685.455	-0.921157	0.138771	-6.63795	3.18075058347367e-11	3.83553452511246e-10
WBGene00016892	347.211	2.04751	0.308531	6.63632	3.21607224104139e-11	3.87548746160072e-10
WBGene00007097	228.597	2.56518	0.386544	6.63619	3.21898506522186e-11	3.87635874996989e-10
WBGene00001692	541.424	-2.57861	0.388598	-6.63566	3.23055225005396e-11	3.88764350309009e-10
WBGene00006987	38.4474	2.15957	0.325482	6.63498	3.245379414442e-11	3.90283331484051e-10
WBGene00021371	94.3749	1.50536	0.226918	6.63394	3.26849528615478e-11	3.92796358150115e-10
WBGene00015347	1322.74	-0.540685	0.0815051	-6.63375	3.27254186327014e-11	3.9297532210294e-10
WBGene00044024	37.7563	3.63285	0.547638	6.63367	3.2744243594048e-11	3.9297532210294e-10
WBGene00008726	99.2088	2.09896	0.316416	6.63353	3.2774337282708e-11	3.93069999036922e-10
WBGene00011820	559.891	-0.705738	0.106398	-6.633	3.28937644214229e-11	3.94235218543012e-10
WBGene00014124	5175.82	-0.444867	0.0670725	-6.63263	3.29765882239451e-11	3.94960463288414e-10
WBGene00010488	378.904	0.901536	0.13593	6.63234	3.30408083575247e-11	3.95462061896486e-10
WBGene00009280	255.139	-0.934942	0.141	-6.63082	3.33832642312814e-11	3.99290907717664e-10
WBGene00017781	130.864	1.08146	0.163121	6.62981	3.36117090181662e-11	4.01751838649277e-10
WBGene00000392	754.686	-0.719941	0.10863	-6.62743	3.41581881837997e-11	4.080082639876e-10
WBGene00021036	668.389	1.38653	0.209288	6.625	3.47251876110141e-11	4.14501194261747e-10
WBGene00019868	28.8071	2.55995	0.386665	6.6206	3.57732674105532e-11	4.26723975540171e-10
WBGene00021368	261.821	1.02968	0.155552	6.61951	3.60386747606918e-11	4.29600417921728e-10
WBGene00002203	852.163	0.503191	0.0760528	6.61634	3.68199874903562e-11	4.38618720426841e-10
WBGene00011300	2295.63	-0.609871	0.0922125	-6.61375	3.74697058531549e-11	4.46058327513482e-10
WBGene00015029	831.558	-0.606628	0.0917487	-6.61184	3.79582498858737e-11	4.51570523843909e-10
WBGene00007480	168.098	1.19437	0.180727	6.60874	3.87611337136313e-11	4.60812349898388e-10
WBGene00010334	104.721	1.48406	0.224588	6.6079	3.89810068223364e-11	4.63115290448993e-10
WBGene00004316	171.016	1.38204	0.209215	6.60585	3.95246873390731e-11	4.68945050453265e-10
WBGene00010768	116.72	1.26747	0.19187	6.6059	3.95122432383508e-11	4.68945050453265e-10
WBGene00000252	47.8902	3.71119	0.561879	6.60496	3.97627518689386e-11	4.71453605883423e-10
WBGene00010684	47.5279	2.04353	0.309605	6.60044	4.09930008243779e-11	4.85714926769168e-10
WBGene00003402	126.211	1.13228	0.171645	6.59662	4.2065061032695e-11	4.98084087224593e-10
WBGene00022417	11.8321	3.56246	0.540115	6.59574	4.23139959844155e-11	5.00547444092819e-10
WBGene00003516	322.74	1.58904	0.240921	6.59569	4.23296533615948e-11	5.00547444092819e-10
WBGene00012496	1385	-0.478875	0.0726482	-6.59171	4.34798500328121e-11	5.13805277223525e-10
WBGene00009069	203.761	-1.54931	0.235055	-6.59129	4.36033011652762e-11	5.14920371732968e-10
WBGene00016084	8607.02	-0.846148	0.128403	-6.58979	4.40459368860875e-11	5.1980078317168e-10
WBGene00235353	55.6857	1.60917	0.244203	6.58948	4.41376875162141e-11	5.20536538582293e-10
WBGene00016095	217.745	2.31387	0.351254	6.58745	4.47435759935801e-11	5.27330747162686e-10
WBGene00045052	104.652	1.33171	0.202167	6.58718	4.48252953359058e-11	5.27942367289557e-10
WBGene00007935	36.3702	2.41808	0.367127	6.58649	4.5033952100712e-11	5.30047220802396e-10
WBGene00008288	378.177	-0.874469	0.132832	-6.58325	4.60261868513326e-11	5.41365820360325e-10
WBGene00000375	1008.6	-0.500904	0.0761462	-6.57818	4.76232273466294e-11	5.59778466460846e-10
WBGene00008779	163.376	1.82114	0.276903	6.57682	4.8060075216385e-11	5.64538454864265e-10
WBGene00021939	323.21	0.856533	0.130238	6.57668	4.81067157309168e-11	5.64711592751121e-10
WBGene00016182	1882.03	-0.556804	0.0846734	-6.5759	4.83599697832044e-11	5.67308273758969e-10
WBGene00016191	88.4132	1.30036	0.197815	6.57359	4.91165888712029e-11	5.75802553773533e-10
WBGene00044396	103.962	1.58302	0.24092	6.57073	5.00701155019628e-11	5.86592445146092e-10
WBGene00009086	401.386	-1.05552	0.160669	-6.56954	5.04707527571326e-11	5.90895016737276e-10
WBGene00017083	97.0294	-1.53226	0.233241	-6.56941	5.0514184657007e-11	5.91012621809873e-10
WBGene00000890	1446.02	-0.443374	0.0675034	-6.56817	5.09387908050279e-11	5.95586839386132e-10
WBGene00000405	5329.62	-0.601754	0.0916253	-6.56755	5.11496154300006e-11	5.976570906547e-10
WBGene00004423	6683.58	0.941012	0.143324	6.56563	5.18139318968075e-11	6.05019935644648e-10
WBGene00000272	13.1126	3.34052	0.509217	6.56011	5.37693564006765e-11	6.27439121295171e-10
WBGene00007341	80.0542	-1.67753	0.255945	-6.55425	5.59211617415863e-11	6.52118843972042e-10
WBGene00016264	273.988	1.30234	0.198729	6.55337	5.62510679514207e-11	6.55534170425312e-10
WBGene00002990	200.026	1.32177	0.201849	6.54828	5.8203054881825e-11	6.77628675218084e-10
WBGene00000143	1843.96	-0.427884	0.0653434	-6.54823	5.82235462098467e-11	6.77628675218084e-10
WBGene00009320	821.57	-0.598093	0.0913473	-6.54747	5.85217578583777e-11	6.80651877535481e-10
WBGene00019166	211.548	1.42673	0.217931	6.54669	5.88244707030793e-11	6.83723427699218e-10
WBGene00001984	33.2498	3.0469	0.465497	6.54546	5.93126058911677e-11	6.88944717510138e-10
WBGene00006546	445.061	-0.601045	0.0918413	-6.54439	5.97375025288481e-11	6.93425094928308e-10
WBGene00008314	30.7556	3.27185	0.500129	6.542	6.07012270038203e-11	7.04150144444055e-10
WBGene00001506	15.3452	3.49669	0.534681	6.53976	6.16192381894271e-11	7.14331207877694e-10
WBGene00003160	3049.17	-0.444962	0.0680527	-6.5385	6.21398378969897e-11	7.19894902128607e-10
WBGene00006685	71.807	-1.75527	0.268612	-6.53458	6.3788510617179e-11	7.3851158596815e-10
WBGene00008605	317.871	3.90725	0.597957	6.53434	6.38913628323113e-11	7.39218892063774e-10
WBGene00000681	2304.28	3.97113	0.607862	6.53294	6.4491459293998e-11	7.45674599883967e-10
WBGene00000443	381.68	1.10625	0.169344	6.53254	6.46644963322213e-11	7.4718728072649e-10
WBGene00020340	1345.48	0.762495	0.116747	6.53116	6.5261593268067e-11	7.5359473191867e-10
WBGene00017874	1514.89	-0.856786	0.131215	-6.52961	6.5940497037601e-11	7.60937860860243e-10
WBGene00019554	307.358	-0.795499	0.121856	-6.52816	6.65814675408024e-11	7.6783396638911e-10
WBGene00001436	68.2564	-1.59078	0.243799	-6.52498	6.80105155412244e-11	7.83803480540856e-10
WBGene00011040	782.454	-0.544115	0.0833925	-6.52475	6.81159536625614e-11	7.84507880113638e-10
WBGene00019770	573.239	0.989034	0.151717	6.51896	7.07982134082441e-11	8.14869943922456e-10
WBGene00012982	1142.71	-0.630619	0.0967644	-6.51705	7.17013674336915e-11	8.24728789026126e-10
WBGene00008711	78.4499	1.73818	0.266761	6.51586	7.22759428752631e-11	8.30797883622018e-10
WBGene00017380	297.631	1.10886	0.170238	6.51359	7.33753413714394e-11	8.42887925345374e-10
WBGene00018908	791.124	-0.597902	0.091908	-6.50544	7.74661896279866e-11	8.89303818932957e-10
WBGene00016757	75.3363	1.35531	0.208364	6.50453	7.79375677242104e-11	8.94135336263106e-10
WBGene00017374	1012.27	0.789961	0.121456	6.50407	7.81732512048707e-11	8.96258350277605e-10
WBGene00002050	719.096	1.28947	0.19829	6.50295	7.8762434312709e-11	9.02428875212669e-10
WBGene00002249	4277.59	-0.479801	0.0737986	-6.50149	7.95264488778833e-11	9.10593271692296e-10
WBGene00020855	57.2384	1.53105	0.235566	6.49947	8.06061416801768e-11	9.22359353602127e-10
WBGene00014505	1031	1.32748	0.204268	6.4987	8.10172165594457e-11	9.26464320113248e-10
WBGene00017560	33.034	3.56809	0.549351	6.49511	8.29728159403692e-11	9.48214840397945e-10
WBGene00022180	93.4713	2.39493	0.368973	6.4908	8.53835925277973e-11	9.75135712856173e-10
WBGene00000981	586.331	1.1341	0.174739	6.49023	8.57038214059847e-11	9.78161861075913e-10
WBGene00011069	66.4578	1.606	0.247903	6.47834	9.27360178956271e-11	1.05774032782757e-09
WBGene00010948	21.1663	3.7898	0.58515	6.47663	9.37946670166214e-11	1.06912633324419e-09
WBGene00017448	284.303	0.880291	0.135936	6.47578	9.4322598474372e-11	1.07445214812956e-09
WBGene00011615	494.991	-0.793536	0.122642	-6.47035	9.7775159969418e-11	1.11306487574189e-09
WBGene00013485	39.0046	2.70443	0.418	6.46994	9.80426724294114e-11	1.11539292245851e-09
WBGene00016474	114.768	1.55958	0.241056	6.46978	9.81460962128302e-11	1.11585240536899e-09
WBGene00014836	216.029	1.36258	0.210696	6.46706	9.99282144418766e-11	1.13465635153951e-09
WBGene00013215	84.5226	1.54197	0.238432	6.46715	9.98679725384705e-11	1.13465635153951e-09
WBGene00011059	1900.19	1.03922	0.160825	6.46179	1.03470772053839e-10	1.17412795313914e-09
WBGene00013719	1962.34	-0.576633	0.0892576	-6.46033	1.04477526592238e-10	1.18327650398963e-09
WBGene00009221	1120.36	-1.45457	0.22515	-6.46043	1.04407551754206e-10	1.18327650398963e-09
WBGene00017742	867.298	-0.647975	0.100299	-6.46041	1.04421066957125e-10	1.18327650398963e-09
WBGene00007806	17.5139	3.42374	0.529985	6.46007	1.04651839576393e-10	1.18449287991133e-09
WBGene00000608	8816.79	-3.41856	0.529223	-6.45958	1.04995534338602e-10	1.18762360949644e-09
WBGene00003037	2269.71	-0.483155	0.0748153	-6.45796	1.06120835951828e-10	1.19958559260489e-09
WBGene00017834	2963.21	0.783651	0.121368	6.45684	1.06911564542097e-10	1.20775272209585e-09
WBGene00006804	3759.88	-0.63309	0.0980656	-6.45578	1.07664143504533e-10	1.21547874254927e-09
WBGene00007771	370.093	-0.850197	0.131753	-6.45296	1.09683255877644e-10	1.23748438211986e-09
WBGene00007366	93.3071	2.17477	0.337155	6.45034	1.11598490710604e-10	1.25829075322236e-09
WBGene00019148	270.454	3.03298	0.470219	6.45014	1.11748515850004e-10	1.25918028489928e-09
WBGene00007916	52.4814	1.95197	0.302633	6.44996	1.11877947806435e-10	1.25983678884829e-09
WBGene00021531	107.544	1.56012	0.242006	6.44663	1.14367623596465e-10	1.28705382892856e-09
WBGene00010345	38.755	2.1709	0.336792	6.44582	1.14974144384437e-10	1.29305737223208e-09
WBGene00019294	193.331	1.0361	0.160752	6.44529	1.15375826242386e-10	1.29675103247156e-09
WBGene00019938	705.039	-0.830906	0.12893	-6.44464	1.15874307529142e-10	1.30152727911223e-09
WBGene00018998	1253.8	-0.578535	0.0898058	-6.44207	1.17857256890469e-10	1.32296078723848e-09
WBGene00044623	135.419	3.622	0.562557	6.43845	1.2069914278356e-10	1.35400267779124e-09
WBGene00019711	2231.84	-0.418774	0.0650498	-6.43774	1.21265772433565e-10	1.35949759570549e-09
WBGene00012255	147.494	3.62375	0.563004	6.43645	1.22302438748802e-10	1.3702517536274e-09
WBGene00011501	8357.7	-0.712913	0.110828	-6.4326	1.25443512839973e-10	1.40406814110977e-09
WBGene00019839	134.168	3.79569	0.590076	6.43255	1.25479369519583e-10	1.40406814110977e-09
WBGene00000001	1826.76	-0.494825	0.0769428	-6.43107	1.26710075456961e-10	1.41694362333489e-09
WBGene00010470	884.125	0.914032	0.142159	6.42963	1.27915071768675e-10	1.42951553058654e-09
WBGene00008648	1142.5	-0.652264	0.10145	-6.42941	1.28099129576772e-10	1.43066926925427e-09
WBGene00020801	137.593	1.41317	0.219856	6.4277	1.29550036005332e-10	1.44596137286658e-09
WBGene00007979	5219.95	-0.700225	0.108942	-6.42753	1.29695331090668e-10	1.44667092058413e-09
WBGene00011175	181.915	3.22952	0.502537	6.42643	1.30631958865282e-10	1.4562008412048e-09
WBGene00013650	145.805	1.25946	0.195993	6.42602	1.3098456032809e-10	1.45921251537309e-09
WBGene00189961	10.8816	3.70781	0.577062	6.42533	1.31581922927143e-10	1.46494540858886e-09
WBGene00022394	902.543	-0.683428	0.10638	-6.42439	1.32395786413742e-10	1.47307995669143e-09
WBGene00010822	218.107	1.17184	0.182473	6.422	1.34495686500279e-10	1.49550417237936e-09
WBGene00011772	28.7272	2.02868	0.315992	6.42005	1.3623288351114e-10	1.5138697450811e-09
WBGene00012880	292.326	-2.30511	0.359331	-6.41501	1.40814182367577e-10	1.56379714947983e-09
WBGene00006508	865.313	0.765198	0.119337	6.41207	1.4355426472288e-10	1.59322733173945e-09
WBGene00021379	34.4221	2.11951	0.330669	6.40975	1.45756748405256e-10	1.61665786984326e-09
WBGene00022759	2408.39	-0.394974	0.0616415	-6.4076	1.47824834322877e-10	1.63856932823017e-09
WBGene00000418	983.379	-0.492794	0.0769551	-6.40366	1.5170005757627e-10	1.68047210213713e-09
WBGene00077521	48.6457	2.11846	0.330852	6.40306	1.52295361807382e-10	1.68601156642543e-09
WBGene00014838	30.5637	3.29656	0.51501	6.40097	1.54397229591021e-10	1.70821234888766e-09
WBGene00006814	536.783	1.13927	0.178013	6.39994	1.55435397816095e-10	1.7186242424363e-09
WBGene00011119	1125.29	-1.09623	0.171314	-6.39894	1.56459997942858e-10	1.72887321072689e-09
WBGene00000597	7503.47	-3.68661	0.576265	-6.39742	1.58024070744663e-10	1.7446109034258e-09
WBGene00015357	579.235	-0.850758	0.132986	-6.39736	1.58081340475369e-10	1.7446109034258e-09
WBGene00001248	197.19	1.12472	0.175902	6.39402	1.61581458867033e-10	1.7821277164263e-09
WBGene00013875	188.074	0.956694	0.14964	6.3933	1.62341642536848e-10	1.78939710846033e-09
WBGene00009011	1366.72	-0.65555	0.102576	-6.39089	1.64923441512204e-10	1.81672356045366e-09
WBGene00003626	213.36	0.893996	0.13989	6.39072	1.65104015317674e-10	1.81758164126459e-09
WBGene00001435	91.1279	-1.36519	0.213779	-6.386	1.70286376760875e-10	1.87346764538285e-09
WBGene00016330	350.925	0.989522	0.155048	6.38204	1.74747049166931e-10	1.9213492325174e-09
WBGene00017361	261.872	1.49289	0.233956	6.38108	1.75838419000254e-10	1.93095018185018e-09
WBGene00020933	1925.37	-0.439752	0.0689142	-6.38115	1.75764268213991e-10	1.93095018185018e-09
WBGene00011798	130.77	2.73163	0.428244	6.37869	1.78611237715829e-10	1.9601835896129e-09
WBGene00011054	1366.94	-0.95482	0.149734	-6.37677	1.80865176224914e-10	1.98368980764153e-09
WBGene00017757	1596.53	-0.404649	0.06347	-6.37543	1.82452168074833e-10	1.99985651966607e-09
WBGene00000692	615.274	1.50018	0.235417	6.37244	1.86040174862759e-10	2.03792275706718e-09
WBGene00006948	135.966	3.60878	0.566333	6.37219	1.86351436039411e-10	2.04006995718594e-09
WBGene00009243	439.045	-1.72333	0.270508	-6.37073	1.88133221291412e-10	2.05830301810913e-09
WBGene00010319	27.333	3.34801	0.525694	6.36875	1.9057147728982e-10	2.08369134711822e-09
WBGene00020497	89.4021	2.63251	0.413453	6.36713	1.92596468307533e-10	2.10417403801424e-09
WBGene00015905	290.183	-1.1124	0.174712	-6.36706	1.92682528280481e-10	2.10417403801424e-09
WBGene00015164	1173.15	-0.62253	0.0977834	-6.36642	1.93496397896497e-10	2.11131859891496e-09
WBGene00020783	331.787	-1.02629	0.161205	-6.36635	1.93575307086148e-10	2.11131859891496e-09
WBGene00002979	703.093	0.9529	0.149694	6.36564	1.944742510951e-10	2.11899893039616e-09
WBGene00020017	40.5114	3.64549	0.572686	6.36561	1.94518882719115e-10	2.11899893039616e-09
WBGene00004323	2120.27	-0.457871	0.0719349	-6.36508	1.95189575798321e-10	2.12499746050546e-09
WBGene00014183	112.312	3.98715	0.626696	6.36218	1.98911158752617e-10	2.16418274876388e-09
WBGene00008366	342.75	1.3722	0.215713	6.36124	2.00129955103196e-10	2.17610593687762e-09
WBGene00018302	2724.42	-0.497885	0.0782728	-6.36089	2.00589719575696e-10	2.17976624673356e-09
WBGene00020709	2151.6	-0.333004	0.0523527	-6.36078	2.00736251110913e-10	2.18002031727938e-09
WBGene00003241	2675.69	-0.654528	0.102915	-6.35986	2.01935252021087e-10	2.1916970148849e-09
WBGene00001693	9.804	-3.26195	0.51294	-6.35932	2.02649332768814e-10	2.19675351419078e-09
WBGene00021841	1011.31	-0.523676	0.0823477	-6.35933	2.0263758300746e-10	2.19675351419078e-09
WBGene00019346	80.9951	1.94587	0.306006	6.35892	2.03173052301313e-10	2.20108284690199e-09
WBGene00020878	47.5469	2.17772	0.342491	6.35849	2.03749674666797e-10	2.20597965807439e-09
WBGene00021392	1004.72	-0.775155	0.121913	-6.35826	2.04057745667755e-10	2.20796467836834e-09
WBGene00003562	61.7125	1.4535	0.228615	6.35787	2.04571295920602e-10	2.2121692610791e-09
WBGene00007709	30189.5	-0.50253	0.0790573	-6.35652	2.06373514017745e-10	2.23029544880472e-09
WBGene00015795	52.0235	3.02593	0.476227	6.35396	2.09842537919799e-10	2.26640183420151e-09
WBGene00045400	74.2911	1.70418	0.268304	6.35168	2.12975252956397e-10	2.29883410233789e-09
WBGene00194815	26.1219	2.68348	0.422741	6.34781	2.18401685549753e-10	2.35596991931855e-09
WBGene00020617	75.6424	1.88394	0.296823	6.34701	2.19545582805314e-10	2.3668671783311e-09
WBGene00022791	1044.03	-0.702707	0.110725	-6.34641	2.20391414972896e-10	2.37453976132088e-09
WBGene00019517	22.0925	2.81742	0.444023	6.34522	2.22106267013468e-10	2.39156030332872e-09
WBGene00021415	138.909	2.23573	0.352563	6.34136	2.27741274447396e-10	2.45074531323271e-09
WBGene00008577	75.3367	2.39056	0.377323	6.33557	2.36461279628976e-10	2.54303619197578e-09
WBGene00013228	695.114	0.729914	0.115224	6.33471	2.37789050323642e-10	2.55576306547001e-09
WBGene00014051	345.843	1.20226	0.189811	6.33398	2.38914044398042e-10	2.56629636767848e-09
WBGene00003611	276.794	-0.915788	0.144602	-6.33318	2.40164501974144e-10	2.57816374405475e-09
WBGene00001109	12.1757	3.34085	0.527795	6.32983	2.45423971193645e-10	2.63302735640601e-09
WBGene00009717	336.684	1.34533	0.212571	6.32888	2.46949817506552e-10	2.64779265263537e-09
WBGene00020648	18.8294	3.10032	0.489877	6.32878	2.47112392121947e-10	2.64793194028008e-09
WBGene00008220	290.85	1.84943	0.292234	6.32858	2.47433558959376e-10	2.64976942571015e-09
WBGene00045411	144.994	2.74485	0.433986	6.32475	2.53640023944604e-10	2.71459232398269e-09
WBGene00020399	1522.98	-0.486139	0.0768797	-6.32338	2.55906087210376e-10	2.73719006392633e-09
WBGene00022378	796.902	0.936219	0.148098	6.32161	2.58851551212925e-10	2.76702304321932e-09
WBGene00004969	240.623	1.22706	0.194186	6.31898	2.63297919453975e-10	2.81285441772738e-09
WBGene00000708	554.426	1.07546	0.170248	6.31702	2.66650704695369e-10	2.84695462878011e-09
WBGene00006724	2377.78	-0.450244	0.0712789	-6.31665	2.67292067798747e-10	2.85208208810935e-09
WBGene00016380	1026.73	-0.542925	0.0859681	-6.31543	2.69408352577273e-10	2.87293172127885e-09
WBGene00009983	757.096	3.69719	0.585762	6.31176	2.75879597113006e-10	2.94016895129105e-09
WBGene00022201	2720.22	-0.725975	0.115039	-6.31069	2.77789846379027e-10	2.95874600517542e-09
WBGene00011971	273.246	1.68673	0.267338	6.30935	2.80213646576643e-10	2.98276727101608e-09
WBGene00021513	21.5096	3.12208	0.494862	6.309	2.80836470292157e-10	2.98760047903352e-09
WBGene00015388	15.4225	2.8934	0.458633	6.30875	2.81295823365829e-10	2.99068988902217e-09
WBGene00020672	73.7019	1.87947	0.29793	6.30843	2.81884616539612e-10	2.99515094957036e-09
WBGene00022577	12.6334	3.60874	0.57226	6.30612	2.8611585646895e-10	3.03828607751251e-09
WBGene00019189	107.008	2.01555	0.319637	6.30576	2.86784664504369e-10	3.04356242869085e-09
WBGene00000249	870.307	-0.730191	0.115852	-6.3028	2.92321647184032e-10	3.10046602663375e-09
WBGene00008174	1105.94	-0.729966	0.115827	-6.30223	2.93401341479369e-10	3.11005421968131e-09
WBGene00022420	3807.09	-0.408511	0.0648275	-6.30151	2.94764718627303e-10	3.1226361754282e-09
WBGene00005006	1365.44	-0.450153	0.0714761	-6.29796	3.01592461276834e-10	3.19305607028858e-09
WBGene00013127	1442.13	-0.686444	0.109	-6.29762	3.02245357784775e-10	3.19805578213155e-09
WBGene00012497	3331.67	-0.488714	0.0776063	-6.29735	3.02786263619137e-10	3.19995369467818e-09
WBGene00009162	255.56	0.808179	0.128336	6.29735	3.02780155872226e-10	3.19995369467818e-09
WBGene00020083	31.2912	2.86569	0.455111	6.29669	3.0406228624648e-10	3.21152183241957e-09
WBGene00002072	3318.76	-0.680839	0.108134	-6.29626	3.0490836629175e-10	3.21853780566283e-09
WBGene00014092	578.672	-1.00983	0.160391	-6.29607	3.05288739540338e-10	3.22063245968002e-09
WBGene00014094	8.13529	3.71257	0.589991	6.29258	3.12236190401251e-10	3.29196250296781e-09
WBGene00001044	393.178	-0.806028	0.128096	-6.2924	3.12596217143032e-10	3.29379656896783e-09
WBGene00017269	1487.3	-0.698932	0.111136	-6.28898	3.19559262612634e-10	3.36516244305106e-09
WBGene00017770	1081.26	-0.630734	0.100303	-6.28832	3.20920955162466e-10	3.37749271598453e-09
WBGene00019311	124.174	2.38267	0.378928	6.28793	3.21724999975328e-10	3.38394292903343e-09
WBGene00007780	941.796	-0.505766	0.0805063	-6.28231	3.33568513842308e-10	3.50643101664878e-09
WBGene00007946	35.1872	3.10117	0.493739	6.281	3.36399465784584e-10	3.53409100493692e-09
WBGene00020462	1377.35	-0.570649	0.0908698	-6.27985	3.38900533958033e-10	3.55825459793897e-09
WBGene00006986	251.163	0.917677	0.14619	6.27731	3.44483909236051e-10	3.61473275714083e-09
WBGene00018335	762.188	-0.908935	0.144807	-6.27689	3.45418591660482e-10	3.62239331135891e-09
WBGene00015896	50.7346	-2.01062	0.320331	-6.27668	3.45868270062965e-10	3.62496158475702e-09
WBGene00012794	273.241	1.17681	0.18754	6.27499	3.49649077612913e-10	3.66241891828627e-09
WBGene00008219	2264.3	-0.592174	0.0943801	-6.27435	3.5109416492651e-10	3.67538078505563e-09
WBGene00012593	55.7958	2.9222	0.465978	6.27112	3.58458562363946e-10	3.75025618851452e-09
WBGene00006462	114.117	1.24516	0.19856	6.27094	3.5886845072286e-10	3.75232682498292e-09
WBGene00003371	4811.34	0.930222	0.148384	6.26902	3.63332979660398e-10	3.79676529276763e-09
WBGene00019478	307.571	1.42529	0.22738	6.26833	3.64940457441133e-10	3.81131326113448e-09
WBGene00009205	23.2938	2.65083	0.422965	6.26726	3.6746228762737e-10	3.83538762711067e-09
WBGene00013794	37.5025	-2.14885	0.34297	-6.26542	3.71823367394032e-10	3.87861947531476e-09
WBGene00044900	12.6836	3.64857	0.582352	6.26523	3.7227959382192e-10	3.88109150166998e-09
WBGene00004721	1608.41	-0.586657	0.0937039	-6.26076	3.83116591429152e-10	3.99171860004641e-09
WBGene00014158	40.0677	2.48279	0.396658	6.25928	3.86761231461971e-10	4.02732195255283e-09
WBGene00016056	114.298	-1.05398	0.168474	-6.25606	3.9483472517361e-10	4.1089737242935e-09
WBGene00007859	558.212	-0.570739	0.0912895	-6.25197	4.05298353287521e-10	4.21291335871738e-09
WBGene00012854	195.75	0.906309	0.144962	6.25205	4.05108612910435e-10	4.21291335871738e-09
WBGene00000913	14326.4	-0.664773	0.106337	-6.25157	4.06345437121054e-10	4.22131861966954e-09
WBGene00001604	2238.37	0.961106	0.153767	6.25039	4.09417973993242e-10	4.25074309421019e-09
WBGene00004324	1368.13	-0.506897	0.0811082	-6.24965	4.11380364129816e-10	4.26861383694373e-09
WBGene00014140	95.4956	1.2668	0.202714	6.24917	4.1263704420049e-10	4.27914525860403e-09
WBGene00012258	1389.67	-0.445075	0.0712583	-6.24594	4.21247608989859e-10	4.3658812496127e-09
WBGene00004172	505.083	1.4277	0.228584	6.24584	4.21521641316619e-10	4.36616506412334e-09
WBGene00011308	2001.9	-0.51136	0.0819156	-6.24253	4.30560285785849e-10	4.45718022162637e-09
WBGene00019373	274.776	0.962226	0.154151	6.24209	4.31751461285165e-10	4.46689910442431e-09
WBGene00015580	625.892	0.884832	0.141761	6.2417	4.32832807612202e-10	4.47547100487804e-09
WBGene00021879	1260.14	1.08424	0.173716	6.24143	4.33579271551498e-10	4.48057225044052e-09
WBGene00000155	5396.07	-0.507012	0.081246	-6.24045	4.36313341640397e-10	4.50619531722189e-09
WBGene00012085	786.935	1.05425	0.168957	6.23972	4.38351971932034e-10	4.52461026655444e-09
WBGene00019615	373.972	0.974089	0.156234	6.23482	4.52300238435246e-10	4.66586178367175e-09
WBGene00015186	1216.66	-0.605664	0.0971839	-6.23215	4.60084222791065e-10	4.74339598826292e-09
WBGene00007555	1196.42	0.63163	0.101352	6.23204	4.60409331740933e-10	4.7439848605809e-09
WBGene00021153	927.536	-0.814198	0.130663	-6.2313	4.62583039168834e-10	4.76360963313944e-09
WBGene00020530	329.108	1.0077	0.161811	6.2276	4.73643103738479e-10	4.87466873394102e-09
WBGene00010294	117.303	-1.13459	0.182209	-6.22683	4.75955233591369e-10	4.89561856190262e-09
WBGene00008774	1400.11	-0.664952	0.106833	-6.22423	4.83931026841269e-10	4.97476599137291e-09
WBGene00013130	12.1185	3.74965	0.602515	6.22334	4.86677330052471e-10	5.00009407811309e-09
WBGene00007615	703.872	-0.569527	0.091523	-6.22277	4.8845204361384e-10	5.01541651743167e-09
WBGene00219216	56.6755	1.84726	0.296988	6.21998	4.97211565005847e-10	5.10239949201942e-09
WBGene00001869	2144.1	-0.414331	0.0666228	-6.21905	5.00177336966488e-10	5.1268901094272e-09
WBGene00016313	1518.78	-0.488862	0.0786061	-6.21913	4.99908645397046e-10	5.1268901094272e-09
WBGene00008531	1110.75	-0.556378	0.0894795	-6.21794	5.03713777866385e-10	5.16015121284187e-09
WBGene00003891	3682.14	-1.00756	0.162044	-6.21782	5.04104399526144e-10	5.16116603841053e-09
WBGene00018976	72.6455	1.68646	0.271271	6.21689	5.07099065505648e-10	5.18882523559594e-09
WBGene00015922	456.816	-0.621914	0.100067	-6.21501	5.13216598667567e-10	5.24838834755244e-09
WBGene00007402	123.266	-1.19252	0.191886	-6.21475	5.14072722201972e-10	5.25410815728597e-09
WBGene00019379	25.7195	2.44265	0.393127	6.21337	5.18587434204685e-10	5.29719259105097e-09
WBGene00018769	1824.57	-0.595384	0.0958246	-6.21327	5.18939756890624e-10	5.2977344731706e-09
WBGene00020169	2113.67	-0.445661	0.0717526	-6.21108	5.26204451121622e-10	5.36880184078096e-09
WBGene00013602	28.2185	2.71136	0.436547	6.21092	5.26756213383145e-10	5.37133553531592e-09
WBGene00018869	868.685	0.96598	0.155552	6.21002	5.29776507330574e-10	5.39902345006668e-09
WBGene00006568	1444.18	-0.6344	0.102199	-6.20752	5.38286900434693e-10	5.48259764758052e-09
WBGene00000148	1347.28	-0.561667	0.0904878	-6.2071	5.39702798710024e-10	5.49385793143464e-09
WBGene00013844	16.0469	3.15715	0.508686	6.20649	5.41818161159988e-10	5.51222131543339e-09
WBGene00000409	1757.99	-0.537263	0.0865909	-6.20462	5.48300606982651e-10	5.57496688386381e-09
WBGene00013255	418.308	0.646648	0.104227	6.2042	5.4974319132254e-10	5.58642593156808e-09
WBGene00007812	681.859	-1.32329	0.213293	-6.20409	5.50149175138846e-10	5.58734406099131e-09
WBGene00000397	103.434	2.27748	0.367195	6.20239	5.56137716837213e-10	5.64492538041992e-09
WBGene00015356	276.71	1.36796	0.220758	6.19664	5.76794997269902e-10	5.85124644221879e-09
WBGene00015947	278.643	1.52591	0.246253	6.19652	5.77255932289065e-10	5.85256844981731e-09
WBGene00013647	899.04	-2.36757	0.38213	-6.19572	5.80200109302709e-10	5.87905113616288e-09
WBGene00016014	2296.19	-0.396376	0.063983	-6.19503	5.82748323940217e-10	5.90149361006277e-09
WBGene00000270	452.366	-0.598039	0.0965632	-6.19324	5.89392494550804e-10	5.96536645999904e-09
WBGene00012429	21.9725	3.58728	0.57936	6.19181	5.94785952944807e-10	6.01651482230227e-09
WBGene00020716	703.26	-0.757706	0.122432	-6.18879	6.06290758338832e-10	6.12938835186408e-09
WBGene00007409	71.4132	1.40635	0.227274	6.18793	6.09611433692197e-10	6.15944155206580e-09
WBGene00006734	4725.89	-0.61143	0.0988274	-6.18685	6.13794968850123e-10	6.19817372423553e-09
WBGene00013233	50.2471	-1.93914	0.313518	-6.18511	6.20610280155816e-10	6.26342256517574e-09
WBGene00016564	1341.37	-0.504981	0.0816669	-6.18342	6.27293430241038e-10	6.32726398981587e-09
WBGene00012222	108.002	1.08965	0.176232	6.18302	6.2886089006091e-10	6.33946211609238e-09
WBGene00017237	1430.78	-0.576443	0.0932461	-6.18195	6.33157234422071e-10	6.37914021840609e-09
WBGene00022142	30.3979	2.46923	0.399455	6.18148	6.35015130391261e-10	6.39421947564625e-09
WBGene00010325	978.142	-0.818544	0.132489	-6.17821	6.48318924128795e-10	6.52446935470605e-09
WBGene00021518	1777.54	1.55793	0.252178	6.17791	6.49556068650902e-10	6.53320541321492e-09
WBGene00003525	17.6587	3.77908	0.611761	6.17738	6.51746056697218e-10	6.55150976470991e-09
WBGene00016421	1550.25	-0.595364	0.0963929	-6.17642	6.5569744795227e-10	6.58748934372933e-09
WBGene00000884	593.075	-0.807146	0.130708	-6.17521	6.60775816990645e-10	6.63474390945457e-09
WBGene00018005	22.5428	3.03693	0.492066	6.17179	6.75212780015121e-10	6.77585976860979e-09
WBGene00013481	4575.09	0.883815	0.143223	6.17089	6.79066369448811e-10	6.81067018242654e-09
WBGene00007974	1227.2	-0.772909	0.125291	-6.16892	6.8758297298499e-10	6.89218221278612e-09
WBGene00017719	4638.91	-0.688687	0.111693	-6.16589	7.00893240780469e-10	7.02162543763206e-09
WBGene00019967	421.935	1.22261	0.198404	6.16224	7.17226318175209e-10	7.18118794362983e-09
WBGene00020348	622.556	-0.827104	0.134231	-6.1618	7.19225185949026e-10	7.19713071886357e-09
WBGene00020269	7298.3	-0.412092	0.0669272	-6.15732	7.39884437516288e-10	7.39968040277589e-09
WBGene00008417	1969.28	-0.489753	0.0795893	-6.15351	7.5786395373718e-10	7.5752160977163e-09
WBGene00010595	226.252	-1.51554	0.246373	-6.15139	7.68043989229945e-10	7.67263809105445e-09
WBGene00021446	103.781	1.40434	0.228302	6.15121	7.68919071162633e-10	7.67704760164745e-09
WBGene00001076	1393.44	2.50418	0.407125	6.15089	7.70486157227111e-10	7.68835735920762e-09
WBGene00006650	4335.91	1.6294	0.26494	6.15007	7.74507189802101e-10	7.72412747824045e-09
WBGene00004739	1300.42	0.684732	0.111354	6.14913	7.79095414639956e-10	7.76551071506559e-09
WBGene00010968	12.8732	3.80283	0.61865	6.14699	7.8969010132671e-10	7.86668214613699e-09
WBGene00016511	528.598	-0.593263	0.0965331	-6.1457	7.96110730674182e-10	7.92618231405758e-09
WBGene00006191	7.80438	3.67888	0.598661	6.14519	7.98668051805704e-10	7.94717361049161e-09
WBGene00018261	31.3817	2.1987	0.35783	6.14454	8.01973864679861e-10	7.97558502952971e-09
WBGene00044403	38.9891	1.94616	0.316736	6.14442	8.02544513564602e-10	7.97677876424513e-09
WBGene00016352	465.893	-0.678073	0.110406	-6.14165	8.16670103480655e-10	8.11262299203959e-09
WBGene00007140	22.9366	-2.47392	0.402849	-6.14106	8.19735959051681e-10	8.1385114678255e-09
WBGene00013376	677.108	-0.542494	0.0884317	-6.13461	8.53667099185096e-10	8.47063620503059e-09
WBGene00022882	1789.2	-0.613001	0.0999381	-6.13381	8.58006188684283e-10	8.50892187792111e-09
WBGene00015889	8.6807	3.29822	0.537816	6.13262	8.64447929043714e-10	8.56800517353406e-09
WBGene00015463	2626.09	-0.370399	0.0604013	-6.1323	8.66179442960174e-10	8.58036289831058e-09
WBGene00007167	3751.12	-0.543913	0.0887093	-6.13141	8.71021644757784e-10	8.62350400195878e-09
WBGene00013846	28.526	3.48004	0.567962	6.12724	8.94151811290385e-10	8.84755470288563e-09
WBGene00011879	79.903	-1.72813	0.282316	-6.12129	9.28232629354431e-10	9.17965028202913e-09
WBGene00020404	626.02	-0.610488	0.0997349	-6.12111	9.29265393253106e-10	9.18473254682663e-09
WBGene00008418	1725.11	-0.615016	0.100476	-6.12101	9.29831129695318e-10	9.18519567961301e-09
WBGene00001159	79.5376	2.01452	0.329328	6.11706	9.53198624581024e-10	9.41077638166943e-09
WBGene00018566	158.747	1.93242	0.315974	6.11575	9.61039787413392e-10	9.48290207179034e-09
WBGene00044783	51.0852	2.91839	0.477227	6.1153	9.63754842374693e-10	9.50439455137427e-09
WBGene00011030	280.4	0.744575	0.121848	6.11068	9.92063780009106e-10	9.77812529717215e-09
WBGene00009643	19.8557	2.51791	0.412121	6.10965	9.98509073536972e-10	9.83617563703476e-09
WBGene00022155	40.9283	2.64128	0.432478	6.10732	1.01316303980892e-09	9.97497893809653e-09
WBGene00000294	2038.51	0.66334	0.108627	6.10656	1.01803833103279e-09	1.00174066347651e-08
WBGene00011967	1209.23	-0.553786	0.0907043	-6.1054	1.02544824881032e-09	1.00847138335779e-08
WBGene00002280	12420.3	0.976486	0.159951	6.1049	1.02867453242274e-09	1.01108254152956e-08
WBGene00008426	183.645	0.925955	0.151703	6.10373	1.0362095339429e-09	1.01792348334391e-08
WBGene00010396	66.1788	1.80378	0.295575	6.10259	1.04361303085655e-09	1.02462772447159e-08
WBGene00007971	2627.87	-0.381085	0.0624505	-6.1022	1.04619626830011e-09	1.0265945865548e-08
WBGene00011342	272.877	-0.747879	0.122596	-6.10034	1.05841663751279e-09	1.03801059929371e-08
WBGene00018321	1830.28	-0.38128	0.0625171	-6.09881	1.06864183906906e-09	1.04745835189372e-08
WBGene00018755	191.515	1.24287	0.203849	6.097	1.08080096532952e-09	1.05879018750765e-08
WBGene00004820	298.165	-1.22401	0.200785	-6.09612	1.08676647839891e-09	1.06345716974116e-08
WBGene00007141	9.18386	3.51911	0.577268	6.09614	1.08659853360099e-09	1.06345716974116e-08
WBGene00000098	4887.01	-0.466181	0.0765085	-6.09319	1.10683746895288e-09	1.0824992748842e-08
WBGene00000751	5837.11	-3.33319	0.547341	-6.08979	1.13057990293496e-09	1.10491517292009e-08
WBGene00013268	716.612	-0.676487	0.111086	-6.08973	1.13100570180273e-09	1.10491517292009e-08
WBGene00015176	1627.45	-0.481543	0.0790807	-6.08926	1.13431066496827e-09	1.10753267464249e-08
WBGene00022848	860.676	0.866104	0.14226	6.08818	1.14202817318859e-09	1.11445329227037e-08
WBGene00022572	80.8686	1.66087	0.272817	6.08786	1.14432559559378e-09	1.11607998309648e-08
WBGene00044638	674.346	-1.21005	0.198793	-6.08699	1.1505544586507e-09	1.12153717109222e-08
WBGene00002222	201.984	1.29524	0.212815	6.08626	1.15581383781954e-09	1.12604383913492e-08
WBGene00000165	1304.22	-0.443816	0.0729717	-6.08202	1.18675765134926e-09	1.1555546723974e-08
WBGene00003645	147.792	1.46982	0.241817	6.07821	1.21531899912538e-09	1.18271450920931e-08
WBGene00000539	109.23	-1.44148	0.237256	-6.07564	1.23494352264589e-09	1.2011522108724e-08
WBGene00020026	829.954	-0.679756	0.111887	-6.07535	1.23714729068709e-09	1.20263488960697e-08
WBGene00017154	38.6419	2.74855	0.452495	6.07422	1.24595564185362e-09	1.21053275368237e-08
WBGene00000406	260.813	-0.869458	0.143141	-6.07412	1.24669768560089e-09	1.2105892721068e-08
WBGene00022683	101.059	-1.32774	0.218595	-6.07397	1.24787923391508e-09	1.21107226966912e-08
WBGene00044548	5.41701	3.65176	0.601262	6.0735	1.25152123846426e-09	1.21394131305722e-08
WBGene00016453	580.164	-1.5016	0.247263	-6.07287	1.25641141018271e-09	1.21770682026205e-08
WBGene00009405	79.9804	2.33592	0.384651	6.07283	1.25677909875651e-09	1.21770682026205e-08
WBGene00013139	1067.19	-0.562888	0.0927026	-6.07198	1.26342683594105e-09	1.22347821935604e-08
WBGene00011727	54.5557	1.53371	0.252648	6.07055	1.27471099570318e-09	1.23373067501026e-08
WBGene00021870	219.028	1.22909	0.202478	6.07025	1.27709408753782e-09	1.23536172336582e-08
WBGene00008603	212.728	1.32258	0.217896	6.0698	1.28066491868974e-09	1.23813928949458e-08
WBGene00007543	9.7967	3.73334	0.615112	6.06936	1.28422623446372e-09	1.24090462895616e-08
WBGene00022076	76.4444	1.43446	0.236369	6.06874	1.28919676865559e-09	1.24502788863836e-08
WBGene00002031	259.809	-0.907415	0.149613	-6.06506	1.31906118782716e-09	1.27317454454288e-08
WBGene00007130	211.226	0.869583	0.143408	6.06372	1.33008464259681e-09	1.28311489608985e-08
WBGene00001945	388.217	1.16481	0.192193	6.06062	1.35595277181528e-09	1.30735707879489e-08
WBGene00000655	23.7253	3.47772	0.573902	6.05978	1.36311996793126e-09	1.3135519690974e-08
WBGene00009339	6.81021	3.69386	0.609581	6.05968	1.36394396885775e-09	1.31363091059412e-08
WBGene00006591	416.379	1.46914	0.242501	6.05829	1.37578890985907e-09	1.32431839490622e-08
WBGene00043062	285.91	1.18845	0.196225	6.05656	1.39061211822596e-09	1.33785954982804e-08
WBGene00018249	398.025	-0.80847	0.133558	-6.05331	1.4189556379806e-09	1.36438635000177e-08
WBGene00008196	1116.13	-0.747164	0.123469	-6.05142	1.43578334778772e-09	1.37981741707591e-08
WBGene00007718	2613.82	-0.344602	0.0569492	-6.05105	1.43901260106697e-09	1.38217043212629e-08
WBGene00009919	1365.2	-0.413343	0.0683288	-6.04933	1.45447398427413e-09	1.39626347449136e-08
WBGene00019097	1689.53	0.748924	0.123823	6.04835	1.4633677683879e-09	1.40403990439039e-08
WBGene00022893	202.24	1.1528	0.190686	6.04554	1.48913712369083e-09	1.42799053973863e-08
WBGene00001707	128.321	1.5156	0.250765	6.04391	1.50426358040745e-09	1.44171488361519e-08
WBGene00003893	4741.55	0.930921	0.1541	6.04102	1.53147351484058e-09	1.46699914284134e-08
WBGene00004504	6166.37	-0.449238	0.0743657	-6.04093	1.53231111473705e-09	1.46700764483912e-08
WBGene00020782	1085.02	-0.512293	0.0848221	-6.03961	1.54482676138611e-09	1.47819045027334e-08
WBGene00007938	36.4381	3.45424	0.571968	6.03921	1.54866781490301e-09	1.48106524362037e-08
WBGene00019720	92.0031	1.37061	0.226998	6.038	1.56039110674274e-09	1.49147102438228e-08
WBGene00001175	122.495	-0.979762	0.162271	-6.0378	1.56234272266115e-09	1.49253053839976e-08
WBGene00011176	121.003	2.52418	0.418117	6.03701	1.56998659837442e-09	1.49902388157627e-08
WBGene00011833	277.095	1.22525	0.203039	6.03453	1.59424326776781e-09	1.521363575527e-08
WBGene00010875	2783.22	-0.397811	0.0659467	-6.03232	1.61625580179464e-09	1.54153880406081e-08
WBGene00019100	490.233	0.73617	0.122046	6.0319	1.6203931921441e-09	1.54465268106273e-08
WBGene00004823	1088.3	-0.453406	0.0751702	-6.03172	1.62219670930952e-09	1.54553962046271e-08
WBGene00001758	195.862	1.42314	0.235989	6.03054	1.63408739691249e-09	1.55603093599489e-08
WBGene00019090	61.6289	1.48948	0.246996	6.03036	1.6359187344345e-09	1.55693728155696e-08
WBGene00004155	97.5644	2.9436	0.488278	6.02854	1.65449112407573e-09	1.57376689298166e-08
WBGene00014023	2352.07	-0.459904	0.0763003	-6.02755	1.66460359569244e-09	1.58253559886936e-08
WBGene00008371	2116.69	-0.624084	0.103573	-6.02557	1.68510445073979e-09	1.60116580713879e-08
WBGene00255375	48.639	2.45533	0.407653	6.02308	1.71127297819653e-09	1.62515849034522e-08
WBGene00020250	16.3667	3.3533	0.557201	6.01811	1.76461798551122e-09	1.67492051364716e-08
WBGene00021846	825.204	-0.471086	0.0782926	-6.01699	1.77685460080388e-09	1.68563130457826e-08
WBGene00019436	74.9657	1.40351	0.233343	6.01479	1.8011780993112e-09	1.70779082560294e-08
WBGene00014019	1286.32	-0.521262	0.0867807	-6.00665	1.8939091972798e-09	1.79475270932799e-08
WBGene00016954	9.22264	3.28482	0.546998	6.00517	1.91127938589525e-09	1.81024439214113e-08
WBGene00006784	231.301	1.10303	0.183688	6.00491	1.91441028169696e-09	1.81224015008554e-08
WBGene00008176	20.7317	2.84012	0.473012	6.00432	1.92131253308951e-09	1.81780194873065e-08
WBGene00019754	13.202	2.66	0.443077	6.00346	1.93156342573798e-09	1.82652434628278e-08
WBGene00019185	97.1805	1.06943	0.178159	6.00267	1.941027340022e-09	1.8344936451185e-08
WBGene00003965	402.062	-0.558604	0.0930615	-6.00253	1.94270079238235e-09	1.83509548701987e-08
WBGene00018797	2451.81	-0.690023	0.114965	-6.00204	1.94857129113107e-09	1.83965914643212e-08
WBGene00000761	789.489	-0.519493	0.0865715	-6.00074	1.96415675185866e-09	1.85338501180181e-08
WBGene00019654	29.9476	-2.44806	0.407995	-6.00022	1.97056076444033e-09	1.85843722174335e-08
WBGene00009940	1444.77	-0.62241	0.103762	-5.99841	1.99256868173551e-09	1.87819226858797e-08
WBGene00003618	167.036	1.13641	0.189459	5.99819	1.99525603747158e-09	1.87972444786173e-08
WBGene00000266	497.83	0.860021	0.143403	5.99724	2.00694530000901e-09	1.88973115429572e-08
WBGene00004086	1884.42	-0.55859	0.0931623	-5.99588	2.0238695938759e-09	1.90364184648199e-08
WBGene00007162	159.22	-0.986175	0.164473	-5.99596	2.02285724514959e-09	1.90364184648199e-08
WBGene00004882	1761.51	-0.478041	0.0797455	-5.99458	2.04015343785634e-09	1.91793925421842e-08
WBGene00019187	80.2348	-2.53469	0.423014	-5.99197	2.07311606413468e-09	1.94789281142846e-08
WBGene00011399	2896.01	-0.63839	0.106558	-5.99103	2.08514008754506e-09	1.95815118460068e-08
WBGene00000637	11.2655	3.44564	0.575347	5.9888	2.1139142296657e-09	1.98412034430234e-08
WBGene00019862	1439.44	-0.646987	0.108078	-5.98632	2.14638717336001e-09	2.01353183586745e-08
WBGene00017028	269.395	1.59447	0.266374	5.98582	2.15299338561327e-09	2.01865937034566e-08
WBGene00001390	1588.09	0.910736	0.15217	5.98498	2.16415439343207e-09	2.02722359461249e-08
WBGene00017789	524.031	-1.25647	0.209937	-5.98496	2.16441791538674e-09	2.02722359461249e-08
WBGene00006520	276.855	-0.778371	0.130065	-5.98449	2.17071734865692e-09	2.03204857249735e-08
WBGene00010781	596.101	-0.549595	0.0918392	-5.98433	2.17287875938107e-09	2.03222336618375e-08
WBGene00009043	19.3588	2.42197	0.40472	5.9843	2.1732001085673e-09	2.03222336618375e-08
WBGene00015308	2513.83	-0.355591	0.0594321	-5.98315	2.18859499401712e-09	2.04553899599214e-08
WBGene00002187	646.902	0.557289	0.0931451	5.98303	2.19029019215722e-09	2.04604311248375e-08
WBGene00011081	41.595	2.93589	0.490802	5.98183	2.20647412696904e-09	2.06007410314377e-08
WBGene00007626	1027.63	-0.386591	0.0646388	-5.98078	2.22066065297634e-09	2.07222640374207e-08
WBGene00004078	17679.2	-0.584039	0.0976656	-5.97999	2.23152123052457e-09	2.0812639000393e-08
WBGene00021086	5.98321	3.70207	0.619161	5.97917	2.24275588609069e-09	2.09064058428528e-08
WBGene00007018	573.274	-0.710407	0.118848	-5.97742	2.26693619521069e-09	2.1120686593484e-08
WBGene00012231	231.686	1.00302	0.167804	5.97733	2.26822820671647e-09	2.11216074251946e-08
WBGene00017485	274.898	-1.68558	0.282016	-5.97689	2.27441648126058e-09	2.11680970301129e-08
WBGene00018703	619.875	-0.531068	0.0888642	-5.97617	2.28438090843314e-09	2.12496641308899e-08
WBGene00017767	170.575	-0.936859	0.156883	-5.97171	2.34775522208469e-09	2.18277116288567e-08
WBGene00003828	1193.85	-3.39369	0.568352	-5.97111	2.35637959887924e-09	2.18963945718426e-08
WBGene00023421	870.051	-0.629394	0.105432	-5.96968	2.37714989041861e-09	2.20778107870883e-08
WBGene00016733	36.9561	2.86134	0.479416	5.96838	2.39627722592033e-09	2.22437857646783e-08
WBGene00010491	354.811	1.07219	0.179655	5.96803	2.40135357142659e-09	2.22792248015689e-08
WBGene00001075	1143.58	2.82895	0.474093	5.96706	2.41561951048109e-09	2.23998410552836e-08
WBGene00022667	833.595	-0.620676	0.104023	-5.9667	2.42104965834408e-09	2.24384403413648e-08
WBGene00010568	302.589	-1.16021	0.194476	-5.96583	2.43395071882019e-09	2.25462038851675e-08
WBGene00009935	67.2664	1.49912	0.251358	5.96409	2.45995803801719e-09	2.27751972745713e-08
WBGene00011383	237.861	2.24054	0.375785	5.96229	2.48723700309997e-09	2.30157184677866e-08
WBGene00007388	103.316	-1.43666	0.241058	-5.95982	2.52514965092524e-09	2.3354336008714e-08
WBGene00022812	933.481	-0.616375	0.103455	-5.95792	2.55471594958106e-09	2.36154473835426e-08
WBGene00000979	11.4837	3.18017	0.533831	5.95727	2.56488730209375e-09	2.36970955227889e-08
WBGene00009533	75.744	2.01045	0.337545	5.95609	2.58337325893883e-09	2.38554373655373e-08
WBGene00003736	197.525	1.7643	0.296272	5.95501	2.60054851198346e-09	2.4001517079839e-08
WBGene00003975	403.104	-0.702364	0.117984	-5.95304	2.63201845016352e-09	2.42793072458544e-08
WBGene00010738	505.795	1.74303	0.292856	5.95183	2.65168028868634e-09	2.44479398282946e-08
WBGene00010066	214.434	-1.00641	0.169123	-5.95079	2.66851814153723e-09	2.45903738373202e-08
WBGene00016283	213.989	1.87627	0.315319	5.95039	2.67502448433482e-09	2.46375043817352e-08
WBGene00006970	93.1672	1.82043	0.306003	5.94907	2.69668780429544e-09	2.48168331032884e-08
WBGene00013763	198.966	1.01543	0.170688	5.94903	2.69729899958914e-09	2.48168331032884e-08
WBGene00003511	671.903	-1.48856	0.250264	-5.94795	2.71521778864869e-09	2.49687196335891e-08
WBGene00001112	2532.42	-0.558439	0.0938909	-5.94775	2.71860267983469e-09	2.49868663750953e-08
WBGene00016442	624.24	-0.49722	0.0836058	-5.9472	2.72765118466571e-09	2.50570219361455e-08
WBGene00006773	2366.79	-0.489873	0.0824305	-5.94286	2.80095696609927e-09	2.57170851731791e-08
WBGene00009428	32.5747	2.08295	0.350505	5.94271	2.80343749650957e-09	2.57265166216757e-08
WBGene00007015	651.021	-0.83198	0.140103	-5.93835	2.87909597923589e-09	2.64071279919346e-08
WBGene00007180	184.145	0.999651	0.168455	5.93424	2.95201922148836e-09	2.70619597404386e-08
WBGene00013799	88.4256	-1.35647	0.228683	-5.93166	2.99890615925827e-09	2.74775552956469e-08
WBGene00022313	78.3447	1.38596	0.233666	5.9314	3.00369957867272e-09	2.75072374245548e-08
WBGene00019597	73.6855	1.56016	0.2631	5.92989	3.03129022983695e-09	2.77455530757879e-08
WBGene00219546	5.0877	3.63565	0.61324	5.92859	3.05555399463709e-09	2.79531869834966e-08
WBGene00010998	166.69	1.15307	0.1945	5.92839	3.05927439767587e-09	2.79727662126334e-08
WBGene00004933	257.946	1.22821	0.207252	5.92614	3.1013328639011e-09	2.83426919756207e-08
WBGene00014643	81.9247	1.39285	0.235163	5.92293	3.16250727815238e-09	2.88868440855797e-08
WBGene00012755	123.011	0.991949	0.167508	5.92179	3.18462228741741e-09	2.90738441113269e-08
WBGene00008925	893.989	-0.938534	0.158493	-5.92161	3.18805740955193e-09	2.90902021978805e-08
WBGene00020326	16.494	2.92954	0.4949	5.91946	3.22996048247093e-09	2.94573727257601e-08
WBGene00020341	110.697	1.71711	0.290115	5.91872	3.24462236258752e-09	2.9575852246408e-08
WBGene00022629	1539.86	-0.61896	0.104607	-5.91698	3.27911005252592e-09	2.9874835898e-08
WBGene00016500	511.918	0.726644	0.122862	5.91429	3.33316685696581e-09	3.03517076656423e-08
WBGene00008384	196.338	-0.837852	0.141697	-5.913	3.35927554382243e-09	3.05580142223765e-08
WBGene00004098	6.7744	3.53954	0.598596	5.91306	3.35812236269462e-09	3.05580142223765e-08
WBGene00015310	1484.07	-0.564434	0.0954584	-5.91288	3.36186947939402e-09	3.05659031968326e-08
WBGene00013739	357.648	-0.776344	0.131302	-5.91265	3.36640264751201e-09	3.05914063995162e-08
WBGene00008588	68.5286	1.53349	0.259385	5.91202	3.37936368747131e-09	3.0693430474919e-08
WBGene00018510	264.171	0.99993	0.16917	5.91081	3.4043709385545e-09	3.09047047970727e-08
WBGene00019662	39.5267	2.23171	0.377705	5.9086	3.45032719687047e-09	3.12898012494883e-08
WBGene00016156	1549.42	-0.434732	0.0735759	-5.90862	3.44988451019609e-09	3.12898012494883e-08
WBGene00010194	746.631	-0.666404	0.112809	-5.90737	3.47613871432562e-09	3.15077355458229e-08
WBGene00018803	169.927	2.00051	0.338663	5.90706	3.4826301814057e-09	3.15504193813939e-08
WBGene00000682	6.26136	3.52275	0.596787	5.90286	3.57263543369313e-09	3.23492544487139e-08
WBGene00009499	1590.7	-0.668715	0.113297	-5.90234	3.58374408257093e-09	3.24332503832672e-08
WBGene00007992	22.8216	3.23659	0.548416	5.9017	3.59771200533777e-09	3.25430239747007e-08
WBGene00001828	169.668	2.83146	0.479828	5.90098	3.6135471825255e-09	3.26695670199522e-08
WBGene00017159	980.743	-0.684684	0.116035	-5.90065	3.62063863736556e-09	3.27169704740404e-08
WBGene00018808	430.086	-0.644345	0.10923	-5.89899	3.65728872874167e-09	3.3031288304176e-08
WBGene00010899	320.742	0.997888	0.169206	5.89748	3.69103272642031e-09	3.33190521790374e-08
WBGene00023483	17.5429	2.76481	0.468823	5.89733	3.69434101829124e-09	3.33319188102913e-08
WBGene00009023	169.543	1.07182	0.181844	5.89416	3.76597304011419e-09	3.39609041039742e-08
WBGene00010628	186.292	1.06397	0.180549	5.89296	3.79348619645610e-09	3.41915950354714e-08
WBGene00005551	10.4181	3.39782	0.576688	5.89195	3.81653315968497e-09	3.43818167902002e-08
WBGene00001843	1256.34	-0.710862	0.120658	-5.89154	3.82612558445851e-09	3.44506994384968e-08
WBGene00206389	148.009	-1.06596	0.18098	-5.88995	3.8632068305031e-09	3.47668974649547e-08
WBGene00017165	1548.84	-0.576161	0.0978579	-5.88773	3.91535736906474e-09	3.5218321213e-08
WBGene00010752	50.9284	2.05243	0.348657	5.88666	3.94072790154653e-09	3.54285247908465e-08
WBGene00007606	1085.75	-0.555529	0.0943932	-5.88527	3.97404394817733e-09	3.57099116602208e-08
WBGene00002065	3673.07	0.871797	0.148144	5.88481	3.98518595559683e-09	3.57918629051116e-08
WBGene00022762	1031.83	-0.494654	0.0840781	-5.88327	4.0224140935956e-09	3.61078977103597e-08
WBGene00011834	2477.22	-0.447723	0.0761023	-5.88317	4.02489457306583e-09	3.6111851866402e-08
WBGene00008239	723.946	0.641996	0.109126	5.88306	4.02748324017432e-09	3.61167721973484e-08
WBGene00018717	158.486	-0.927045	0.157589	-5.88269	4.03660185485318e-09	3.61802157137271e-08
WBGene00008118	542.161	-0.528099	0.0897945	-5.8812	4.07313218625269e-09	3.64891629357515e-08
WBGene00003978	359.038	0.919235	0.156373	5.87846	4.14094623050331e-09	3.70779110634141e-08
WBGene00011723	136.428	1.05883	0.180164	5.87703	4.17691828141718e-09	3.73810957622077e-08
WBGene00011892	1079.79	-0.579868	0.098671	-5.87679	4.18310887309556e-09	3.74175812387759e-08
WBGene00002137	558.297	0.917874	0.156212	5.87581	4.20773390038977e-09	3.76188411639898e-08
WBGene00022515	759.218	0.842349	0.143376	5.87509	4.22616573832964e-09	3.77645562341803e-08
WBGene00014030	209.682	-1.07946	0.183742	-5.87488	4.23160971916104e-09	3.77941247470175e-08
WBGene00013931	376.882	-2.8442	0.484196	-5.87407	4.25216458031616e-09	3.79585564300336e-08
WBGene00018491	10942.2	-0.480551	0.0818281	-5.87269	4.28787284398715e-09	3.82580267561797e-08
WBGene00017780	849.6	-1.69317	0.28832	-5.87254	4.29161693933594e-09	3.82721425995591e-08
WBGene00004992	9.32891	3.62892	0.618021	5.87184	4.30991718181795e-09	3.84159888985606e-08
WBGene00015101	1492.15	-0.429251	0.0731064	-5.87159	4.31627427051295e-09	3.84532899530046e-08
WBGene00013496	21.5273	3.01179	0.513007	5.87086	4.33539606714868e-09	3.86042158856469e-08
WBGene00007560	70.7144	3.52635	0.600666	5.87073	4.33877313770224e-09	3.86148627871318e-08
WBGene00020413	59.1762	2.36356	0.40273	5.86885	4.38825934025806e-09	3.90356617292705e-08
WBGene00016874	406.973	-1.10214	0.187843	-5.86738	4.42742392077081e-09	3.93642683302285e-08
WBGene00016013	28.867	2.21686	0.377892	5.86638	4.45403946839803e-09	3.95810274445692e-08
WBGene00016021	996.877	-0.479839	0.0818034	-5.86576	4.470787736735e-09	3.97099270023497e-08
WBGene00005024	1326.41	-0.873394	0.148902	-5.86557	4.4759555686927e-09	3.97358904097283e-08
WBGene00010197	1937.05	-0.505373	0.086182	-5.86402	4.51793467830926e-09	4.00884609901908e-08
WBGene00017027	92.4058	1.33767	0.228205	5.86172	4.58108523724608e-09	4.0628442319504e-08
WBGene00004229	38.8052	2.25937	0.385521	5.86056	4.61320221745755e-09	4.08927920147389e-08
WBGene00009840	111.407	1.07934	0.18422	5.85894	4.65837959899621e-09	4.12725904211366e-08
WBGene00021311	1480.53	-0.526675	0.0899295	-5.85653	4.72647750998399e-09	4.18549799308337e-08
[truncated: 4,359 more rows]

## Sheet: rict-1(mg360) v. N2
gene	baseMean	log2FoldChange: rict-1(mg360) relative to N2	lfcSE	stat	pvalue	padj
WBGene00010769	1108.87	2.10438	0.0915418	22.9882	6.11637094666203e-117	9.64551698288603e-113
WBGene00006927	25100.2	-5.85011	0.259001	-22.5872	5.78906755430823e-113	4.56467976657204e-109
WBGene00007460	920.781	3.13739	0.173167	18.1177	2.31094155840209e-73	1.2147849458667e-69
WBGene00009526	419.855	5.22054	0.288806	18.0763	4.89687286173948e-73	1.93059212574079e-69
WBGene00018971	481.351	3.53713	0.207986	17.0066	7.34304714243777e-65	2.31599706872487e-61
WBGene00010470	884.125	2.37746	0.139938	16.9893	9.85141314045408e-65	2.58927975374935e-61
WBGene00016407	1485.31	1.69212	0.101664	16.6442	3.33339019391053e-62	7.50965190828129e-59
WBGene00016335	1063.5	2.72144	0.167571	16.2405	2.60760135301214e-59	5.14023416712519e-56
WBGene00005002	3168.11	-3.48725	0.215966	-16.1472	1.18739792362738e-58	2.08058502840043e-55
WBGene00006925	40232.4	-3.52833	0.219074	-16.1057	2.32700741827613e-58	3.66969069862146e-55
WBGene00016845	1430.55	5.03833	0.31325	16.0841	3.30047335314976e-58	4.73167861628834e-55
WBGene00010605	7696.16	1.82901	0.116491	15.7009	1.49013708537656e-55	1.95828848636569e-52
WBGene00007660	111.447	5.09724	0.325656	15.6522	3.20743660900157e-55	3.8908673326119e-52
WBGene00009895	1270.13	2.86521	0.184616	15.5199	2.54620533441869e-54	2.86811843741305e-51
WBGene00008019	686.42	1.55477	0.101342	15.3419	4.01245064087268e-53	4.21842310710414e-50
WBGene00004993	1622.73	1.47774	0.100664	14.6799	8.66705859252962e-49	8.54246962526201e-46
WBGene00010897	1091.71	1.70493	0.119866	14.2236	6.53760781916455e-46	6.0645926651897e-43
WBGene00021167	181.74	4.02357	0.283821	14.1764	1.28171042397841e-45	1.12292074367442e-42
WBGene00012253	8253.31	1.72632	0.122839	14.0535	7.33112084485459e-45	6.08483030122931e-42
WBGene00004859	705.025	1.47536	0.10507	14.0416	8.67368642297046e-45	6.83920174451221e-42
WBGene00001399	990.729	-3.3613	0.242447	-13.8641	1.04564609271723e-43	7.85230422959557e-41
WBGene00010411	107.752	2.96477	0.214742	13.8062	2.33784830101963e-43	1.67581216850362e-40
WBGene00008296	664.358	2.74367	0.199525	13.751	5.02395137537479e-43	3.44468318215915e-40
WBGene00010746	52.0154	5.89938	0.429205	13.7449	5.46465396877723e-43	3.59073304531737e-40
WBGene00013101	78.7819	4.30109	0.313677	13.7118	8.62604939688794e-43	5.44131195955691e-40
WBGene00006928	22848.4	-3.37252	0.247103	-13.6482	2.06832472756157e-42	1.25451849821715e-39
WBGene00008194	4016.12	1.175	0.086888	13.5232	1.14112202652665e-41	6.66499791049082e-39
WBGene00012144	5411.75	1.5905	0.121363	13.1053	3.06948476229301e-39	1.72877766790574e-36
WBGene00008499	484.471	1.65312	0.128522	12.8626	7.30861814184913e-38	3.97437614127451e-35
WBGene00021082	431.249	2.23465	0.175129	12.76	2.74136584585578e-37	1.44104464630485e-34
WBGene00009396	3427.78	2.79915	0.219798	12.7351	3.77419016195463e-37	1.91996705980724e-34
WBGene00015752	1426.98	0.971896	0.0764284	12.7164	4.79282626255394e-37	2.36196469251487e-34
WBGene00005188	96.2164	5.57479	0.439403	12.6872	6.9651896320923e-37	3.32851637873017e-34
WBGene00004890	754.987	1.4646	0.115823	12.6452	1.18950602359562e-36	5.51720882120674e-34
WBGene00009394	47395.3	2.75208	0.218903	12.5721	3.00529772149677e-36	1.35410128765726e-33
WBGene00044212	139.698	5.65524	0.450062	12.5655	3.26920388055093e-36	1.43209292211911e-33
WBGene00044073	258.912	2.63767	0.211707	12.4591	1.24792690013319e-35	5.31886681489202e-33
WBGene00022562	177.587	3.00488	0.241553	12.4398	1.58835581706409e-35	6.59167664081597e-33
WBGene00009393	2692.08	3.01328	0.242658	12.4178	2.09224363912406e-35	8.46017492025293e-33
WBGene00019351	3245.43	0.822811	0.0665891	12.3566	4.49015893247329e-35	1.7702451591276e-32
WBGene00016052	317.8	2.34637	0.190508	12.3164	7.39610646312829e-35	2.84479509569593e-32
WBGene00000789	1960.21	1.53606	0.125044	12.2842	1.10171619138626e-34	4.13668198527652e-32
WBGene00219316	633.458	1.97834	0.161531	12.2475	1.73337873774335e-34	6.35706574284014e-32
WBGene00015932	194.056	4.11458	0.337731	12.183	3.82944449793639e-34	1.3725077211922e-31
WBGene00018351	221.148	1.93685	0.159433	12.1484	5.84991951164798e-34	2.05007179330419e-31
WBGene00019261	3387.31	1.8215	0.151552	12.019	2.82498773099675e-33	9.68479489517799e-31
WBGene00020774	213.424	3.49433	0.291059	12.0056	3.32024541736261e-33	1.11404830280443e-30
WBGene00021339	161.142	2.23054	0.189229	11.7875	4.52600373807594e-32	1.48698081144703e-29
WBGene00014006	173.468	-4.39601	0.375988	-11.6919	1.4020814207599e-31	4.5124130623232e-29
WBGene00016004	916.105	1.44285	0.123773	11.6572	2.10840135073817e-31	6.64989786022817e-29
WBGene00000831	1865.17	1.03632	0.0889389	11.6521	2.23951430195695e-31	6.92492951801199e-29
WBGene00006602	954.957	1.19223	0.102664	11.6129	3.54249221485043e-31	1.07432888900368e-28
WBGene00011894	124.76	2.87019	0.24879	11.5366	8.6263494569158e-31	2.56674586670872e-28
WBGene00014669	648.398	2.00732	0.17415	11.5264	9.71427949824162e-31	2.83692940161612e-28
WBGene00000699	4121.37	2.87775	0.251455	11.4444	2.50820435088381e-30	7.19170592971595e-28
WBGene00022500	4089.67	-1.4162	0.12459	-11.3669	6.11323037725948e-30	1.72152934016753e-27
WBGene00021396	97.0871	2.4122	0.212593	11.3465	7.71549321582804e-30	2.13461978971242e-27
WBGene00011564	526.117	1.38714	0.122647	11.31	1.17045179742034e-29	3.1824180767791e-27
WBGene00012910	153.52	2.23512	0.197803	11.2997	1.31623056146302e-29	3.51812812784268e-27
WBGene00015933	2618.24	1.9952	0.177397	11.2471	2.39375761868674e-29	6.29159294111499e-27
WBGene00003097	6360.82	2.22214	0.197839	11.2321	2.83770451383523e-29	7.336163964456e-27
WBGene00022181	471.298	1.87529	0.167262	11.2117	3.57387419794585e-29	9.09032195187194e-27
WBGene00007073	300.021	1.41035	0.125942	11.1985	4.14811344312697e-29	1.03834522219226e-26
WBGene00019327	4217.26	1.01589	0.0916431	11.0853	1.47809114027222e-28	3.64210895032701e-26
WBGene00014164	1333.77	1.20536	0.109117	11.0464	2.28159736212849e-28	5.53550621550251e-26
WBGene00015280	3624.43	1.7044	0.154924	11.0016	3.75564606183631e-28	8.9737179386604e-26
WBGene00017592	356.435	2.457	0.223411	10.9977	3.92027009223584e-28	9.22726259023272e-26
WBGene00018645	116.377	4.15325	0.37819	10.9819	4.66901945439505e-28	1.08280054111485e-25
WBGene00009902	452.151	-1.66385	0.152281	-10.9262	8.64345608176407e-28	1.97546815086115e-25
WBGene00009805	32.4547	4.43997	0.406704	10.917	9.56436427079065e-28	2.15471463643384e-25
WBGene00010545	563.315	1.54031	0.141206	10.9083	1.05247594278926e-27	2.33768248137841e-25
WBGene00008602	1381.93	2.9025	0.266535	10.8897	1.29024728374186e-27	2.82599995341794e-25
WBGene00011362	85.0988	4.40779	0.405373	10.8734	1.54322824113082e-27	3.33379580310041e-25
WBGene00003607	572.784	1.15869	0.106716	10.8577	1.83364552229305e-27	3.90764728196775e-25
WBGene00001158	481.847	5.12601	0.475958	10.7699	4.77609143640434e-27	9.91038973053901e-25
WBGene00020082	1445.59	1.05265	0.0977332	10.7707	4.73543005937447e-27	9.91038973053901e-25
WBGene00018427	3404.65	2.7872	0.258828	10.7685	4.84604455175307e-27	9.9249509845644e-25
WBGene00009432	266.478	1.81046	0.168346	10.7544	5.64821343744096e-27	1.1419528962621e-24
WBGene00022176	1168.08	-0.982066	0.0918023	-10.6976	1.04433879399167e-26	2.08471174446186e-24
WBGene00018413	98.253	2.12449	0.198826	10.6852	1.19418348461312e-26	2.35403419404361e-24
WBGene00018488	3302.68	-1.11649	0.104616	-10.6723	1.37159170420074e-26	2.67037051546243e-24
WBGene00000781	5690.55	1.43259	0.134463	10.6542	1.66671253012776e-26	3.20537275611156e-24
WBGene00018997	45.553	3.47238	0.326197	10.645	1.83913418215534e-26	3.49435494609515e-24
WBGene00019932	287.262	1.80426	0.170278	10.5959	3.11167108868875e-26	5.84179203197876e-24
WBGene00021583	127.127	3.51476	0.33352	10.5384	5.74895112250078e-26	1.06659952002161e-23
WBGene00009226	163.675	3.82651	0.365494	10.4694	1.19357132084641e-25	2.18867671276138e-23
WBGene00005003	916.818	1.71911	0.164651	10.4409	1.61265981928579e-25	2.92317762645252e-23
WBGene00008542	241.042	1.47808	0.141889	10.4172	2.06982840769682e-25	3.70922658970215e-23
WBGene00009840	111.407	1.82441	0.175195	10.4136	2.1487992233236e-25	3.80747907323744e-23
WBGene00010062	68.6382	4.47906	0.430236	10.4107	2.21569292499676e-25	3.88238638079987e-23
WBGene00017691	7864.57	-2.59286	0.249123	-10.4079	2.28118033700024e-25	3.95321032027404e-23
WBGene00017071	1230.38	1.38466	0.133906	10.3406	4.61780359953913e-25	7.91551769181871e-23
WBGene00269338	21.1262	5.15106	0.499613	10.3101	6.34315988054841e-25	1.07560893888439e-22
WBGene00043062	285.91	1.98603	0.193148	10.2824	8.45944288980602e-25	1.4192065358749e-22
WBGene00004810	426.66	1.50869	0.147277	10.2439	1.26102143791523e-24	2.09329558693928e-22
WBGene00007336	358.085	1.96017	0.192194	10.1989	2.00510896121773e-24	3.29380919983371e-22
WBGene00045416	1100.88	2.57323	0.252953	10.1728	2.62355757626381e-24	4.26530958532787e-22
WBGene00022178	2151.72	1.30726	0.128807	10.149	3.3472926727448e-24	5.38640871930464e-22
WBGene00018643	101.087	2.16709	0.213933	10.1298	4.07652919537545e-24	6.49362276879503e-22
WBGene00001754	221.961	1.86707	0.184469	10.1213	4.44317734721845e-24	7.0068906765635e-22
WBGene00019001	4126.54	-0.706487	0.0702133	-10.062	8.13246275656472e-24	1.26979146208936e-21
WBGene00015216	170.823	-2.94702	0.29391	-10.0269	1.1605069103931e-23	1.79423470361757e-21
WBGene00011102	1053.43	0.998336	0.0997808	10.0053	1.44468332138665e-23	2.2119083474046e-21
WBGene00019471	1056.51	2.97816	0.299647	9.93892	2.8185870057447e-23	4.27395356544172e-21
WBGene00008341	413.311	1.64046	0.165168	9.93205	3.01980339675496e-23	4.53545710160245e-21
WBGene00010116	320.914	1.1913	0.120037	9.92441	3.26037574194428e-23	4.85057787268502e-21
WBGene00001169	12279	1.01838	0.102639	9.92198	3.3405492766183e-23	4.92340767217483e-21
WBGene00019435	289.248	1.42443	0.143632	9.91726	3.50232980873268e-23	5.11405010034393e-21
WBGene00044469	387.613	1.27652	0.1288	9.91088	3.73354087963438e-23	5.40164584145267e-21
WBGene00019779	3454.7	1.76027	0.177861	9.8969	4.29362346330182e-23	6.1554947287518e-21
WBGene00021586	45.3213	3.18418	0.32309	9.85541	6.49542906976662e-23	9.22819066938916e-21
WBGene00044067	2589.52	1.17847	0.119663	9.84818	6.97931712672898e-23	9.82712777576036e-21
WBGene00008891	48.6446	4.88805	0.49658	9.84342	7.31807909605606e-23	1.02129298535225e-20
WBGene00022326	81.2717	2.07619	0.21095	9.8421	7.41467471793259e-23	1.02569666931401e-20
WBGene00015602	30.1555	4.53064	0.461942	9.80781	1.04206225224238e-22	1.42898449720541e-20
WBGene00012518	35.2968	4.11736	0.419966	9.80404	1.08169779357888e-22	1.47054950040852e-20
WBGene00020455	143.54	2.15833	0.220469	9.78973	1.24625059870121e-22	1.67977537961693e-20
WBGene00007833	322.56	1.85257	0.189325	9.78514	1.30416199073988e-22	1.74293513508203e-20
WBGene00003374	584.89	1.34655	0.137932	9.76243	1.63193723236018e-22	2.16265967683362e-20
WBGene00007440	417.692	2.38965	0.245015	9.75308	1.78946071384189e-22	2.35164962144056e-20
WBGene00008988	63.9822	3.17711	0.325789	9.75206	1.80770169209017e-22	2.3559880730795e-20
WBGene00003091	3290.07	2.13055	0.218706	9.7416	2.00369786943571e-22	2.59002585254108e-20
WBGene00008043	168.541	3.55229	0.364784	9.73805	2.07503422488992e-22	2.66043005906618e-20
WBGene00000731	72.5882	-2.59538	0.266604	-9.73494	2.13937257671798e-22	2.72079883345504e-20
WBGene00014054	2545.99	-0.541673	0.0557747	-9.7118	2.68539917260818e-22	3.38789959616247e-20
WBGene00017621	203.38	-2.53556	0.262108	-9.67372	3.89947398701076e-22	4.88053212501267e-20
WBGene00015087	155.476	2.26929	0.235512	9.63553	5.65967197086793e-22	7.02779740004625e-20
WBGene00017964	2956.64	1.78917	0.186137	9.61209	7.10877439403014e-22	8.75823220264494e-20
WBGene00002234	219.622	1.31494	0.13694	9.60231	7.81750070086409e-22	9.55674310485478e-20
WBGene00021872	1631.03	2.4149	0.251612	9.59769	8.17574710935485e-22	9.91781014727123e-20
WBGene00013257	182.574	1.87513	0.196892	9.52368	1.67159604576586e-21	2.01229539249829e-19
WBGene00003999	270.235	1.59874	0.16817	9.50667	1.96870952072317e-21	2.35201129862155e-19
WBGene00004013	284.079	1.47738	0.155606	9.49439	2.21507638154345e-21	2.62644770954437e-19
WBGene00011495	68.1782	3.12053	0.32914	9.48086	2.52187338170736e-21	2.96790621115858e-19
WBGene00020393	1063.08	1.32065	0.139473	9.46882	2.83009565994739e-21	3.30597100424966e-19
WBGene00000109	2060.84	-0.577112	0.0611185	-9.44251	3.6396544779269e-21	4.22039346447847e-19
WBGene00194695	60.5097	2.78808	0.296287	9.41007	4.95792352062688e-21	5.70704043213765e-19
WBGene00016658	261.046	-2.83566	0.302205	-9.38326	6.39618249304019e-21	7.30926071849593e-19
WBGene00006518	2244.41	-0.57509	0.0613209	-9.37837	6.70034319516877e-21	7.60175627250443e-19
WBGene00001814	798.97	1.01264	0.10804	9.3728	7.0634650774356e-21	7.95648887651139e-19
WBGene00077770	303.491	1.64625	0.17604	9.3516	8.63282010050453e-21	9.6552888641813e-19
WBGene00010901	1977.54	1.78339	0.191003	9.33699	9.9107172624294e-21	1.10064796639797e-18
WBGene00010453	245.332	1.68448	0.180456	9.33459	1.0138172940762e-20	1.11803487605467e-18
WBGene00023417	366.194	1.77011	0.189707	9.33075	1.05127135799511e-20	1.15128814691548e-18
WBGene00017660	276.491	3.32513	0.356454	9.32835	1.07531586918279e-20	1.16949870738018e-18
WBGene00002260	143.615	2.97394	0.318845	9.32725	1.08651042397896e-20	1.17358009494165e-18
WBGene00021518	1777.54	2.34734	0.251833	9.32103	1.15211617267777e-20	1.23597769000873e-18
WBGene00008698	12.4329	5.2218	0.563818	9.2615	2.01579155258277e-20	2.1479076205561e-18
WBGene00000652	357.427	1.39635	0.15084	9.2572	2.09856851023392e-20	2.22110237626771e-18
WBGene00021148	167.972	1.47749	0.160018	9.23324	2.6255785538384e-20	2.76035825293543e-18
WBGene00020408	1069.91	1.16708	0.126505	9.22551	2.82226763700343e-20	2.94749408182411e-18
WBGene00004061	354.964	1.00965	0.109724	9.20169	3.52356992479294e-20	3.65570379697267e-18
WBGene00009221	1120.36	-2.07376	0.225513	-9.19576	3.72364428364609e-20	3.8380307420326e-18
WBGene00004986	1672.9	2.17726	0.236832	9.19324	3.8117502349018e-20	3.90333124703905e-18
WBGene00018946	420.173	4.95104	0.539801	9.17197	4.64434662549905e-20	4.72524814736258e-18
WBGene00015713	3397.71	1.11547	0.121755	9.16156	5.1152659317282e-20	5.17100921431755e-18
WBGene00004930	2741.96	-1.04658	0.114303	-9.15623	5.37412188757215e-20	5.39808294057406e-18
WBGene00044783	51.0852	4.28215	0.469133	9.12781	6.99019467489275e-20	6.97692215335815e-18
WBGene00001694	741.262	-2.01137	0.220756	-9.11129	8.14049360347085e-20	8.0739361085997e-18
WBGene00006331	2827.3	1.42342	0.157193	9.05525	1.36256265798067e-19	1.3429758197722e-17
WBGene00002263	15387.2	1.38429	0.152901	9.05346	1.38510262680782e-19	1.35671232451921e-17
WBGene00015369	115.728	2.0177	0.223166	9.04123	1.54911950073582e-19	1.50800089670394e-17
WBGene00009578	5818.33	2.49003	0.276599	9.00231	2.21022197227215e-19	2.1383558590633e-17
WBGene00004735	1059.27	0.998459	0.111202	8.97882	2.73681758781249e-19	2.6316837414514e-17
WBGene00010125	69.8873	3.15959	0.351978	8.97665	2.7912669784885e-19	2.66777456065234e-17
WBGene00000708	554.426	-1.58639	0.177172	-8.95398	3.42905490612445e-19	3.23809556105285e-17
WBGene00016097	331.275	2.2345	0.249543	8.95438	3.41649765480743e-19	3.23809556105285e-17
WBGene00004096	1080.07	1.63484	0.182749	8.94581	3.69216321100035e-19	3.46579844270687e-17
WBGene00013074	103.082	-3.89752	0.436201	-8.93514	4.06680553086499e-19	3.79488303087224e-17
WBGene00020662	23942	2.3417	0.2626	8.91738	4.77446927735967e-19	4.429022382586e-17
WBGene00011167	23.4973	3.16832	0.355372	8.91551	4.85586813143259e-19	4.47818949898784e-17
WBGene00015947	278.643	2.17505	0.244033	8.91293	4.96996230076362e-19	4.55676194668851e-17
WBGene00011997	48.133	-2.37383	0.26643	-8.90975	5.11491931044702e-19	4.66255939455199e-17
WBGene00000219	73696.2	2.24021	0.252024	8.88888	6.17296637317102e-19	5.5946942359142e-17
WBGene00012113	924.499	1.60039	0.180094	8.88639	6.31257603960073e-19	5.68853280825734e-17
WBGene00014138	1517.43	1.27231	0.143318	8.87756	6.83418049243943e-19	6.12358104350965e-17
WBGene00017613	260.928	-2.32288	0.261767	-8.87385	7.06628772909289e-19	6.29578290891496e-17
WBGene00022142	30.3979	3.43037	0.387323	8.85661	8.24865109203704e-19	7.30793414165304e-17
WBGene00007691	57.8362	2.53973	0.287239	8.84186	9.41363287989743e-19	8.29346315731746e-17
WBGene00019730	888.789	-1.08566	0.122826	-8.83897	9.66063543366821e-19	8.46379004383043e-17
WBGene00001578	677.632	1.32714	0.150604	8.81212	1.22803485095727e-18	1.06995080660752e-16
WBGene00001208	744.288	1.1765	0.133586	8.80711	1.28416029907422e-18	1.11270373167035e-16
WBGene00002118	21.5266	3.63663	0.413506	8.79463	1.43516594051931e-18	1.23675228863331e-16
WBGene00014252	2983.75	1.95399	0.222327	8.7888	1.51168468642211e-18	1.29561236439547e-16
WBGene00015859	104.973	1.72152	0.195903	8.78758	1.52819170862334e-18	1.30268017540487e-16
WBGene00020191	142.297	1.86748	0.212688	8.78039	1.62913990309256e-18	1.38126539095536e-16
WBGene00010745	133.405	2.16131	0.246198	8.77873	1.65324550089766e-18	1.39420756947359e-16
WBGene00010752	50.9284	2.9789	0.339611	8.77149	1.7631997329885e-18	1.47902445687386e-16
WBGene00007650	664.214	1.25497	0.143089	8.77055	1.77802514856975e-18	1.48356913190185e-16
WBGene00006539	332.673	2.20979	0.252519	8.75097	2.11531072804393e-18	1.75570790427646e-16
WBGene00021469	1168.38	0.921712	0.105751	8.71591	2.88442857286656e-18	2.38154128764951e-16
WBGene00003474	92.7002	-3.29733	0.378859	-8.70333	3.22278931404199e-18	2.6470514313772e-16
WBGene00014213	645.049	0.96224	0.110734	8.68963	3.63626021130239e-18	2.97118256643724e-16
WBGene00013484	76.9009	2.12629	0.245356	8.66612	4.47092452543082e-18	3.63435462711567e-16
WBGene00000081	3739.08	0.981401	0.11346	8.64974	5.16177133542688e-18	4.17441712613753e-16
WBGene00016424	677.838	2.28057	0.264495	8.62235	6.55934104619354e-18	5.27759226012613e-16
WBGene00009663	215.398	1.45668	0.169289	8.60465	7.65512270739212e-18	6.12798401500375e-16
WBGene00000372	64.3483	4.46333	0.519308	8.59477	8.3434187105867e-18	6.64523803363395e-16
WBGene00016260	541.803	1.49122	0.173534	8.59326	8.45365000336033e-18	6.69919902276344e-16
WBGene00015048	2542.63	1.65181	0.192522	8.57985	9.4999514482895e-18	7.45344449450375e-16
WBGene00013906	221.629	1.17125	0.13651	8.57998	9.48913065136378e-18	7.45344449450375e-16
WBGene00018400	342.844	1.6267	0.189638	8.57795	9.65790682843285e-18	7.53986092496961e-16
WBGene00012404	130.04	2.39514	0.279564	8.56742	1.05827319111765e-17	8.22116661277114e-16
WBGene00045052	104.652	1.68891	0.197493	8.55172	1.21267568760304e-17	9.37445862426468e-16
WBGene00020230	409.439	1.2644	0.148012	8.54256	1.31281289461031e-17	1.009905334049e-15
WBGene00010049	4816.87	1.91355	0.224176	8.53595	1.39010811654956e-17	1.06417499990226e-15
WBGene00008554	68.7392	-2.35144	0.275568	-8.53306	1.4253115526602e-17	1.08585329398316e-15
WBGene00044349	28.7391	3.2433	0.380663	8.52012	1.59383172144308e-17	1.2084003003441e-15
WBGene00016048	2855.21	1.36778	0.160584	8.51755	1.62963486803366e-17	1.22963358224358e-15
WBGene00020509	1492.16	1.85502	0.217919	8.51241	1.70350966351722e-17	1.27925463779365e-15
WBGene00013439	261.954	1.24652	0.146742	8.49465	1.98534767737787e-17	1.48383568114925e-15
WBGene00021879	1260.14	1.47007	0.173168	8.48924	2.0799938779759e-17	1.5472407290415e-15
WBGene00009347	1439.74	2.28376	0.269642	8.46961	2.46220662858968e-17	1.82295767759902e-15
WBGene00022593	766.078	1.07821	0.127393	8.46361	2.59216697262041e-17	1.91020902608523e-15
WBGene00006063	513.106	1.41514	0.167688	8.43915	3.19644074195515e-17	2.3445521163085e-15
WBGene00003090	8761.75	1.87504	0.22245	8.42906	3.48444706618949e-17	2.54396899230594e-15
WBGene00008745	1261.79	0.692634	0.0822023	8.42597	3.57787898518248e-17	2.60014523485381e-15
WBGene00020981	341.572	1.33723	0.158828	8.41937	3.78519743940376e-17	2.73819099171547e-15
WBGene00003990	1039.12	0.659811	0.0784834	8.40701	4.20591929693023e-17	3.02864599600867e-15
WBGene00015574	48.6576	2.70576	0.32196	8.40402	4.31464780440875e-17	3.09281799434209e-15
WBGene00015791	870.174	1.10005	0.130976	8.39884	4.50926000001506e-17	3.21769367421889e-15
WBGene00010998	166.69	1.60194	0.190876	8.39255	4.7570699884812e-17	3.37923395127696e-15
WBGene00002056	3459.54	1.41603	0.169389	8.3596	6.29287845238587e-17	4.45016561408633e-15
WBGene00010790	1025.57	-2.46248	0.294644	-8.35749	6.40679391163383e-17	4.51049732082435e-15
WBGene00012538	664.323	-1.27205	0.152248	-8.35509	6.53843180325346e-17	4.56243670519058e-15
WBGene00020456	524.055	1.53047	0.183169	8.3555	6.51535943906879e-17	4.56243670519058e-15
WBGene00019977	106.793	2.42868	0.290807	8.35152	6.73874362312639e-17	4.6814972218812e-15
WBGene00015110	238.222	1.39674	0.167737	8.32697	8.29386518964756e-17	5.73659008950623e-15
WBGene00008273	202.432	1.20742	0.145352	8.30682	9.82974814642667e-17	6.76921957507199e-15
WBGene00017443	122.028	1.41815	0.17085	8.30052	1.03656179542384e-16	7.10720848427566e-15
WBGene00009192	1373.2	2.14551	0.258747	8.29195	1.11405174329373e-16	7.60545281027797e-15
WBGene00000190	108.453	1.8273	0.220549	8.28522	1.17886013826003e-16	8.01320016394859e-15
WBGene00018334	157.219	1.44338	0.174737	8.2603	1.45308184497692e-16	9.82302121322893e-15
WBGene00019376	64.9929	3.30232	0.3998	8.25993	1.45756941274291e-16	9.82302121322893e-15
WBGene00011684	162.635	1.85298	0.22437	8.25859	1.47400980565193e-16	9.89154665324723e-15
WBGene00001099	1765.11	1.10814	0.134244	8.25469	1.52293254737874e-16	1.01765450305774e-14
WBGene00013968	110.635	2.30195	0.279857	8.22547	1.94421917947494e-16	1.29368508271391e-14
WBGene00018353	210.565	1.37382	0.167038	8.22461	1.95834272023583e-16	1.29760776042517e-14
WBGene00045397	116.032	1.8362	0.223377	8.22019	2.03175661963812e-16	1.33768730160089e-14
WBGene00008486	1831.97	1.90863	0.232195	8.21996	2.03579551289926e-16	1.33768730160089e-14
WBGene00012231	231.686	-1.50636	0.183299	-8.21803	2.06874693256917e-16	1.34810492258743e-14
WBGene00015044	261.795	1.50695	0.183364	8.21835	2.06324232807529e-16	1.34810492258743e-14
WBGene00000840	1758.12	-0.925041	0.112796	-8.20103	2.38339902877791e-16	1.54675731209167e-14
WBGene00019647	376.512	-1.16035	0.141936	-8.17514	2.95522649418509e-16	1.909996795627e-14
WBGene00011244	62.6507	-2.67064	0.32731	-8.15935	3.36838731705073e-16	2.16814155060776e-14
WBGene00019914	5401.72	1.23573	0.151487	8.15733	3.42501324942587e-16	2.1956284123352e-14
WBGene00015469	1119.76	1.0932	0.134121	8.15082	3.61453107015105e-16	2.30773906786567e-14
WBGene00015767	528.458	1.12725	0.138617	8.13214	4.21779678646407e-16	2.68204255332816e-14
WBGene00007550	66.3198	1.83848	0.226393	8.12077	4.6323101409319e-16	2.9337964225902e-14
WBGene00009061	55.1983	3.271	0.403169	8.11322	4.92949983457636e-16	3.10952849565077e-14
WBGene00016425	780.418	1.58764	0.196074	8.09717	5.62520235616695e-16	3.53424068353597e-14
WBGene00017429	188.501	1.78947	0.221208	8.08952	5.98988400897453e-16	3.74843138180668e-14
WBGene00012782	2330.39	1.11609	0.138384	8.0652	7.31175395228473e-16	4.55756362954665e-14
WBGene00008205	3878.26	-1.13247	0.140905	-8.03711	9.19784164175051e-16	5.71062845237817e-14
WBGene00013227	463.618	1.24516	0.155035	8.03148	9.63074832586582e-16	5.95595690583937e-14
WBGene00044206	720.736	3.05549	0.381153	8.01643	1.0886215672481e-15	6.7060789513682e-14
WBGene00004189	5864.88	-0.62945	0.0785479	-8.01358	1.1142076582527e-15	6.83698629207978e-14
WBGene00016218	421.66	1.51527	0.189248	8.00683	1.17706681400205e-15	7.19470684372571e-14
WBGene00000784	7542.64	1.42885	0.178941	7.98502	1.4050487134486e-15	8.55506494636464e-14
WBGene00012013	169.038	1.97593	0.247649	7.97874	1.4783770147591e-15	8.96692520105809e-14
WBGene00009434	888.149	-1.23145	0.154389	-7.97631	1.50768414204275e-15	9.10964709579085e-14
WBGene00015597	55.1729	2.45132	0.308055	7.95741	1.75674222002873e-15	1.05739789350584e-13
WBGene00021048	4011.76	1.83362	0.230568	7.9526	1.82637184335398e-15	1.09512866804914e-13
WBGene00011737	3139.42	1.01807	0.128051	7.95047	1.85799458940406e-15	1.1098702528372e-13
WBGene00009850	82.8086	1.66961	0.210502	7.93156	2.16413563261626e-15	1.2878648651456e-13
WBGene00008900	193.614	1.37301	0.17327	7.92407	2.29866383620081e-15	1.36277927431905e-13
WBGene00002041	1106.42	0.998429	0.12602	7.92276	2.32289672802919e-15	1.37198806745394e-13
WBGene00000388	791.285	-0.634113	0.0804432	-7.88274	3.20269052997755e-15	1.88456827081142e-13
WBGene00002039	413.781	1.11507	0.141732	7.86747	3.61889339907365e-15	2.12155943878779e-13
WBGene00011397	72.986	2.00461	0.254914	7.86387	3.7245597217694e-15	2.17541877082605e-13
WBGene00022642	5266.31	1.08789	0.138393	7.86084	3.81558082121701e-15	2.22035828599972e-13
WBGene00007748	127.387	1.53357	0.195161	7.85797	3.90423978093633e-15	2.26359784357963e-13
WBGene00015913	54412.6	1.70151	0.216898	7.84476	4.33780741765816e-15	2.50575908338715e-13
WBGene00012810	110.906	1.40571	0.17959	7.82732	4.98368249947827e-15	2.86834573053914e-13
WBGene00004811	22.0809	3.4355	0.44022	7.80405	5.99509506438914e-15	3.43791451510606e-13
WBGene00016332	571.677	1.2923	0.165798	7.7944	6.47129015018078e-15	3.69754513291127e-13
WBGene00002054	2542.93	1.39593	0.180069	7.7522	9.03106699492189e-15	5.14151359241582e-13
WBGene00019986	497.564	1.11101	0.143434	7.74583	9.49572835166421e-15	5.38660561531456e-13
WBGene00017962	240.393	-1.98697	0.256572	-7.74428	9.61273166918629e-15	5.43343291838953e-13
WBGene00017687	696.829	1.52699	0.197277	7.7403	9.91799982130252e-15	5.58595918506931e-13
WBGene00003778	227.25	1.32269	0.170925	7.73845	1.0063819807699e-14	5.6479159561357e-13
WBGene00012140	4189.39	0.965297	0.124772	7.73651	1.02179501339747e-14	5.71408062456671e-13
WBGene00010083	411.912	-1.41924	0.183967	-7.71465	1.21316379339518e-14	6.76028021973214e-13
WBGene00013181	1038.84	-1.22986	0.159885	-7.69213	1.44708642326993e-14	8.03540594893198e-13
WBGene00008850	69.9025	2.59304	0.337808	7.67608	1.64024400418648e-14	9.07601682316519e-13
WBGene00000002	133.518	1.4903	0.194356	7.66791	1.74825712301358e-14	9.6398653251483e-13
WBGene00017398	725.518	1.11428	0.145539	7.6562	1.91516967765028e-14	1.05234236294581e-12
WBGene00007422	498.43	0.831723	0.108698	7.65171	1.98317141932988e-14	1.08592407232056e-12
WBGene00001476	336.026	1.98374	0.259768	7.63659	2.23055768289109e-14	1.21715898474715e-12
WBGene00022653	1204.45	-1.63687	0.21446	-7.63255	2.30147273038641e-14	1.2515249985584e-12
WBGene00016558	280.507	-1.03563	0.135711	-7.63111	2.32741689630901e-14	1.26128400188292e-12
WBGene00015599	14.9156	4.03959	0.530713	7.61162	2.70681435030607e-14	1.46186514740845e-12
WBGene00020301	500.125	1.07361	0.141427	7.59122	3.16913902468836e-14	1.70571066277595e-12
WBGene00013035	1034.53	1.09899	0.14487	7.58604	3.29832207794377e-14	1.76920201255691e-12
WBGene00007848	1439.69	1.04016	0.137184	7.58219	3.3977643910699e-14	1.81636421854821e-12
WBGene00002038	1584.94	0.745047	0.0983294	7.57705	3.53495273167807e-14	1.88331772224876e-12
WBGene00009773	224.937	2.5986	0.343189	7.57193	3.67707495544384e-14	1.95244013627439e-12
WBGene00010041	1172.56	1.20766	0.159592	7.56716	3.81468804220619e-14	2.01871243038898e-12
WBGene00020788	956.557	-1.27158	0.168118	-7.56359	3.92101908220442e-14	2.06804250589845e-12
WBGene00010793	3193.91	1.33422	0.176663	7.55235	4.27480122490848e-14	2.24712051056023e-12
WBGene00007153	3320.72	1.36662	0.18103	7.54911	4.38233300047627e-14	2.2959930703492e-12
WBGene00004796	331.592	1.02694	0.136126	7.5441	4.55418870717791e-14	2.37813099047005e-12
WBGene00002269	7894.62	0.933934	0.124079	7.52693	5.19459163177302e-14	2.70358778986998e-12
WBGene00004006	52.5424	-2.21634	0.294485	-7.52616	5.22547042765994e-14	2.7107127843486e-12
WBGene00013659	173.399	-0.952126	0.126662	-7.51708	5.60121251276201e-14	2.89289296157234e-12
WBGene00019470	34.9055	3.26571	0.434455	7.5168	5.61334969081252e-14	2.89289296157234e-12
WBGene00019298	1780.15	1.08661	0.144725	7.50807	6.00049274001007e-14	3.08233780162733e-12
WBGene00000983	239.349	1.58088	0.210703	7.50289	6.24240492678961e-14	3.19619239271013e-12
WBGene00009830	51.2118	-3.08059	0.411086	-7.49379	6.69127351053384e-14	3.41493149712358e-12
WBGene00015768	144.185	1.95721	0.261399	7.48744	7.02276277423336e-14	3.57254738547290e-12
WBGene00022076	76.4444	1.73335	0.232106	7.46794	8.14591028877889e-14	4.13057894707534e-12
WBGene00007068	607.911	0.760209	0.101934	7.45784	8.79514946297247e-14	4.44549702022679e-12
WBGene00008596	189.898	1.00765	0.13544	7.43981	1.00829541120177e-13	5.08013374909006e-12
WBGene00018731	2042.22	2.17389	0.292404	7.43455	1.04924143485795e-13	5.26959790691396e-12
WBGene00017430	755.47	0.845326	0.113762	7.43067	1.08049594754113e-13	5.40934002943606e-12
WBGene00011856	5846.22	1.32528	0.178572	7.42154	1.15768774440653e-13	5.77744801559841e-12
WBGene00019215	123.401	1.77882	0.239806	7.41771	1.19158490862233e-13	5.92785299967638e-12
WBGene00019477	277.548	1.0956	0.147744	7.41554	1.21134441317487e-13	6.00720169678232e-12
WBGene00008216	59.2367	1.77704	0.239929	7.4065	1.29679846111196e-13	6.41081872468199e-12
WBGene00010659	220.682	1.99523	0.269592	7.40092	1.35242959816488e-13	6.66494211345631e-12
WBGene00019957	3690.93	0.733163	0.0991273	7.39618	1.40163119156991e-13	6.88589529316434e-12
WBGene00020930	1791.42	0.790446	0.106968	7.38958	1.47297154336658e-13	7.21390100586675e-12
WBGene00000218	24335	2.54504	0.344513	7.38738	1.49753113180139e-13	7.31147552585385e-12
WBGene00002188	145.088	1.57374	0.213059	7.38643	1.50818951046807e-13	7.34078659879059e-12
WBGene00011753	593.612	-2.30884	0.312727	-7.38293	1.54841578173717e-13	7.51338980861389e-12
WBGene00044492	41.4889	2.52803	0.342965	7.3711	1.69224265399891e-13	8.17407427218747e-12
WBGene00018374	314.298	1.12884	0.153148	7.37089	1.69494120926145e-13	8.17407427218747e-12
WBGene00009595	919.728	1.22639	0.166396	7.37032	1.70219415758583e-13	8.18402495888067e-12
WBGene00004037	311.479	0.949665	0.128907	7.36708	1.74410292647022e-13	8.36003135271593e-12
WBGene00009957	1538.84	1.86935	0.253793	7.36564	1.76303829032279e-13	8.42518601163344e-12
WBGene00009980	495.31	-0.722077	0.0981102	-7.35986	1.84102918732965e-13	8.77130824295727e-12
WBGene00004789	613.701	0.88203	0.119933	7.35435	1.91861480875703e-13	9.11342034159591e-12
WBGene00003635	409.776	0.86347	0.117715	7.33528	2.21265574323069e-13	1.04785528740985e-11
WBGene00022413	1567.39	1.0805	0.147365	7.3321	2.26577916996914e-13	1.06980052426387e-11
WBGene00018646	32.195	3.1133	0.425096	7.32376	2.41123906604687e-13	1.13508179318087e-11
WBGene00003903	2089.89	0.727326	0.0993786	7.31874	2.50302170799395e-13	1.17478131949597e-11
WBGene00016757	75.3363	1.4925	0.204001	7.31613	2.55221684975098e-13	1.19431631218317e-11
WBGene00016920	287.876	1.49082	0.203845	7.3135	2.60270257388642e-13	1.21075574012357e-11
WBGene00003243	653.724	0.926856	0.126726	7.31385	2.59594201933858e-13	1.21075574012357e-11
WBGene00004728	3771.55	-1.28237	0.175531	-7.30568	2.75866289886076e-13	1.27953276220689e-11
WBGene00010749	390.01	1.19961	0.164272	7.30257	2.82324353994943e-13	1.3056466458945e-11
WBGene00021121	663.066	-3.2869	0.450469	-7.2966	2.95126785707636e-13	1.36086240076299e-11
WBGene00002232	734.73	0.870101	0.119258	7.29593	2.96594955531192e-13	1.36364502878335e-11
WBGene00003238	290.533	1.04837	0.143846	7.28812	3.1432048942008e-13	1.44094015062636e-11
WBGene00003773	1078.41	1.48681	0.204122	7.28393	3.24225804516169e-13	1.48204085136811e-11
WBGene00022474	280.452	1.14128	0.156732	7.28174	3.29550406978026e-13	1.50202598787384e-11
WBGene00008565	139.47	-1.98269	0.27243	-7.27778	3.39359718534087e-13	1.54227745281918e-11
WBGene00043702	100.6	1.56905	0.215907	7.26725	3.66889217132317e-13	1.66259855005076e-11
WBGene00015956	2090.58	0.842426	0.116117	7.25497	4.01742148822747e-13	1.81532197333373e-11
WBGene00019472	550.231	2.13305	0.29456	7.24147	4.43830989684441e-13	1.99977563066389e-11
WBGene00006959	5975.43	0.620802	0.0859188	7.22545	4.99450885095301e-13	2.24397164044242e-11
WBGene00010475	99.4712	1.65085	0.228722	7.2177	5.28723845166825e-13	2.36317031207894e-11
WBGene00006650	4335.91	1.91162	0.264854	7.21764	5.28978516273852e-13	2.36317031207894e-11
WBGene00001787	215.609	1.1843	0.164175	7.21366	5.4468892279776e-13	2.42648144421488e-11
WBGene00021336	158.881	1.50026	0.207998	7.21288	5.47807035720146e-13	2.43349773332583e-11
WBGene00000237	435.524	0.854392	0.118556	7.20663	5.73554909210613e-13	2.54071935905937e-11
WBGene00020169	2113.67	-0.513255	0.071229	-7.2057	5.77471159039838e-13	2.55090201066057e-11
WBGene00019225	387.989	0.892158	0.124164	7.18534	6.70388717628061e-13	2.95308102709344e-11
WBGene00020576	821.37	1.03108	0.143594	7.18054	6.94364305719136e-13	3.05017412289437e-11
WBGene00021068	1475.45	0.969054	0.135031	7.17655	7.14944690851065e-13	3.13185493742258e-11
WBGene00004990	9781.76	1.53274	0.213818	7.16843	7.5860790587418e-13	3.31391874671352e-11
WBGene00000674	160.537	1.76185	0.245809	7.16757	7.63394825847701e-13	3.31834070077768e-11
WBGene00016599	173.376	1.24697	0.173976	7.16749	7.63828582360366e-13	3.31834070077768e-11
WBGene00015014	136.577	1.104	0.154091	7.16459	7.80218133363462e-13	3.38023075910489e-11
WBGene00011977	1248.73	1.81701	0.254333	7.14421	9.05121708106109e-13	3.91062173611872e-11
WBGene00000214	75079.4	1.84602	0.258537	7.14027	9.31497821355255e-13	4.01358487507442e-11
WBGene00017283	1870.67	-0.433031	0.0606521	-7.1396	9.36047993894783e-13	4.02220078030537e-11
WBGene00016063	43.263	3.28816	0.461919	7.11847	1.09128789435579e-12	4.67652448206273e-11
WBGene00006923	1585.97	0.935783	0.13163	7.10921	1.16707980218886e-12	4.98776381585862e-11
WBGene00021895	995.484	1.63388	0.229934	7.10588	1.19558444352273e-12	5.09577477685226e-11
WBGene00011979	611.463	2.25641	0.317738	7.10147	1.23432880761369e-12	5.24672919031479e-11
WBGene00012943	879.429	0.656527	0.0924826	7.09892	1.25732821743255e-12	5.33012526583637e-11
WBGene00008477	54.1449	3.33612	0.470027	7.09771	1.26841091279057e-12	5.36269171439874e-11
WBGene00019968	153.666	3.57957	0.505017	7.08802	1.36044657107189e-12	5.73642845609727e-11
WBGene00019902	287.13	1.63283	0.230545	7.08251	1.41568065810949e-12	5.95340906090311e-11
WBGene00017591	5377.84	1.49507	0.211258	7.07696	1.47353218516416e-12	6.18021344681882e-11
WBGene00009995	376.951	-1.82134	0.257784	-7.06538	1.60181724537124e-12	6.70043977705689e-11
WBGene00013080	1463.81	1.32312	0.18751	7.05627	1.71026948623659e-12	7.13517190421984e-11
WBGene00007508	297.855	-1.35064	0.191521	-7.05217	1.76144015566006e-12	7.31257658220044e-11
WBGene00011673	25.8754	3.07695	0.436315	7.05212	1.76206664631336e-12	7.31257658220044e-11
WBGene00009635	247.09	0.873356	0.123893	7.04927	1.79859301185127e-12	7.44457002543166e-11
WBGene00017840	124.687	1.29933	0.184373	7.04727	1.82464914613341e-12	7.53264843835703e-11
WBGene00015333	75.4526	1.47872	0.209962	7.04281	1.88404840315928e-12	7.75755700204224e-11
WBGene00008210	1167.72	-0.728536	0.103488	-7.03983	1.92478764937272e-12	7.90466177880413e-11
WBGene00017334	141.615	2.33291	0.331563	7.03611	1.97678674795285e-12	8.09712390005623e-11
WBGene00007372	660.573	0.713787	0.10155	7.02889	2.08175824815215e-12	8.50500714335736e-11
WBGene00012005	636.129	0.913133	0.129987	7.02478	2.14398616978816e-12	8.73660514148817e-11
WBGene00004310	224.02	0.903628	0.128708	7.02073	2.20704926440394e-12	8.970403840116e-11
WBGene00003053	3257.91	0.543427	0.0775213	7.01003	2.38262210921149e-12	9.65911328078795e-11
WBGene00017529	20.682	3.03886	0.433626	7.00803	2.41703842490917e-12	9.77351178482501e-11
WBGene00012825	323.291	1.06224	0.15162	7.00593	2.4535055321379e-12	9.89559648128253e-11
WBGene00007168	3551.61	-0.532778	0.0761067	-7.00041	2.55212073386942e-12	1.02670775441635e-10
WBGene00013650	145.805	1.35439	0.193637	6.99445	2.66293048456558e-12	1.06584806450759e-10
WBGene00008239	723.946	0.755947	0.108076	6.99458	2.66052052514256e-12	1.06584806450759e-10
WBGene00021520	90.4028	2.12958	0.304941	6.98358	2.87749018344296e-12	1.1459096008307e-10
WBGene00013587	484.967	0.778051	0.111407	6.98388	2.87143263517899e-12	1.1459096008307e-10
WBGene00001390	1588.09	-1.07529	0.153999	-6.98243	2.90107430688104e-12	1.15239148159985e-10
WBGene00008595	893.772	1.60963	0.230628	6.97932	2.96619735864652e-12	1.17529980768482e-10
WBGene00010953	282.84	-1.77592	0.254481	-6.97861	2.98105598644415e-12	1.17822688988031e-10
WBGene00007867	78.8626	2.41095	0.345879	6.97052	3.15779825242612e-12	1.244961961019e-10
WBGene00022893	202.24	1.31299	0.188398	6.96923	3.18677013706755e-12	1.25325099904128e-10
WBGene00014046	96.3069	3.08396	0.442598	6.96786	3.21789850644714e-12	1.26234476235501e-10
WBGene00004988	5352.26	1.79166	0.257201	6.96601	3.26045563621492e-12	1.27586564226078e-10
WBGene00010701	1575.05	0.682071	0.097951	6.96339	3.32171775945855e-12	1.29662101650152e-10
WBGene00004987	1174.57	2.5897	0.372437	6.95339	3.56606495663692e-12	1.38856405842381e-10
WBGene00013875	188.074	1.02134	0.14733	6.93232	4.13997240858759e-12	1.60806317446863e-10
WBGene00001629	1211.31	0.501342	0.0723497	6.92944	4.22524140484277e-12	1.63715127652016e-10
WBGene00016180	53.374	-3.68662	0.532922	-6.91773	4.58922455399499e-12	1.77382527491424e-10
WBGene00013091	63.0428	1.88833	0.273161	6.91288	4.74898134347418e-12	1.83108644954982e-10
WBGene00235133	65.73	2.54432	0.368164	6.91084	4.8178582912355e-12	1.85311281104351e-10
WBGene00014253	3170.88	1.93	0.279458	6.90623	4.97695172236578e-12	1.90964789931164e-10
WBGene00006956	237.333	2.406	0.348445	6.90496	5.02191813772225e-12	1.92222449106505e-10
WBGene00045208	35.2412	-3.05238	0.442371	-6.90005	5.19845559699396e-12	1.98497929212094e-10
WBGene00007885	171.234	1.67713	0.243097	6.899	5.23704855751387e-12	1.99488540463753e-10
WBGene00001500	53.688	2.64011	0.382745	6.89783	5.28033714630669e-12	2.00652811559654e-10
WBGene00235332	32.8402	3.24287	0.470323	6.89498	5.38735205602738e-12	2.04227264239307e-10
WBGene00007087	3469.88	-0.496359	0.0719961	-6.89424	5.4152126895845e-12	2.04791136965821e-10
WBGene00018874	190.389	1.01461	0.147216	6.89197	5.50246976902764e-12	2.07593177649679e-10
WBGene00018340	180.231	-2.33376	0.338826	-6.88778	5.66715363828712e-12	2.12448070677735e-10
WBGene00001523	383.396	1.49445	0.216968	6.88791	5.66199067443496e-12	2.12448070677735e-10
WBGene00010050	2597.53	1.80667	0.262306	6.88766	5.67156865918368e-12	2.12448070677735e-10
WBGene00003933	161.545	1.70065	0.247149	6.88108	5.94003797870601e-12	2.2197724863553e-10
WBGene00007228	438.439	1.23105	0.179065	6.87489	6.20360558580279e-12	2.31278629049905e-10
WBGene00013763	198.966	1.15486	0.16802	6.87337	6.27016915228846e-12	2.3320888568771e-10
WBGene00012728	50.8177	2.64523	0.384898	6.87255	6.30648322158679e-12	2.34007624480997e-10
WBGene00006470	472.768	0.900144	0.131008	6.87088	6.38054568768906e-12	2.36200012898724e-10
WBGene00019379	25.7195	2.65758	0.387111	6.86516	6.64169544349364e-12	2.45291656074695e-10
WBGene00017727	3724.41	0.758459	0.110503	6.86368	6.71068738768604e-12	2.4726060771918e-10
WBGene00022196	173.12	1.54116	0.224635	6.86073	6.85087245269667e-12	2.51837432585143e-10
WBGene00009259	10241.3	0.718349	0.10477	6.85645	7.05917325028618e-12	2.58891074783751e-10
WBGene00011660	70.7245	2.51996	0.368662	6.83542	8.17664159566198e-12	2.99177814300671e-10
WBGene00022389	577.983	0.783791	0.114752	6.83028	8.47476005348389e-12	3.07942318072445e-10
WBGene00007297	1585.52	-0.77119	0.112902	-6.83064	8.45340927395176e-12	3.07942318072445e-10
WBGene00011893	483.621	0.700331	0.102529	6.83054	8.45964609336674e-12	3.07942318072445e-10
WBGene00001501	4526.58	1.09912	0.160977	6.82777	8.62426356967248e-12	3.12654336767207e-10
WBGene00016014	2296.19	-0.432635	0.0634022	-6.82367	8.87442320611291e-12	3.20985444863304e-10
WBGene00000991	3158.2	0.824763	0.121035	6.81427	9.47450020180043e-12	3.41905876847581e-10
WBGene00006796	991.312	0.69795	0.10246	6.81192	9.63062850367713e-12	3.46746601604996e-10
WBGene00003067	426.363	1.42029	0.209351	6.78423	1.16707393023737e-11	4.19242730748139e-10
WBGene00006438	1781	0.77963	0.11494	6.78294	1.17755956295993e-11	4.22048052451775e-10
WBGene00018931	54.9649	1.89424	0.27944	6.77872	1.21242139816438e-11	4.3355749317579e-10
WBGene00015521	13.0343	3.30029	0.487059	6.77596	1.23582881453445e-11	4.40928063466251e-10
WBGene00019589	216.575	0.919236	0.135763	6.7709	1.27983137808808e-11	4.55596858520295e-10
WBGene00004003	768.231	1.41445	0.209107	6.76423	1.34019011762798e-11	4.76008967454803e-10
WBGene00001668	16.0483	3.31225	0.489704	6.76378	1.34432863100211e-11	4.76405899121423e-10
WBGene00019373	274.776	1.02918	0.152458	6.75059	1.47246240278399e-11	5.20644217307253e-10
WBGene00010597	3346.26	1.52188	0.225778	6.74061	1.57718232218613e-11	5.56424277871929e-10
WBGene00020579	1579.96	1.01795	0.151059	6.73875	1.59751507887086e-11	5.62339571290034e-10
WBGene00010362	202.115	1.3326	0.197816	6.73656	1.62180373798863e-11	5.69617927574181e-10
WBGene00006527	1589.39	0.511999	0.0760436	6.73296	1.66247511150545e-11	5.82605166854245e-10
WBGene00008560	256.859	-1.70384	0.253281	-6.72707	1.73111651532265e-11	6.05315020989759e-10
WBGene00045411	144.994	2.91	0.432788	6.72384	1.77002394941194e-11	6.17550391199695e-10
WBGene00000116	305.688	-1.21329	0.18062	-6.71736	1.85043305924117e-11	6.44179455722588e-10
WBGene00235352	53.4521	1.91794	0.285543	6.71683	1.85715671511518e-11	6.45096066021285e-10
WBGene00020080	30.9852	2.30947	0.343868	6.71616	1.86570958612262e-11	6.46642641168215e-10
WBGene00019234	61.7048	-2.09857	0.31259	-6.71349	1.90025399921667e-11	6.57171174729098e-10
WBGene00018755	191.515	1.35521	0.202036	6.70778	1.97611262701297e-11	6.81910199737299e-10
WBGene00013118	284.852	1.50284	0.224058	6.70735	1.98184057568164e-11	6.82393578133176e-10
WBGene00001909	867.64	0.618859	0.0923604	6.70048	2.07738358234954e-11	7.13732877857347e-10
WBGene00019699	46.8119	2.4956	0.372727	6.69551	2.14914171237628e-11	7.36781843569e-10
WBGene00008694	2268.55	-0.788137	0.117731	-6.69441	2.16545777156979e-11	7.407650554806e-10
WBGene00044737	2001.1	0.870896	0.130138	6.6921	2.19994265906876e-11	7.50932808084726e-10
WBGene00009429	723.762	2.65596	0.397174	6.68715	2.27565431696273e-11	7.75098673401776e-10
WBGene00019731	86.9485	1.7136	0.256445	6.68213	2.35501412300244e-11	8.00400274132509e-10
WBGene00012968	359.281	1.15221	0.172462	6.68092	2.37445461222858e-11	8.05272026555799e-10
WBGene00009877	1055.7	2.56054	0.383428	6.67803	2.42178683569713e-11	8.19561768217676e-10
WBGene00019803	426.078	1.16183	0.174362	6.66329	2.67760383360334e-11	9.0226094991292e-10
WBGene00009047	147.395	1.54334	0.231617	6.66331	2.67719535857404e-11	9.0226094991292e-10
WBGene00044620	51.2406	2.68031	0.402292	6.6626	2.69019797932487e-11	9.04571900510728e-10
WBGene00010052	1978.32	-0.506499	0.0760383	-6.66111	2.71766808194539e-11	9.11864375580401e-10
WBGene00010540	401.133	1.04024	0.156555	6.64458	3.04092014530224e-11	1.01815946266277e-09
WBGene00010681	3222.24	-0.802795	0.120895	-6.64044	3.12740671191918e-11	1.04489838658825e-09
WBGene00011799	22.8865	2.63058	0.396407	6.63607	3.22148775425737e-11	1.07405627663084e-09
WBGene00018303	152.256	-2.54653	0.383984	-6.63185	3.31496509248072e-11	1.10289028498778e-09
WBGene00007689	498.672	1.03402	0.156086	6.62471	3.47936620804256e-11	1.15514958107013e-09
WBGene00021322	4368.95	1.37086	0.207334	6.61183	3.7959080089073e-11	1.25759389286698e-09
WBGene00021805	121.678	3.99431	0.60415	6.61146	3.8055849587486e-11	1.25815670439131e-09
WBGene00020735	178.465	1.02504	0.155202	6.6046	3.9858804555542e-11	1.31500700385125e-09
WBGene00015710	25.4284	-2.93073	0.444439	-6.59424	4.27445670888093e-11	1.4072689415251e-09
WBGene00021491	50.2802	2.79245	0.423513	6.59355	4.29436393131723e-11	1.41087748326818e-09
WBGene00018760	277.966	1.93782	0.294001	6.59121	4.36269441703893e-11	1.43034700533688e-09
WBGene00015823	1092.03	1.1873	0.18024	6.5873	4.47906743220555e-11	1.46545422003904e-09
WBGene00010891	790.094	-0.49825	0.0756511	-6.58615	4.51383391149349e-11	1.47377144480854e-09
WBGene00012364	634.426	-1.62143	0.246313	-6.58282	4.61605107792223e-11	1.50403151857094e-09
WBGene00044696	5772.91	1.7347	0.263653	6.57949	4.72049068203328e-11	1.5348894444467e-09
WBGene00020155	651.297	-1.83984	0.279788	-6.57584	4.83777981008319e-11	1.56656648059573e-09
WBGene00016539	225.7	1.00447	0.152748	6.57601	4.83248909327307e-11	1.56656648059573e-09
WBGene00004959	369.436	0.687017	0.104659	6.56432	5.22703633800319e-11	1.68914678381783e-09
WBGene00001332	1277.34	-0.462108	0.0704977	-6.55494	5.56660796665375e-11	1.79167554090012e-09
WBGene00012358	958.106	0.700176	0.106817	6.55492	5.56703243526352e-11	1.79167554090012e-09
WBGene00010684	47.5279	2.01088	0.30714	6.5471	5.86648331568402e-11	1.88420451911073e-09
WBGene00007226	1173.46	0.417089	0.0637253	6.54511	5.94501641387157e-11	1.90554692777957e-09
WBGene00012428	291.592	-2.10708	0.322041	-6.5429	6.03364626999012e-11	1.92380308936257e-09
WBGene00018280	72.5025	1.41993	0.217023	6.54278	6.03857025513298e-11	1.92380308936257e-09
WBGene00001786	110.097	1.57061	0.240035	6.54324	6.02006613656007e-11	1.92380308936257e-09
WBGene00017471	91.2347	-2.70063	0.412829	-6.54177	6.07958094095953e-11	1.93296353707524e-09
WBGene00008841	148.857	-2.5764	0.393965	-6.53967	6.16553520066407e-11	1.95634788962721e-09
WBGene00010337	1980.35	0.643027	0.0983432	6.5386	6.20963178148553e-11	1.96638339747042e-09
WBGene00016362	81.6529	-2.04445	0.312786	-6.53625	6.30794715771584e-11	1.99351356066491e-09
WBGene00021852	1454.67	0.983831	0.150614	6.53214	6.48371107483373e-11	2.04448654190847e-09
WBGene00002988	73.8662	1.36564	0.209073	6.53187	6.49516650282905e-11	2.04448654190847e-09
WBGene00010657	241.861	-1.76875	0.27084	-6.5306	6.55055482862293e-11	2.05644061567805e-09
WBGene00044339	120.294	-2.7667	0.423664	-6.5304	6.55922403098326e-11	2.05644061567805e-09
WBGene00009490	21.6005	2.9944	0.458716	6.52778	6.67514135787794e-11	2.08863053995506e-09
WBGene00011003	125.592	-1.50705	0.231026	-6.5233	6.87761247871791e-11	2.14553366741326e-09
WBGene00009657	130.535	1.20161	0.184206	6.52316	6.88421075276543e-11	2.14553366741326e-09
WBGene00017908	500.747	0.7849	0.120334	6.52268	6.90614329143127e-11	2.14812386007635e-09
WBGene00021397	63.0416	1.53663	0.235594	6.52236	6.92088089658638e-11	2.14847030982613e-09
WBGene00020135	233.019	1.26595	0.194134	6.52102	6.98302339913082e-11	2.16350253446548e-09
WBGene00011182	3580.13	1.33341	0.204514	6.51989	7.03578661206111e-11	2.17557558572948e-09
WBGene00019515	226.111	1.08088	0.16601	6.51093	7.46871437665763e-11	2.30492418238534e-09
WBGene00019537	9465.95	0.623459	0.0957969	6.50813	7.60908139664168e-11	2.33908798489355e-09
WBGene00001971	9170.83	0.480518	0.0738322	6.50824	7.60360493303409e-11	2.33908798489355e-09
WBGene00014003	248.337	-1.93537	0.29751	-6.50523	7.75739541358464e-11	2.38004135549085e-09
WBGene00004997	37.5131	3.41993	0.526115	6.50035	8.01335624084183e-11	2.45379860035098e-09
WBGene00016061	2269.24	1.34202	0.206608	6.49546	8.27822007062801e-11	2.5299909014303e-09
WBGene00017785	104.469	1.42308	0.219719	6.4768	9.36875569542898e-11	2.8577423078707e-09
WBGene00045013	54.6211	1.47989	0.228588	6.47405	9.54125432152163e-11	2.90474093919684e-09
WBGene00044607	152.515	1.32121	0.204157	6.47151	9.70273757878859e-11	2.94821139918104e-09
WBGene00001693	9.804	-3.22502	0.498401	-6.47073	9.75311514535e-11	2.95781972773403e-09
WBGene00020448	82.2336	1.42957	0.220947	6.47019	9.78766234153746e-11	2.96259952257286e-09
WBGene00009352	1280.77	-0.58009	0.0896948	-6.46738	9.97147038030126e-11	3.01245379113699e-09
WBGene00010744	202.835	0.919561	0.142395	6.45783	1.06212569095139e-10	3.20262373734291e-09
WBGene00014091	436.632	-1.80841	0.280371	-6.45007	1.11800294369813e-10	3.35826788992754e-09
WBGene00019022	223.282	0.950178	0.147311	6.45016	1.11732991272137e-10	3.35826788992754e-09
WBGene00005189	10.6985	3.28027	0.508932	6.4454	1.15298438980713e-10	3.45676118388943e-09
WBGene00001703	469.052	-2.22075	0.344657	-6.44337	1.16851105211571e-10	3.49666400225137e-09
WBGene00001734	64.549	3.91933	0.608846	6.43732	1.21602766197632e-10	3.63196140707699e-09
WBGene00011423	765.194	0.723238	0.112357	6.43697	1.21881542644944e-10	3.63340629019048e-09
WBGene00011801	201.199	2.20375	0.342385	6.43648	1.2227996400575e-10	3.63840572145412e-09
WBGene00010503	331.103	1.02702	0.159624	6.43397	1.24314726829423e-10	3.69198350677967e-09
WBGene00007453	94.1655	1.35726	0.211059	6.43073	1.26992481237619e-10	3.76441997954371e-09
WBGene00018823	3340.61	0.708785	0.110503	6.41419	1.41572851027287e-10	4.18875020769291e-09
WBGene00017448	284.303	0.860126	0.134104	6.41387	1.41871140228945e-10	4.18971513372746e-09
WBGene00050899	86.2735	3.00356	0.468613	6.40946	1.46035046213034e-10	4.30462182949448e-09
WBGene00003480	214.459	1.51403	0.236383	6.405	1.50364556551596e-10	4.42397212093036e-09
WBGene00007973	56.5961	1.71805	0.268341	6.40247	1.52882773482135e-10	4.4896859177156e-09
WBGene00017782	1012.29	-0.645874	0.100957	-6.39753	1.5790552729929e-10	4.62856908087324e-09
WBGene00009577	115.736	-1.55159	0.24255	-6.397	1.58462467868507e-10	4.63627665730308e-09
WBGene00016474	114.768	-1.69598	0.265376	-6.39085	1.64962507050736e-10	4.81751617812984e-09
WBGene00017301	4897.77	-1.12528	0.176157	-6.38793	1.68146253523526e-10	4.90141666925325e-09
WBGene00015608	204.272	0.96834	0.151721	6.38239	1.743466551085e-10	5.07277998350746e-09
WBGene00008985	49.7684	2.13455	0.334469	6.38191	1.74897824869553e-10	5.07944511637726e-09
WBGene00005657	95.2235	2.64894	0.415165	6.38045	1.76563274485969e-10	5.11838757103627e-09
WBGene00015930	500.982	0.951402	0.149428	6.36694	1.92834058105313e-10	5.57980384646015e-09
WBGene00008629	149.269	-1.42612	0.224052	-6.36514	1.95114267949723e-10	5.63544323363943e-09
WBGene00020756	125.183	-1.13921	0.179016	-6.36372	1.96919414998765e-10	5.67718313442509e-09
WBGene00009796	1513.57	1.21207	0.190573	6.36013	2.01576649060571e-10	5.80084626949856e-09
WBGene00013716	407.834	0.865137	0.136282	6.34814	2.17937746176154e-10	6.24886955854172e-09
WBGene00015660	1421.9	1.37979	0.217345	6.34837	2.17607774280788e-10	6.24886955854172e-09
WBGene00019170	259.232	0.765074	0.120601	6.34384	2.2410331256937e-10	6.41399135974405e-09
WBGene00012031	3667.57	-0.394446	0.0622647	-6.33499	2.37359053588859e-10	6.78107296213098e-09
WBGene00003001	278.613	0.928185	0.146681	6.3279	2.48521132068354e-10	7.08712161431817e-09
WBGene00009706	1587.27	1.62723	0.257283	6.32467	2.53772590720412e-10	7.22381544343123e-09
WBGene00022673	2678.67	0.439009	0.0694242	6.32356	2.55597016052343e-10	7.26263953719901e-09
WBGene00012339	561.444	0.773543	0.122364	6.32164	2.58794986461461e-10	7.34028225988712e-09
WBGene00017772	1607.13	-1.28371	0.203098	-6.32066	2.60453359884431e-10	7.37405652671001e-09
WBGene00014141	633.307	0.629522	0.0996373	6.31813	2.64741662186675e-10	7.48203586502484e-09
WBGene00010047	1350.35	0.83595	0.1324	6.31381	2.72242966677616e-10	7.68027117085154e-09
WBGene00018758	483.519	0.700821	0.111019	6.31262	2.74352788365727e-10	7.72597048665629e-09
WBGene00017485	274.898	-1.77322	0.280942	-6.3117	2.75993034987886e-10	7.75830688370581e-09
WBGene00005703	6.36525	3.74239	0.593035	6.31057	2.78001849453386e-10	7.80087040192153e-09
WBGene00000723	212.356	-2.34731	0.371992	-6.3101	2.78858186537743e-10	7.81100106873928e-09
WBGene00011738	1742.94	0.641038	0.101683	6.30427	2.89552194162899e-10	8.09616684742717e-09
WBGene00010177	387.892	1.18016	0.187312	6.30048	2.96723022917237e-10	8.28198596708819e-09
WBGene00021517	16.6716	2.7375	0.434573	6.2993	2.9898788249803e-10	8.33045743285147e-09
WBGene00001852	176.716	1.24229	0.197513	6.28964	3.18208696753871e-10	8.85035475803976e-09
WBGene00018036	808.832	0.761057	0.121075	6.28584	3.26092797267229e-10	9.05366798046516e-09
WBGene00011222	2171.22	1.77895	0.28307	6.28448	3.28954452134781e-10	9.1170680319253e-09
WBGene00006510	2826.33	-0.69702	0.110946	-6.28251	3.33158571740102e-10	9.21738715147615e-09
WBGene00017904	478.742	0.887283	0.141308	6.27906	3.40636070765634e-10	9.37621183015234e-09
WBGene00017336	134.749	-1.44426	0.230013	-6.27903	3.40682902896467e-10	9.37621183015234e-09
WBGene00005833	25.2432	3.27649	0.52178	6.27944	3.39787687240118e-10	9.37621183015234e-09
WBGene00003518	179.773	0.952115	0.151743	6.27452	3.50710031989595e-10	9.63536098340752e-09
WBGene00011676	225.306	1.43551	0.228991	6.26887	3.63668289378672e-10	9.97399812782896e-09
WBGene00015057	622.258	0.815023	0.130277	6.25606	3.94812276509249e-10	1.08093569454008e-08
WBGene00020886	916.259	-1.03094	0.164848	-6.25387	4.00403605450585e-10	1.0943439961795e-08
WBGene00001371	656.492	0.608449	0.097426	6.24524	4.23137166420642e-10	1.1544763173795e-08
WBGene00016450	309.122	1.45427	0.232918	6.24371	4.27325033185017e-10	1.16378147452339e-08
WBGene00022748	6646.61	0.498115	0.079782	6.24345	4.28023624111328e-10	1.16378147452339e-08
WBGene00016585	263.014	1.06247	0.17049	6.23185	4.60960144184181e-10	1.25117753421421e-08
WBGene00012306	458.47	0.949758	0.152492	6.22826	4.71642430292941e-10	1.27797270201369e-08
WBGene00001393	7900.78	-0.573682	0.0922763	-6.217	5.06745556159568e-10	1.3707336913613e-08
WBGene00017433	52.4742	1.76762	0.284716	6.20839	5.35318124026371e-10	1.44307125058049e-08
WBGene00013481	4575.09	0.8885	0.143109	6.20856	5.3472437262237e-10	1.44307125058049e-08
WBGene00001441	922.97	0.806599	0.129937	6.20764	5.3787879636445e-10	1.44749976427771e-08
WBGene00001559	629.85	0.807391	0.130164	6.20287	5.54418091253342e-10	1.48946734225983e-08
WBGene00020589	52.171	-2.34699	0.378524	-6.20037	5.63298861696964e-10	1.51075221921107e-08
WBGene00020740	148.944	1.09862	0.177291	6.1967	5.76596945960903e-10	1.54379182305661e-08
WBGene00018860	296.3	0.636705	0.102839	6.19126	5.96849697486536e-10	1.59530842870554e-08
WBGene00022246	92.6312	-1.35591	0.219089	-6.18886	6.06011094096273e-10	1.61432347194227e-08
WBGene00008301	51.1461	2.28506	0.369211	6.18903	6.05342414478574e-10	1.61432347194227e-08
WBGene00001091	862.823	0.649829	0.105075	6.18441	6.23339626877383e-10	1.65541518556858e-08
WBGene00002273	4051.36	1.15517	0.186789	6.18436	6.23536220816575e-10	1.65541518556858e-08
WBGene00003623	164.519	1.65089	0.267122	6.18031	6.39775992410296e-10	1.69567519332947e-08
WBGene00010795	69.1602	1.69723	0.274649	6.17962	6.42545282542751e-10	1.70015756807033e-08
WBGene00044396	103.962	1.47932	0.239613	6.17378	6.66779622476334e-10	1.76132573642408e-08
WBGene00000170	1784.88	1.63039	0.264139	6.17248	6.72288488671956e-10	1.77290793751785e-08
WBGene00044757	60.1357	1.47912	0.239668	6.17153	6.76318594060436e-10	1.780558301892e-08
WBGene00016677	269.772	-1.25251	0.202975	-6.17077	6.79600507354315e-10	1.78621666682959e-08
WBGene00011340	74.863	1.41465	0.229333	6.16856	6.89144978137131e-10	1.80828890269926e-08
WBGene00008038	72.3289	2.03195	0.329527	6.16624	6.99330437727986e-10	1.83196694401501e-08
WBGene00021587	34.7638	2.89129	0.46891	6.16598	7.00501052772954e-10	1.83199031546094e-08
WBGene00011213	112.891	1.35932	0.220758	6.15751	7.38963041417242e-10	1.92937866939568e-08
WBGene00021487	409.345	0.876089	0.142768	6.13645	8.43875882692639e-10	2.19965663967982e-08
WBGene00023484	11.2031	3.32385	0.542306	6.12911	8.83744180667115e-10	2.29977652295716e-08
WBGene00004131	1744.4	0.707134	0.115443	6.12538	9.0467614601576e-10	2.35036949302612e-08
WBGene00044723	12.5077	2.80182	0.457494	6.12428	9.10945115976794e-10	2.36276389456481e-08
WBGene00000216	49844.4	1.60024	0.261603	6.11703	9.53351210558808e-10	2.46869434983783e-08
WBGene00015632	197.242	-1.0785	0.176323	-6.11664	9.55702623161718e-10	2.4707262897148e-08
WBGene00015828	113.355	1.52829	0.249881	6.11607	9.59097313453032e-10	2.47544429347861e-08
WBGene00021262	168.183	1.4119	0.230878	6.11534	9.63488933907578e-10	2.48271576596773e-08
WBGene00013203	158.791	0.963679	0.157641	6.11313	9.76950973774106e-10	2.51329801899146e-08
WBGene00021664	138.183	1.48546	0.24301	6.11273	9.79379782858714e-10	2.51544286248891e-08
WBGene00009488	351.641	1.42253	0.232748	6.11189	9.84583128958002e-10	2.52469527539312e-08
WBGene00010943	462.38	0.799793	0.130866	6.11152	9.86842144512305e-10	2.52637997061024e-08
WBGene00001089	968.562	0.763528	0.12506	6.1053	1.02610064363232e-09	2.62262676662587e-08
WBGene00022861	334.683	0.682085	0.111728	6.1049	1.02867248450178e-09	2.62494580592121e-08
WBGene00077437	89.433	1.16907	0.191518	6.10422	1.03303699847111e-09	2.63182446944902e-08
WBGene00017478	228.698	1.0098	0.165511	6.10112	1.05328274507708e-09	2.67907562739767e-08
WBGene00004876	351.829	0.753339	0.123608	6.09458	1.09722095540541e-09	2.78186084674329e-08
WBGene00011850	295.228	1.53549	0.251943	6.09461	1.09701469140894e-09	2.78186084674329e-08
WBGene00012582	82.0828	1.45898	0.239635	6.08835	1.14082030171062e-09	2.88775861283732e-08
WBGene00009222	235.143	0.750015	0.123223	6.08667	1.15283354565826e-09	2.9134911883062e-08
WBGene00007593	654.985	0.656615	0.107882	6.08639	1.15481447259714e-09	2.91382787725709e-08
WBGene00019404	52.9077	1.85388	0.30527	6.07293	1.25599103435405e-09	3.16405409133601e-08
WBGene00019831	6573.89	0.544879	0.0897283	6.07254	1.25900770032409e-09	3.16659512505756e-08
WBGene00018225	138.131	2.29273	0.377746	6.06949	1.28320168136449e-09	3.22230740686593e-08
WBGene00000266	497.83	0.863431	0.142512	6.05867	1.37251192006094e-09	3.4373977692805e-08
WBGene00194769	62.4075	1.51379	0.249858	6.05859	1.3732153421983e-09	3.4373977692805e-08
WBGene00019002	1841.47	-0.504587	0.083315	-6.05638	1.39215594929642e-09	3.47828847168906e-08
WBGene00012149	2066.28	-0.549151	0.0906762	-6.05618	1.39396215225586e-09	3.47828847168906e-08
WBGene00006685	71.807	-1.57448	0.260071	-6.05404	1.41258206195572e-09	3.51918153507768e-08
WBGene00004949	235.863	1.63486	0.270127	6.0522	1.42877230700918e-09	3.5539020948793e-08
WBGene00044784	1169.65	0.600633	0.0993384	6.04633	1.48183235787515e-09	3.68007815491198e-08
WBGene00010935	603.274	1.0425	0.17244	6.04556	1.48893934962897e-09	3.69191407919007e-08
WBGene00010086	678.683	1.30589	0.216044	6.04456	1.49816909841902e-09	3.7089680819573e-08
WBGene00016865	135.6	1.26778	0.209845	6.0415	1.52684787714872e-09	3.76813631027156e-08
WBGene00045297	69.0979	1.51595	0.250923	6.04151	1.52676532732446e-09	3.76813631027156e-08
WBGene00002282	166.584	2.07693	0.343897	6.03939	1.54694836932205e-09	3.8058308555708e-08
WBGene00077525	52.5073	1.58586	0.262576	6.0396	1.54498099116385e-09	3.8058308555708e-08
WBGene00002262	1459.85	-0.512364	0.0849275	-6.03295	1.60990995999944e-09	3.954560758441e-08
WBGene00021352	1599.8	0.445323	0.0739254	6.02396	1.70205655430096e-09	4.17440619927312e-08
WBGene00016809	136.959	1.49976	0.249131	6.01996	1.74457469256167e-09	4.27204082324496e-08
WBGene00019653	130.168	1.14308	0.189937	6.01821	1.76354533110419e-09	4.31179998007954e-08
WBGene00020658	791.6	-1.09014	0.18115	-6.0179	1.76699052860026e-09	4.31353570217123e-08
WBGene00008229	1035.16	1.23167	0.204693	6.01714	1.77527199767469e-09	4.32705400360585e-08
WBGene00008681	293.474	1.43159	0.238004	6.01498	1.79906033640462e-09	4.37826875078716e-08
WBGene00003245	109.664	1.12606	0.187234	6.01415	1.80833081582529e-09	4.39404883907007e-08
WBGene00003394	140.955	-0.829782	0.13798	-6.01379	1.81239343390452e-09	4.39714530041143e-08
WBGene00017125	4618.79	-0.370081	0.0615832	-6.00944	1.86170065716227e-09	4.509834003602e-08
WBGene00022586	2107.7	-0.513719	0.0854936	-6.00886	1.86838108767318e-09	4.51907511543037e-08
WBGene00017440	1456.49	-1.1097	0.184815	-6.0044	1.92044739465249e-09	4.63789516288969e-08
WBGene00019332	212.992	-1.33125	0.221765	-6.00298	1.93727249701113e-09	4.67137420150848e-08
WBGene00011236	615.68	0.600643	0.10008	6.00165	1.95324224872778e-09	4.70269164312017e-08
WBGene00015561	720.077	0.802139	0.133717	5.99879	1.98792895064588e-09	4.77890846824475e-08
WBGene00009388	183.974	-1.39705	0.233038	-5.99496	2.03536782574165e-09	4.88070616395445e-08
WBGene00011069	66.4578	1.47068	0.245323	5.99487	2.03646458838429e-09	4.88070616395445e-08
WBGene00014228	624.89	-0.506464	0.0845065	-5.99319	2.05758167166638e-09	4.92383352992091e-08
WBGene00000103	287.176	0.75918	0.126684	5.99269	2.06401364477235e-09	4.93174169364545e-08
WBGene00004323	2120.27	-0.426604	0.0712508	-5.98736	2.13277439139617e-09	5.08832861608436e-08
WBGene00017764	51.871	2.41416	0.403491	5.98319	2.18804469428829e-09	5.20514070750555e-08
WBGene00012027	21.4257	2.45204	0.409823	5.98317	2.18833753270525e-09	5.20514070750555e-08
WBGene00018779	195.409	1.15015	0.192381	5.97849	2.25216003729602e-09	5.34888008857804e-08
WBGene00009798	224.124	1.31149	0.219528	5.97415	2.31291146855949e-09	5.48490433972679e-08
WBGene00016191	88.4132	1.16862	0.19568	5.97209	2.34236183044077e-09	5.54640331322087e-08
WBGene00006075	81.4252	1.7777	0.297818	5.96909	2.38587235234247e-09	5.63251601743126e-08
WBGene00012854	195.75	0.853016	0.142903	5.96919	2.38432559621927e-09	5.63251601743126e-08
WBGene00012716	2306.54	-0.392387	0.0657428	-5.96851	2.39432947484175e-09	5.64403225982875e-08
WBGene00001210	88.3799	2.49368	0.417851	5.96786	2.40384375240664e-09	5.65800238439594e-08
WBGene00020453	65.6357	1.44158	0.241646	5.96568	2.43623225997485e-09	5.71717005056598e-08
WBGene00015981	131.291	1.05218	0.176368	5.96583	2.4339047242075e-09	5.71717005056598e-08
WBGene00009741	213.743	1.1946	0.200375	5.96183	2.49434740380948e-09	5.84485268322072e-08
WBGene00000516	154.331	1.40342	0.235525	5.95868	2.5428555850676e-09	5.94967842381545e-08
WBGene00015512	4347.08	-0.927879	0.155838	-5.95414	2.61440801683022e-09	6.10803176672779e-08
WBGene00012299	281.163	-0.820236	0.137836	-5.95082	2.66794427434467e-09	6.21469441749119e-08
WBGene00007097	228.597	-2.50591	0.421096	-5.95091	2.66652141191151e-09	6.21469441749119e-08
WBGene00017667	180.115	1.20601	0.202858	5.94512	2.76254861908244e-09	6.42557400043216e-08
WBGene00003732	234.165	0.922433	0.155196	5.94365	2.78740275700787e-09	6.47383526922152e-08
WBGene00018393	2564.93	-2.02098	0.340235	-5.93996	2.85095635910345e-09	6.61170320339137e-08
WBGene00000534	3136.95	0.459439	0.0774086	5.93525	2.93401496287445e-09	6.79433420918209e-08
WBGene00018903	95.9118	1.01502	0.171458	5.91995	3.22044089740288e-09	7.43577642050417e-08
WBGene00000084	201.43	0.887167	0.149857	5.92009	3.21761197793912e-09	7.43577642050417e-08
WBGene00016219	379.687	1.19206	0.201401	5.91886	3.24178152916472e-09	7.45391860302038e-08
WBGene00017905	149.059	1.32589	0.224013	5.91883	3.24247822553709e-09	7.45391860302038e-08
WBGene00022538	239.496	1.39961	0.236459	5.91905	3.23804934641732e-09	7.45391860302038e-08
WBGene00019214	28.4868	2.22311	0.375681	5.91756	3.2674977492469e-09	7.50050065584041e-08
WBGene00001392	606.316	-2.39263	0.40439	-5.91664	3.28582681147423e-09	7.53161174664951e-08
WBGene00009896	50.6199	-1.95907	0.331465	-5.91035	3.41381210839167e-09	7.80280326064845e-08
WBGene00008654	1371.61	1.01592	0.171889	5.91034	3.41403566889501e-09	7.80280326064845e-08
WBGene00020837	157.156	0.991062	0.16776	5.90762	3.47078795132029e-09	7.92103125793356e-08
WBGene00003626	213.36	0.816208	0.138171	5.90723	3.47902739699604e-09	7.92836156800976e-08
WBGene00003411	3893.36	0.888736	0.150499	5.90526	3.52086388921758e-09	8.0121246079309e-08
WBGene00010150	737.48	1.03212	0.174829	5.9036	3.5566022948467e-09	8.08178936451476e-08
WBGene00021178	54.1822	1.80916	0.306501	5.90264	3.57733461892266e-09	8.11720387631803e-08
WBGene00000472	9130.8	0.450351	0.0763703	5.89693	3.70322836729346e-09	8.39079186095085e-08
WBGene00022047	327.834	0.909175	0.154463	5.88605	3.95545602390817e-09	8.94943206557127e-08
WBGene00016333	5399.32	-0.584719	0.0994887	-5.87724	4.17168801366251e-09	9.42514612828907e-08
WBGene00013837	20.6392	2.36366	0.402994	5.86525	4.48445295669131e-09	1.01172851397742e-07
WBGene00007808	405.968	1.26532	0.215826	5.86266	4.55512744079987e-09	1.02620513916306e-07
WBGene00020938	266.847	-1.36739	0.233624	-5.85295	4.82916473937993e-09	1.0863898422257e-07
WBGene00020340	1345.48	0.680975	0.116409	5.84982	4.92092796145465e-09	1.10545632410456e-07
WBGene00000263	3883.98	0.447604	0.0765855	5.8445	5.08090126540927e-09	1.13976974332154e-07
WBGene00021533	217.308	-1.33241	0.22813	-5.84057	5.20217965557636e-09	1.16531780068806e-07
WBGene00004024	229.874	1.34745	0.230933	5.8348	5.38543688531158e-09	1.20465730044487e-07
WBGene00004739	1300.42	0.646325	0.110882	5.82895	5.57773740928926e-09	1.24590536748572e-07
WBGene00011945	2402.46	-0.771087	0.132585	-5.81581	6.03397563720213e-09	1.34590941723731e-07
WBGene00017751	127.941	1.27816	0.219808	5.8149	6.06707089559205e-09	1.34955566605401e-07
WBGene00020329	79.8047	2.07957	0.357629	5.81489	6.06743796596254e-09	1.34955566605401e-07
WBGene00011895	179.235	2.49371	0.42893	5.81379	6.10752637916675e-09	1.3565590281614e-07
WBGene00017001	36.325	1.69961	0.293179	5.79717	6.74423740657292e-09	1.49587375389107e-07
WBGene00012134	1051.94	1.27686	0.220295	5.79613	6.78626430095693e-09	1.50308129250127e-07
WBGene00019744	1263.45	2.24976	0.388213	5.79517	6.82514494644836e-09	1.50957273219482e-07
WBGene00003978	359.038	0.899187	0.155187	5.79422	6.86391497796775e-09	1.5160215574587e-07
WBGene00013896	40.0857	-1.9628	0.339095	-5.78835	7.10793367837951e-09	1.56772187563699e-07
WBGene00020504	1234.09	0.603697	0.104335	5.78616	7.20121887266986e-09	1.58515891197672e-07
WBGene00012069	20.4739	2.93837	0.50784	5.78603	7.2070953702429e-09	1.58515891197672e-07
WBGene00012243	2636.49	-0.347525	0.06008	-5.78437	7.27831188880459e-09	1.59859301513159e-07
WBGene00012585	397.464	-1.90347	0.329155	-5.78288	7.34303484906416e-09	1.61056550166539e-07
WBGene00007692	191.696	1.05827	0.183052	5.78123	7.41571508061126e-09	1.62424759473944e-07
WBGene00014017	2453.97	0.519255	0.0898526	5.77896	7.51639737528286e-09	1.64401645781152e-07
WBGene00008669	1301.28	0.733128	0.127094	5.76838	8.00377363628463e-09	1.74819266266217e-07
WBGene00020163	85.5091	-1.3874	0.240583	-5.76682	8.07801149059583e-09	1.76196737491973e-07
WBGene00019772	34.5265	-2.38874	0.414268	-5.76617	8.10954363078391e-09	1.76396555941327e-07
WBGene00010833	52.1776	-1.58191	0.274337	-5.76631	8.10263585430745e-09	1.76396555941327e-07
WBGene00014000	888.921	0.708484	0.123063	5.75707	8.55885224159167e-09	1.85913360674794e-07
WBGene00008435	234.662	-0.917123	0.159325	-5.75631	8.59736195336595e-09	1.86492982124596e-07
WBGene00020449	88.7719	1.82397	0.317333	5.74782	9.04000096092222e-09	1.95825295540856e-07
WBGene00010336	311.771	0.736848	0.128204	5.74747	9.05887625414095e-09	1.95964991121815e-07
WBGene00015052	190.502	2.05967	0.358942	5.73817	9.57073919443921e-09	2.06754187803159e-07
WBGene00014204	5038.77	-0.285515	0.0497627	-5.73752	9.60715865822165e-09	2.07257034254659e-07
WBGene00003055	876.869	-1.44534	0.252047	-5.73442	9.78472648689678e-09	2.10799367074265e-07
WBGene00014057	86.522	-1.45004	0.25289	-5.73387	9.81663335062693e-09	2.11198237297935e-07
WBGene00012418	62.9372	1.28976	0.22527	5.72539	1.03196402359394e-08	2.21717611063711e-07
WBGene00007557	182.292	1.03751	0.18126	5.72386	1.04128638830612e-08	2.23416140729081e-07
WBGene00001828	169.668	2.7437	0.479542	5.7215	1.05589815643866e-08	2.26243395747795e-07
WBGene00011683	41.9276	-2.72157	0.4758	-5.72	1.06523598194638e-08	2.27934483518241e-07
WBGene00008830	104.805	1.06151	0.185773	5.71404	1.10322784758929e-08	2.35743945209798e-07
WBGene00000224	656.267	0.566353	0.09913	5.71323	1.10849690053214e-08	2.36549338584463e-07
WBGene00020649	441.066	0.659381	0.115493	5.70927	1.13463936965241e-08	2.41800849451601e-07
WBGene00010128	196.222	1.54589	0.271145	5.70135	1.18860388786377e-08	2.52618373471856e-07
WBGene00008200	137.684	0.923899	0.162044	5.70151	1.18747621972025e-08	2.52618373471856e-07
WBGene00013996	205.659	1.16888	0.205042	5.70068	1.19330437801432e-08	2.53276043624304e-07
WBGene00000788	7565.18	-0.974329	0.170935	-5.69999	1.19813284268788e-08	2.5395907162887e-07
WBGene00015497	249.002	0.718089	0.126028	5.69783	1.21341869351442e-08	2.56272109522821e-07
WBGene00002190	1719.3	0.467919	0.0821234	5.69776	1.21392051879231e-08	2.56272109522821e-07
WBGene00045412	30.0725	2.78891	0.489443	5.69814	1.21124942678116e-08	2.56272109522821e-07
WBGene00010904	2960.53	1.16234	0.204167	5.69311	1.2474579332713e-08	2.63000155183e-07
WBGene00019742	185.254	1.23487	0.216984	5.69107	1.26248339809593e-08	2.6581259262981e-07
WBGene00010339	1044.14	0.613722	0.107944	5.68554	1.30403309439374e-08	2.73829585866703e-07
WBGene00013492	14.6453	-2.75235	0.484082	-5.68572	1.30259002782891e-08	2.73829585866703e-07
WBGene00006996	5186.38	-0.451699	0.079564	-5.67718	1.36937225011066e-08	2.87167558301132e-07
WBGene00020029	251.086	1.17138	0.206406	5.67511	1.38596119585751e-08	2.90260399185564e-07
WBGene00012875	394.421	0.926608	0.163307	5.67402	1.39488155253055e-08	2.91741141689746e-07
WBGene00002214	4114.49	-0.311016	0.0548824	-5.66696	1.45353787591195e-08	3.03606520571278e-07
WBGene00017515	139.84	0.874623	0.154368	5.66582	1.46319161234781e-08	3.05218673633929e-07
WBGene00004809	812.692	0.904974	0.159738	5.66535	1.46721386205996e-08	3.05653402968105e-07
WBGene00017571	350.54	0.961228	0.169874	5.65849	1.52710475895712e-08	3.17710317265882e-07
WBGene00007404	50.2894	1.82851	0.323182	5.65781	1.53314683198209e-08	3.1854710856861e-07
WBGene00001745	311.643	0.854813	0.151208	5.65321	1.57477291772302e-08	3.26765380427526e-07
WBGene00009968	138.439	-1.87623	0.332281	-5.64653	1.63718068306757e-08	3.39268585702701e-07
WBGene00002174	1270.73	0.837026	0.148343	5.6425	1.67597785065076e-08	3.46852633920768e-07
WBGene00004108	363.932	0.934793	0.165732	5.64038	1.69674918145893e-08	3.50691147989611e-07
WBGene00007857	804.454	1.79441	0.318175	5.63968	1.70368766327711e-08	3.5166432526021e-07
WBGene00008622	943.489	0.742027	0.131672	5.6354	1.74651884510289e-08	3.60034015519903e-07
WBGene00011510	7452.88	-0.38157	0.0677194	-5.63458	1.75488927997563e-08	3.6128725777044e-07
WBGene00015122	411.008	1.17282	0.208267	5.63134	1.78810848066781e-08	3.67646293873942e-07
WBGene00010522	79.9802	1.4434	0.256365	5.63023	1.7997180315322e-08	3.69551476006026e-07
WBGene00000899	632.719	0.466267	0.0828257	5.6295	1.80732562284545e-08	3.70631015244119e-07
WBGene00012472	1812.2	0.574313	0.10213	5.62335	1.87285817002675e-08	3.8357108235483e-07
WBGene00044776	30.8333	1.72204	0.306312	5.62186	1.88908680754444e-08	3.8639298255481e-07
WBGene00010374	225.345	0.774916	0.137864	5.62086	1.90013766461977e-08	3.88149883044738e-07
WBGene00003664	9.04293	-2.87576	0.511942	-5.61736	1.93899476910743e-08	3.95575000114155e-07
WBGene00001869	2144.1	-0.369235	0.0658679	-5.6057	2.07420500785087e-08	4.22612570721037e-07
WBGene00004008	255.826	-1.98468	0.354156	-5.60398	2.09488730044112e-08	4.26275777134923e-07
WBGene00011936	857.554	0.83328	0.14887	5.59738	2.17615968911827e-08	4.42242761564371e-07
WBGene00008601	924.698	0.605308	0.10818	5.59537	2.20154606593046e-08	4.46826016212657e-07
WBGene00010134	647.71	0.699603	0.125097	5.59247	2.23859279588164e-08	4.5376103330403e-07
WBGene00015479	121.362	1.25394	0.224419	5.5875	2.30355686536013e-08	4.66329804450953e-07
WBGene00005616	16.6763	2.54133	0.4551	5.58412	2.34890101150888e-08	4.74899601942243e-07
WBGene00000176	698.116	-1.1651	0.208688	-5.58299	2.36413822507007e-08	4.77368243397631e-07
WBGene00007725	158.426	1.06624	0.191115	5.57905	2.41841604641573e-08	4.8770359401504e-07
WBGene00002181	208.324	0.870989	0.156461	5.5668	2.59461748686464e-08	5.22568553867884e-07
WBGene00000051	49.6484	1.44812	0.260343	5.56237	2.66136241461276e-08	5.35327618347489e-07
WBGene00008944	1416.33	1.26735	0.227984	5.55893	2.71426112291716e-08	5.45272584820429e-07
WBGene00009186	10451.4	-0.397253	0.0715062	-5.5555	2.76814838537227e-08	5.54684879762652e-07
WBGene00014136	185.567	1.22494	0.220488	5.55558	2.76694011694417e-08	5.54684879762652e-07
WBGene00009776	939.72	-0.593618	0.106886	-5.55375	2.79606468431794e-08	5.59567767407284e-07
WBGene00012491	69.4955	1.50702	0.271579	5.54909	2.87163164305702e-08	5.73962370228254e-07
WBGene00016486	360.02	-0.649974	0.117148	-5.54833	2.88406711164622e-08	5.75718206970391e-07
WBGene00022324	74.1222	1.34589	0.242608	5.54758	2.89647480427505e-08	5.7746406654131e-07
WBGene00020581	869.914	-0.621035	0.111971	-5.54641	2.9159434277127e-08	5.80611462816026e-07
WBGene00016756	327.022	0.662107	0.119427	5.54404	2.95576985468394e-08	5.87552908867631e-07
WBGene00017302	577.052	1.00869	0.181947	5.54389	2.95825624375966e-08	5.87552908867631e-07
WBGene00016302	5.54813	3.27469	0.590848	5.54235	2.98436449217983e-08	5.91992805555671e-07
WBGene00015692	146.889	-1.7276	0.311749	-5.54163	2.99664856029733e-08	5.93682761254886e-07
WBGene00008032	1280.71	-1.15196	0.2079	-5.54093	3.0086107540512e-08	5.95304787846767e-07
WBGene00012531	561.581	0.977072	0.176348	5.5406	3.01433036580489e-08	5.95689096099538e-07
WBGene00009642	343.462	1.33346	0.240731	5.53921	3.03836163618884e-08	5.99686645841026e-07
WBGene00006562	5665.52	-0.463282	0.0836903	-5.53567	3.10044456151867e-08	6.11175134189367e-07
WBGene00015860	6.95674	-2.94621	0.532439	-5.53342	3.1404280764228e-08	6.18284029527935e-07
WBGene00019711	2231.84	-0.3553	0.0642843	-5.52701	3.25735174702441e-08	6.40504202625623e-07
WBGene00235353	55.6857	1.34306	0.243048	5.52591	3.27778697720735e-08	6.42919162071642e-07
WBGene00016893	720.825	0.924128	0.167231	5.52604	3.27533260670922e-08	6.42919162071642e-07
WBGene00009839	31.0951	1.85934	0.336529	5.52504	3.29406866463806e-08	6.45310097407977e-07
WBGene00019847	130.578	0.878419	0.159039	5.5233	3.32699615371226e-08	6.5095197697323e-07
WBGene00004878	106.42	1.30738	0.236721	5.52286	3.33518236855929e-08	6.51745055169517e-07
WBGene00016958	146.134	1.11195	0.201393	5.52131	3.364765675899e-08	6.5671231075405e-07
WBGene00001038	4167.42	0.386217	0.0699818	5.51881	3.41296758678552e-08	6.65296648252258e-07
WBGene00007479	435.368	1.93011	0.350117	5.51274	3.53280749481432e-08	6.87807088805208e-07
WBGene00016884	36.6092	1.77823	0.322617	5.51189	3.54997162685063e-08	6.90296578981929e-07
WBGene00017103	228.896	1.36112	0.247003	5.51053	3.57759839203737e-08	6.94811904463416e-07
WBGene00021635	368.803	0.847907	0.153888	5.5099	3.59039327789209e-08	6.96439138897396e-07
WBGene00022117	1071.62	-0.422326	0.0766892	-5.50699	3.65026654826011e-08	7.0718308926366e-07
WBGene00018958	205.277	0.817938	0.148603	5.50417	3.70905585174529e-08	7.17690929840776e-07
WBGene00000467	1466.97	-0.415569	0.0755153	-5.50311	3.7314045485351e-08	7.21015836751171e-07
WBGene00011090	156.912	1.11813	0.203188	5.50293	3.7353832506386e-08	7.21015836751171e-07
WBGene00008576	318.238	0.767112	0.139426	5.50192	3.75681691225876e-08	7.24266536752086e-07
WBGene00015392	22.4738	-2.61833	0.475921	-5.5016	3.76359907453437e-08	7.24688124608144e-07
WBGene00014152	329.306	0.898521	0.163423	5.49815	3.83806482396074e-08	7.38125393583669e-07
WBGene00014215	719.888	0.643607	0.117085	5.49691	3.86505765338974e-08	7.42411196028699e-07
WBGene00019617	7787.19	1.47685	0.269076	5.48862	4.05083123698244e-08	7.77148523202105e-07
WBGene00012492	103.575	-1.12018	0.204159	-5.4868	4.09280708007567e-08	7.84247480592872e-07
WBGene00000989	16.2315	-2.88604	0.526024	-5.48652	4.09940020327166e-08	7.8455753890284e-07
WBGene00012554	373.205	0.91961	0.167726	5.48281	4.18610921505802e-08	8.00181119048061e-07
WBGene00016113	1426.18	-0.358163	0.065339	-5.4816	4.21484694847128e-08	8.0469898761976e-07
WBGene00019345	261.507	0.867096	0.158204	5.48087	4.23242327097373e-08	8.07077569325946e-07
WBGene00007779	490.196	0.636798	0.11632	5.47451	4.38714844013455e-08	8.35571629238187e-07
WBGene00008492	171.221	2.1404	0.391009	5.47404	4.39898933193783e-08	8.36816185339681e-07
WBGene00018951	2802.03	1.02984	0.188162	5.47314	4.42118507615122e-08	8.39014303861669e-07
WBGene00017447	221.468	0.980517	0.179144	5.47333	4.41657393657632e-08	8.39014303861669e-07
WBGene00017427	215.828	1.13809	0.208038	5.47058	4.4857384589209e-08	8.50241532418061e-07
WBGene00015547	2115.66	0.670645	0.122598	5.47029	4.49306835705729e-08	8.50608499289237e-07
WBGene00003564	2552.88	0.782837	0.14323	5.4656	4.61336527380226e-08	8.72335376113448e-07
WBGene00018101	302.319	0.907243	0.166023	5.46457	4.64032718405178e-08	8.76382750808342e-07
WBGene00009384	44.562	-2.36474	0.43294	-5.46205	4.70676824507948e-08	8.87867646230902e-07
WBGene00001853	1855.51	0.771096	0.141186	5.46157	4.71928795512364e-08	8.89165723444441e-07
WBGene00020375	6719.66	-0.427196	0.0784061	-5.44851	5.07938535914036e-08	9.55870013289301e-07
WBGene00015284	119.293	0.931748	0.171036	5.44768	5.10322279916064e-08	9.59211246040086e-07
WBGene00012463	1749.12	0.60293	0.110719	5.44557	5.16384421469992e-08	9.69450276974021e-07
WBGene00008621	662.531	1.52131	0.279447	5.44401	5.20944374800246e-08	9.76848132057061e-07
WBGene00022399	1217.35	-0.45083	0.0828469	-5.44172	5.27676092209503e-08	9.87123603101289e-07
WBGene00020326	16.494	2.68589	0.493563	5.44183	5.2734695390929e-08	9.87123603101289e-07
WBGene00010334	104.721	1.21837	0.223916	5.4412	5.29235055970878e-08	9.88866923301036e-07
WBGene00002018	14.1104	-3.01621	0.554416	-5.44033	5.31806888136949e-08	9.92496405434283e-07
WBGene00006815	1445.16	0.526373	0.0967602	5.43997	5.32887484750504e-08	9.93337545450999e-07
WBGene00019368	152.335	-1.5719	0.288992	-5.43926	5.35011031478846e-08	9.96118532045029e-07
WBGene00004057	375.601	0.692778	0.127467	5.43497	5.48057864233742e-08	1.01920666497242e-06
WBGene00004157	60.0597	-1.69393	0.311768	-5.43331	5.53171398527523e-08	1.02750447052757e-06
WBGene00003041	1600.53	-0.428238	0.0788223	-5.43295	5.54297713623987e-08	1.0283852875118e-06
WBGene00011494	13.6377	2.7718	0.510276	5.43196	5.57380969833581e-08	1.03289046936258e-06
WBGene00009971	539.64	0.586645	0.108061	5.42882	5.67277879952746e-08	1.04999673319892e-06
WBGene00044207	7.72747	2.945	0.542831	5.42526	5.78705052824579e-08	1.06989199097815e-06
WBGene00003616	275.014	-0.708618	0.130782	-5.41833	6.01583329916002e-08	1.10958703073396e-06
WBGene00017247	78.3636	-2.19248	0.404626	-5.41854	6.0088922280112e-08	1.10958703073396e-06
WBGene00013838	51.2213	1.56382	0.288683	5.41709	6.05766293115928e-08	1.11599701430353e-06
WBGene00003734	127.043	1.67293	0.308965	5.41464	6.14108887422428e-08	1.1300463424331e-06
WBGene00017475	37.7513	1.91115	0.353134	5.41195	6.23412482436409e-08	1.14582923636622e-06
WBGene00012755	123.011	0.893754	0.165412	5.40321	6.54580282848549e-08	1.20171490809332e-06
WBGene00004438	3526.28	0.646837	0.119744	5.40183	6.59652605832501e-08	1.20961878999751e-06
WBGene00010595	226.252	-1.31475	0.243436	-5.40081	6.63396784441685e-08	1.21507169461619e-06
WBGene00007414	357.332	1.56614	0.290331	5.39435	6.87730319138403e-08	1.2581794817648e-06
WBGene00015310	1484.07	-0.510421	0.0946563	-5.39236	6.95370732715671e-08	1.2706832508605e-06
WBGene00022816	508.486	1.81531	0.33699	5.38686	7.16998988361637e-08	1.30868912574803e-06
WBGene00007322	18.9765	2.35933	0.438491	5.38056	7.42538087012576e-08	1.35373706730501e-06
WBGene00020182	123.644	1.54461	0.287265	5.37695	7.57601011900138e-08	1.37960369026157e-06
WBGene00015600	6.80391	3.18451	0.592327	5.37628	7.60411291124381e-08	1.38312411315242e-06
WBGene00008945	88.3454	1.20863	0.225077	5.36985	7.88007164428022e-08	1.43166739435828e-06
WBGene00022456	3517.35	-0.320805	0.0597469	-5.36939	7.90035101804436e-08	1.43205213281103e-06
WBGene00045366	110.547	-1.14514	0.213264	-5.36959	7.8915860113516e-08	1.43205213281103e-06
WBGene00016151	4739.25	-0.485419	0.0904093	-5.36913	7.91193991176844e-08	1.43250622742352e-06
WBGene00010341	151.46	1.28975	0.240388	5.36531	8.0811963402834e-08	1.46147323722786e-06
WBGene00006696	103.62	0.917254	0.170973	5.3649	8.09962593537268e-08	1.46312830470592e-06
WBGene00010899	320.742	0.901804	0.168116	5.36418	8.13163251274244e-08	1.46722934469048e-06
WBGene00017093	125.311	1.7973	0.3351	5.36348	8.16347912120518e-08	1.47129217990178e-06
WBGene00001863	968.322	-1.46336	0.273059	-5.35914	8.36211816951199e-08	1.5053721864521e-06
WBGene00000669	531.685	1.21129	0.226208	5.35475	8.56729120718748e-08	1.53879478744131e-06
WBGene00018203	104.536	-0.865415	0.161611	-5.35493	8.55900557757165e-08	1.53879478744131e-06
WBGene00017510	45.7979	2.15019	0.402012	5.34859	8.86423633212627e-08	1.59031862295371e-06
WBGene00018354	76.7357	1.38667	0.259403	5.3456	9.01156130674011e-08	1.61491274781013e-06
WBGene00021603	90.7205	1.23316	0.23076	5.34391	9.09652325319325e-08	1.62828798754662e-06
WBGene00044770	69.271	1.2827	0.240274	5.33851	9.37161216081071e-08	1.67562725369597e-06
WBGene00002855	4027.79	-0.280702	0.052589	-5.33766	9.41525379933772e-08	1.6815238099157e-06
WBGene00021237	399.902	0.91125	0.170881	5.33267	9.67783070263533e-08	1.72646368982533e-06
WBGene00012445	4594.98	1.41856	0.266071	5.3315	9.74025820568199e-08	1.7356369706622e-06
WBGene00015085	49.2572	1.27968	0.240108	5.3296	9.84298597977312e-08	1.75196262867971e-06
WBGene00016022	316.98	1.67311	0.313978	5.32876	9.8887837081309e-08	1.75812986558314e-06
WBGene00016379	265.2	1.03816	0.19492	5.32611	1.00339240473929e-07	1.78192547553362e-06
WBGene00002183	4267.67	-0.511182	0.0959925	-5.32523	1.00825476753622e-07	1.78854642115254e-06
WBGene00020229	416.126	0.858378	0.16126	5.32296	1.02093320472674e-07	1.80900186949895e-06
WBGene00019268	128.425	-0.874978	0.164445	-5.32079	1.03317172245221e-07	1.82863277924483e-06
WBGene00022060	357.733	1.03204	0.194049	5.31842	1.0467341285567e-07	1.85056022503801e-06
WBGene00000215	18327.6	1.30264	0.244952	5.31794	1.04946927919544e-07	1.85331808879194e-06
WBGene00019249	1617.88	0.34144	0.0642086	5.31767	1.05103163453315e-07	1.85400099290691e-06
WBGene00016134	1354.36	0.818396	0.153976	5.3151	1.06599569561608e-07	1.87829632624196e-06
WBGene00006353	584.693	0.467621	0.0879944	5.31421	1.07123162552165e-07	1.88541548375853e-06
WBGene00016975	173.169	1.18368	0.222798	5.31278	1.07963650285395e-07	1.89809003901971e-06
WBGene00009520	8.55359	2.94475	0.554588	5.3098	1.097438895485e-07	1.92723957481051e-06
WBGene00000412	32.3986	1.76545	0.332614	5.30779	1.10959776757675e-07	1.94642456003174e-06
WBGene00015786	37.7286	-1.93321	0.364299	-5.30666	1.11652556192891e-07	1.95640090129099e-06
WBGene00013980	56.05	-1.42538	0.268633	-5.30603	1.12035961593549e-07	1.96094019348531e-06
WBGene00014300	101.808	1.38794	0.261599	5.30561	1.12298228158529e-07	1.96335150560977e-06
WBGene00022093	92.5038	-1.91148	0.360316	-5.30502	1.12661489561866e-07	1.96752125181686e-06
WBGene00003669	177.557	1.05804	0.199642	5.29971	1.15985396837526e-07	2.02332932315021e-06
WBGene00011725	65.4734	1.72295	0.32526	5.29716	1.17617758664842e-07	2.0495381813752e-06
WBGene00007716	22.1336	1.97584	0.37329	5.29305	1.20293722208095e-07	2.09385430377667e-06
WBGene00021260	119.68	1.06078	0.200431	5.29248	1.2066940001227e-07	2.0980776606323e-06
WBGene00018195	91.1571	1.74313	0.329428	5.2914	1.21385166839944e-07	2.1081983271651e-06
WBGene00010834	701.102	-0.905462	0.171154	-5.29033	1.22098828349024e-07	2.11826020139065e-06
WBGene00008336	81.4429	1.31862	0.24928	5.28972	1.22506586128597e-07	2.12299875082194e-06
WBGene00001914	21.8068	-2.30288	0.435552	-5.28728	1.24151735447157e-07	2.14914694621477e-06
WBGene00000117	980.484	0.492787	0.0932765	5.28307	1.27035997886967e-07	2.1966641301288e-06
WBGene00003418	3065.36	-0.509585	0.0964861	-5.28144	1.28175690247633e-07	2.21394374064093e-06
WBGene00015926	721.857	0.576659	0.109196	5.28093	1.28528230956721e-07	2.21760415994255e-06
WBGene00007718	2613.82	-0.296822	0.0562191	-5.27973	1.29375758520314e-07	2.22978766324082e-06
WBGene00004144	47.0982	-2.57339	0.487876	-5.27467	1.32994830879828e-07	2.28965991591146e-06
WBGene00022572	80.8686	1.43307	0.271768	5.27315	1.34103302466798e-07	2.30622582322944e-06
WBGene00015381	181.549	0.84666	0.160572	5.27278	1.34371728555346e-07	2.30832479228519e-06
WBGene00007419	320.985	-0.841601	0.159647	-5.27164	1.35212599792933e-07	2.32024232724108e-06
WBGene00012407	1642.84	1.08093	0.205291	5.26536	1.39913496012077e-07	2.39829981751137e-06
WBGene00021253	467.639	1.00538	0.190977	5.2644	1.40648556490452e-07	2.40828201504281e-06
WBGene00003709	342.138	0.7357	0.139809	5.26219	1.42352651418136e-07	2.43481704215185e-06
WBGene00011912	2194.86	-0.376819	0.071618	-5.26152	1.42871974266803e-07	2.44105204137322e-06
WBGene00015433	56.1728	-1.28998	0.24524	-5.26006	1.44010330013548e-07	2.45783864103209e-06
WBGene00002085	8.83879	2.87174	0.546397	5.25577	1.47402442412664e-07	2.51301245064618e-06
WBGene00008313	13.5682	2.74725	0.523064	5.25222	1.50275529183719e-07	2.55922796460827e-06
WBGene00001250	337.169	0.852687	0.16239	5.25085	1.51398549308184e-07	2.5755718690292e-06
WBGene00022252	747.921	0.638256	0.121575	5.2499	1.52179041733047e-07	2.58605979324369e-06
WBGene00010989	326.803	-1.43345	0.273096	-5.24889	1.53019984494406e-07	2.59755129760687e-06
WBGene00021731	44.0066	2.04198	0.389521	5.24228	1.58605067264266e-07	2.68946442016932e-06
WBGene00019146	141.855	2.24021	0.427426	5.24116	1.59569512566199e-07	2.70291215163153e-06
WBGene00001439	666.26	0.720009	0.137455	5.23814	1.62203498546455e-07	2.74458065673562e-06
WBGene00009291	102.246	-1.37565	0.262706	-5.23647	1.63680230796814e-07	2.76659939942739e-06
WBGene00006606	673.03	-0.635291	0.121329	-5.23611	1.63995186891263e-07	2.76895513626898e-06
WBGene00011383	237.861	1.96555	0.375635	5.23261	1.67129980529048e-07	2.81886608870918e-06
WBGene00016728	145.634	1.11415	0.213033	5.22996	1.69543958214017e-07	2.85652587717419e-06
WBGene00020148	116.896	-0.972892	0.186163	-5.22601	1.73207546311209e-07	2.91513661187595e-06
WBGene00013531	215.996	0.797805	0.152763	5.22248	1.7653846235096e-07	2.96802937236103e-06
WBGene00194926	32.7444	1.49262	0.285944	5.21998	1.78938174965475e-07	3.00517041448939e-06
WBGene00006607	2646.37	-0.504325	0.096627	-5.2193	1.7960481474337e-07	3.01315737074782e-06
WBGene00008366	342.75	1.12374	0.215387	5.21733	1.81517982553242e-07	3.0420176247233e-06
WBGene00008338	2466.41	-0.358922	0.0688028	-5.21667	1.8216600021343e-07	3.04963675516538e-06
WBGene00001692	541.424	-2.01941	0.387142	-5.21619	1.8263608965454e-07	3.05426419284421e-06
WBGene00011274	1028.52	0.556351	0.106752	5.21161	1.87208968755443e-07	3.12742101406074e-06
WBGene00000245	433.463	-0.629301	0.121007	-5.20053	1.98723696649517e-07	3.31626740334697e-06
WBGene00011054	1366.94	-0.77425	0.148886	-5.20029	1.98980835598422e-07	3.31704839047263e-06
WBGene00004348	345.984	0.663567	0.127742	5.19458	2.05180726857075e-07	3.41678992876038e-06
WBGene00001449	325.026	-1.1585	0.223104	-5.19263	2.07343987992288e-07	3.44917161459745e-06
WBGene00018258	45.6182	-2.07145	0.399061	-5.1908	2.09394718853805e-07	3.47961508569495e-06
WBGene00016898	340.538	-2.22931	0.429783	-5.18707	2.13633378996213e-07	3.54631409133713e-06
WBGene00138721	16.1009	2.48761	0.4797	5.18576	2.15137780000281e-07	3.56753185131906e-06
WBGene00013964	137.316	1.364	0.26312	5.18394	2.17250420504366e-07	3.59878060016161e-06
WBGene00001457	155.137	-1.69087	0.326216	-5.18327	2.18029661510353e-07	3.60789901575893e-06
WBGene00006910	4149.5	0.403294	0.0778326	5.18155	2.20051530783631e-07	3.63753945540657e-06
WBGene00011672	1030.68	2.00949	0.388119	5.17752	2.24856948616606e-07	3.71308280595171e-06
WBGene00008228	142.572	1.1249	0.217334	5.17591	2.26799411708962e-07	3.74124134168444e-06
WBGene00019014	52.7809	1.35759	0.262332	5.17508	2.27809970615943e-07	3.75398457326376e-06
WBGene00050974	6.07177	3.01954	0.583967	5.17074	2.33167110368454e-07	3.83825191076254e-06
WBGene00004068	2098.2	0.426527	0.082535	5.16784	2.3682018112007e-07	3.89432143510271e-06
WBGene00022644	4418.7	0.734354	0.14221	5.16388	2.41885150509731e-07	3.97346752451922e-06
WBGene00011364	144.432	1.09834	0.212979	5.15703	2.50895670810474e-07	4.11719534722287e-06
WBGene00021315	1304.94	-0.407075	0.0789645	-5.15517	2.53404652015034e-07	4.15404507513211e-06
WBGene00009103	3833.06	-0.340501	0.0660647	-5.15405	2.54913222101785e-07	4.17443563088801e-06
WBGene00017012	1875.17	0.462153	0.0897526	5.14919	2.61619758699084e-07	4.27981700693418e-06
WBGene00008865	1113.44	0.639015	0.12412	5.14835	2.62788319872439e-07	4.29003292379748e-06
WBGene00045457	523.383	1.4987	0.291098	5.14845	2.62653004346759e-07	4.29003292379748e-06
WBGene00001008	1235.72	0.83803	0.162844	5.1462	2.65816633862021e-07	4.33498274664329e-06
WBGene00018415	57.9439	1.41049	0.274246	5.14316	2.70160477184821e-07	4.40127141033536e-06
WBGene00016848	341.098	0.960239	0.186771	5.14126	2.72901233131669e-07	4.43675509947053e-06
WBGene00011800	400.777	2.23514	0.434739	5.14133	2.72795467379012e-07	4.43675509947053e-06
WBGene00000196	812.977	-0.479182	0.0932075	-5.14102	2.73248885442273e-07	4.4378320529605e-06
WBGene00016500	511.918	0.627033	0.121998	5.13971	2.75157045054771e-07	4.46422489764787e-06
WBGene00008485	138.181	1.69876	0.330744	5.13619	2.80369432830301e-07	4.54411711791763e-06
WBGene00003754	77.8446	-2.15505	0.420211	-5.1285	2.92059315207551e-07	4.72872217743643e-06
WBGene00008607	1208.58	1.08756	0.212241	5.12416	2.98861995025942e-07	4.83390119134267e-06
WBGene00007810	127.505	0.947166	0.184879	5.12317	3.00441165200212e-07	4.85446431885998e-06
WBGene00003752	107.775	-1.70924	0.333669	-5.12254	3.01440835270463e-07	4.86563149663787e-06
WBGene00020222	110.438	1.05551	0.206131	5.12058	3.04591279740539e-07	4.91145652505962e-06
WBGene00017658	298.326	-1.61375	0.31531	-5.11799	3.08810154295665e-07	4.97439850178001e-06
WBGene00021532	41.602	-1.35153	0.264224	-5.11507	3.13629004110834e-07	5.04686672941618e-06
WBGene00007818	41.2331	3.16088	0.618324	5.11202	3.18736190522408e-07	5.11939140494951e-06
WBGene00004680	1433.34	-0.294749	0.0576585	-5.11199	3.1878518450605e-07	5.11939140494951e-06
WBGene00009383	102.633	-2.12297	0.415562	-5.10866	3.24450085076888e-07	5.20506392844611e-06
WBGene00020139	896.609	0.682261	0.133575	5.1077	3.26112414612939e-07	5.22641542525005e-06
WBGene00015463	2626.09	-0.304679	0.0596857	-5.10472	3.31282313730887e-07	5.30388029191481e-06
WBGene00001029	5379.75	-0.433394	0.0849909	-5.0993	3.40920772087496e-07	5.45265778480711e-06
WBGene00016719	89.976	1.15592	0.226733	5.09814	3.43003228486775e-07	5.48040619375526e-06
WBGene00044481	356.441	0.855919	0.167913	5.09739	3.44371885832452e-07	5.49290769562002e-06
WBGene00020316	767.717	-0.428487	0.0840611	-5.09733	3.44482289852137e-07	5.49290769562002e-06
WBGene00017153	255.951	0.587127	0.115198	5.09667	3.45686571534664e-07	5.50098610807432e-06
WBGene00006585	214.284	-1.46117	0.286684	-5.09682	3.45413294216125e-07	5.50098610807432e-06
WBGene00018153	37.4168	1.606	0.315331	5.09306	3.5232258263047e-07	5.60093460492189e-06
WBGene00009898	2783.62	0.841478	0.165251	5.09211	3.54104796761003e-07	5.62359782972911e-06
WBGene00018465	280.327	1.54641	0.303817	5.08993	3.58193381973156e-07	5.68280647255198e-06
WBGene00008451	63.3518	1.04346	0.205036	5.08917	3.59635045847073e-07	5.69422155924532e-06
WBGene00021464	79.1249	1.1996	0.235711	5.08929	3.59411856149078e-07	5.69422155924532e-06
WBGene00021372	288.45	-0.701725	0.138	-5.08498	3.67668161413645e-07	5.8155736263723e-06
WBGene00007964	462.617	1.17733	0.231684	5.08163	3.74217316463555e-07	5.90731439502529e-06
WBGene00007932	163.669	1.12163	0.220716	5.08181	3.73850142521457e-07	5.90731439502529e-06
WBGene00019682	12067.3	1.36415	0.268793	5.07511	3.87264964581693e-07	6.10106742402927e-06
WBGene00011970	925.297	-0.40007	0.078828	-5.07523	3.87025896596948e-07	6.10106742402927e-06
WBGene00002016	18.2554	-2.87192	0.566107	-5.07311	3.91372001296117e-07	6.15961722598779e-06
WBGene00018025	23.5677	-2.44531	0.48215	-5.07166	3.94350141196158e-07	6.20030082419084e-06
WBGene00019495	188.193	2.60227	0.513338	5.0693	3.9927905991901e-07	6.27154459653665e-06
WBGene00021246	423.256	0.668812	0.131997	5.06687	4.04415165697156e-07	6.34589767467079e-06
WBGene00015601	14.9272	2.42133	0.477954	5.06603	4.06200420548895e-07	6.36757518097024e-06
WBGene00021325	3282.47	1.07943	0.213159	5.06398	4.10585641342589e-07	6.42992608140281e-06
WBGene00021919	31.2036	1.78182	0.351893	5.06354	4.11550599931815e-07	6.4386438104412e-06
WBGene00011006	724.037	0.753953	0.148976	5.06089	4.17300805918536e-07	6.5221344988457e-06
WBGene00016655	2976.52	0.647753	0.128104	5.05647	4.27078569420396e-07	6.66834558392044e-06
WBGene00011339	107.345	-1.60358	0.31717	-5.0559	4.28373698084682e-07	6.68195174955038e-06
WBGene00022590	163.662	0.967554	0.191402	5.05509	4.30194938023154e-07	6.70372941959006e-06
WBGene00000191	40.6951	1.48773	0.29434	5.05445	4.31622070293255e-07	6.71270221747991e-06
WBGene00011052	16.9466	2.25617	0.44637	5.05448	4.31573607688135e-07	6.71270221747991e-06
WBGene00020678	216.794	-1.74187	0.344812	-5.05165	4.38016815222624e-07	6.8054435232126e-06
WBGene00018636	1888.75	-0.425759	0.0843066	-5.05013	4.41517001277294e-07	6.85307392730603e-06
WBGene00015903	499.897	-0.527815	0.104588	-5.04659	4.49764986026282e-07	6.97423188754618e-06
WBGene00019139	248.08	0.739241	0.146585	5.04307	4.58118973905432e-07	7.09679392778846e-06
WBGene00012251	439.205	1.00153	0.19869	5.04069	4.63862056638595e-07	7.17870915916647e-06
WBGene00008202	7.32421	-3.14173	0.623365	-5.03996	4.65634654586466e-07	7.19907696355743e-06
WBGene00016900	48.5655	1.31981	0.261967	5.03806	4.70269793180495e-07	7.2636186468721e-06
WBGene00016632	2830.44	-0.390531	0.077538	-5.03663	4.73789510942648e-07	7.3108224927256e-06
WBGene00003696	69.8425	1.14213	0.22683	5.03517	4.77414871039493e-07	7.35956257702132e-06
WBGene00017970	909.577	-1.25587	0.249449	-5.03458	4.78886505892887e-07	7.37503925579183e-06
WBGene00010369	1502.82	-0.537629	0.106806	-5.03372	4.81056768576002e-07	7.40123438092054e-06
WBGene00010215	60.3396	1.23115	0.244637	5.03257	4.83954679811939e-07	7.4385626711835e-06
WBGene00015043	273.04	-0.893296	0.177529	-5.03184	4.85796038886574e-07	7.45959448222129e-06
WBGene00000007	200.766	0.841903	0.167349	5.03081	4.88414598149439e-07	7.49250798912126e-06
WBGene00016025	21.0877	1.96216	0.390077	5.03019	4.89993594258983e-07	7.49808802509483e-06
WBGene00045252	38.9374	1.63155	0.324355	5.03015	4.90089027937937e-07	7.49808802509483e-06
WBGene00007985	905.192	0.452658	0.0899898	5.03011	4.90204740258261e-07	7.49808802509483e-06
WBGene00008100	239.39	0.665224	0.132276	5.02906	4.92880544737231e-07	7.53171142490905e-06
WBGene00008789	1729.15	-0.576318	0.114617	-5.02823	4.9504050701786e-07	7.55739476831718e-06
WBGene00008810	20.6278	1.9786	0.39361	5.0268	4.98738333316494e-07	7.60648309129701e-06
WBGene00001795	1080.57	0.643298	0.127998	5.02583	5.01258478094199e-07	7.63753255994736e-06
WBGene00022722	1940.3	-0.370616	0.0737599	-5.02463	5.04414460535634e-07	7.67820081336578e-06
WBGene00013762	120.818	0.7663	0.152537	5.02371	5.06827165838868e-07	7.70748737249657e-06
WBGene00012194	795.48	0.564634	0.112404	5.02324	5.08057368572398e-07	7.71875212175985e-06
WBGene00018647	61.5388	1.65969	0.330631	5.01977	5.173360568624e-07	7.85215555025991e-06
WBGene00002137	558.297	0.780906	0.155715	5.01496	5.30445753689577e-07	8.03566718125325e-06
WBGene00017599	23.3109	-2.03425	0.405626	-5.01509	5.30085202373234e-07	8.03566718125325e-06
WBGene00000977	552.378	0.94	0.187468	5.0142	5.32546133123329e-07	8.05974330072447e-06
WBGene00044489	8.15653	-2.86751	0.572031	-5.01286	5.36277824744079e-07	8.10843844315831e-06
WBGene00018625	2369.36	-0.35822	0.0715628	-5.00567	5.56667095424167e-07	8.40865909467347e-06
WBGene00006886	33.2916	-2.11416	0.422372	-5.00545	5.57329709112525e-07	8.41061197387992e-06
WBGene00006649	983.371	0.633264	0.126611	5.00164	5.68437325740772e-07	8.57003501618736e-06
WBGene00015037	316.836	-0.532343	0.106524	-4.99739	5.81116132477455e-07	8.75281891993263e-06
WBGene00017041	162.538	0.882136	0.176564	4.99613	5.84918440891683e-07	8.79329248127916e-06
WBGene00010555	1481.46	-0.541365	0.108355	-4.99623	5.84614663001283e-07	8.79329248127916e-06
WBGene00013901	228.641	1.46819	0.293882	4.99585	5.85777975060976e-07	8.79782730163009e-06
WBGene00021834	623.571	0.652839	0.130712	4.99449	5.89899492103673e-07	8.8512987540199e-06
WBGene00189950	13.2562	2.54043	0.508693	4.99403	5.91329948764221e-07	8.86432822434579e-06
WBGene00000835	615.262	-0.745442	0.149319	-4.99227	5.96725860119448e-07	8.9367206211621e-06
WBGene00012512	932.541	-0.466713	0.093511	-4.99099	6.00708365170764e-07	8.98782819615081e-06
WBGene00001105	75.319	1.77243	0.355161	4.99049	6.02274690815404e-07	8.99419685052929e-06
WBGene00021702	452.964	0.786443	0.157585	4.99059	6.01958473469183e-07	8.99419685052929e-06
WBGene00004898	351.778	0.699609	0.140274	4.98745	6.11798966545888e-07	9.12778590579816e-06
WBGene00021060	438.088	0.74559	0.149499	4.98726	6.12427848563486e-07	9.12853229853136e-06
WBGene00017089	42.7655	-1.50779	0.302341	-4.98704	6.13108490249426e-07	9.13004805593338e-06
WBGene00010867	616.009	0.608381	0.122117	4.98194	6.2951037352744e-07	9.36545150049786e-06
WBGene00044302	14.0415	2.3914	0.480175	4.98028	6.34921094044163e-07	9.43704585586847e-06
WBGene00020433	502.755	0.587938	0.118096	4.97848	6.40847955490813e-07	9.51616973454813e-06
WBGene00021368	261.821	0.771283	0.154944	4.97781	6.43085155694878e-07	9.54040724864368e-06
WBGene00000393	668.941	0.515035	0.103507	4.97584	6.49649242171771e-07	9.6287298393316e-06
WBGene00009093	122.201	1.11793	0.224697	4.97527	6.51561030436843e-07	9.64799760562349e-06
WBGene00001824	567.685	1.19981	0.24127	4.97288	6.59668313779367e-07	9.7588830284246e-06
WBGene00018984	1841.56	0.998738	0.200944	4.97023	6.68749697334972e-07	9.88395756979616e-06
WBGene00010980	27.7613	1.76195	0.354845	4.96541	6.85555996293182e-07	1.01228633535051e-05
WBGene00044113	8.8523	3.01762	0.607761	4.96515	6.8649724982227e-07	1.01272793542537e-05
WBGene00013392	2592	-0.728477	0.146773	-4.96328	6.93140775072765e-07	1.02157289933622e-05
WBGene00010637	430.196	-0.53585	0.108008	-4.96122	7.00500974641377e-07	1.03145661718903e-05
WBGene00012028	10.2157	2.3507	0.47402	4.95909	7.08255079681563e-07	1.04190136255394e-05
WBGene00019859	28.035	1.69508	0.341873	4.9582	7.1149028161942e-07	1.04568515760841e-05
WBGene00022545	10.8053	2.54229	0.512774	4.9579	7.12574886220553e-07	1.04630409270932e-05
WBGene00006512	3858.29	-0.475222	0.0959224	-4.95423	7.26163007734992e-07	1.06526424483543e-05
WBGene00007829	17.6362	2.13558	0.431436	4.94994	7.4234971829154e-07	1.08799768191985e-05
WBGene00010870	250.31	0.872323	0.176239	4.94967	7.43411945908043e-07	1.08854284001577e-05
WBGene00269383	27.1647	1.56119	0.315448	4.94913	7.45470447171538e-07	1.09054442967487e-05
WBGene00007807	972.426	0.865941	0.175021	4.94764	7.51201686642906e-07	1.09791015740117e-05
WBGene00007409	71.4132	1.12022	0.226454	4.94677	7.54538351476792e-07	1.10176572248046e-05
WBGene00022549	109.614	1.22455	0.247616	4.94535	7.60062222858336e-07	1.10880492640851e-05
WBGene00008748	737.815	0.608056	0.122961	4.9451	7.61062401755439e-07	1.10923789978589e-05
WBGene00018433	41.4845	-1.34622	0.272244	-4.94489	7.61873590799156e-07	1.10939487783035e-05
WBGene00003736	197.525	-1.51858	0.307131	-4.94441	7.63761388009999e-07	1.10976133955838e-05
WBGene00011153	685.455	-0.677104	0.136943	-4.94443	7.63678539550064e-07	1.10976133955838e-05
WBGene00013216	514.327	0.700652	0.141709	4.94429	7.64236407584277e-07	1.10976133955838e-05
WBGene00018811	7528.7	-0.900332	0.182124	-4.94351	7.67297723309867e-07	1.11318170161882e-05
WBGene00004995	4980.61	0.455237	0.0921216	4.9417	7.74437553640742e-07	1.12250737324582e-05
WBGene00000515	289.629	-0.95048	0.192353	-4.94133	7.75915952709462e-07	1.12361749992913e-05
WBGene00021862	9.86021	2.50927	0.507891	4.94056	7.78995796235605e-07	1.12704254189316e-05
WBGene00013560	352.505	0.8292	0.167934	4.93765	7.90701657065579e-07	1.14292989293531e-05
WBGene00019590	99.2598	0.851877	0.17258	4.93613	7.96865426504969e-07	1.15078459487027e-05
WBGene00017126	332.733	1.16073	0.23531	4.93277	8.10721968730215e-07	1.16972419459062e-05
WBGene00002981	2618.99	0.331824	0.0673429	4.92737	8.33418060279454e-07	1.20137137208473e-05
WBGene00271636	23.8819	2.04877	0.41583	4.92694	8.3525442431611e-07	1.20182137513367e-05
WBGene00016314	167.281	0.930547	0.188866	4.92702	8.34941743377141e-07	1.20182137513367e-05
WBGene00016883	49.9249	1.52152	0.309232	4.92034	8.63944865699055e-07	1.24196996646072e-05
WBGene00019116	97.0457	1.13229	0.230241	4.91784	8.75041055973245e-07	1.25677572428944e-05
WBGene00012398	39.6964	1.89465	0.385343	4.91679	8.79765611423806e-07	1.26241161894026e-05
WBGene00001330	1424.21	0.67273	0.136885	4.91458	8.8973520823188e-07	1.27555674852879e-05
WBGene00000780	362.273	-0.909549	0.185171	-4.91193	9.01856208088502e-07	1.29175952784339e-05
WBGene00019855	109.146	1.81603	0.369829	4.91046	9.08642846071987e-07	1.30029924524095e-05
WBGene00001506	15.3452	2.64744	0.539168	4.91023	9.09692637091308e-07	1.30062129527923e-05
WBGene00009070	32.5006	1.77179	0.361091	4.90676	9.25953330346618e-07	1.32267065394621e-05
WBGene00021269	292.565	0.771515	0.157377	4.90235	9.46982506917978e-07	1.35148544199968e-05
WBGene00015793	275.344	0.656368	0.133944	4.90033	9.56772041151156e-07	1.36422197910974e-05
WBGene00001465	125.159	0.749488	0.152956	4.90001	9.58307470658801e-07	1.36517694781294e-05
WBGene00008199	494.142	0.698155	0.142541	4.89792	9.6858338453495e-07	1.37857039477583e-05
WBGene00007235	5861.56	-0.42976	0.0877864	-4.89552	9.80460349502927e-07	1.39421638518135e-05
WBGene00003883	246.79	-0.64501	0.131818	-4.89316	9.92272104102119e-07	1.40974153889103e-05
WBGene00006793	2844.4	-0.401456	0.0820628	-4.89205	9.97901349277319e-07	1.41646303133243e-05
WBGene00016785	70.5445	1.4068	0.287659	4.8905	1.00579414495743e-06	1.42638252391895e-05
WBGene00006779	1957.05	0.433275	0.0886022	4.89012	1.00777029912306e-06	1.4279009539237e-05
WBGene00002055	350.71	1.35548	0.277222	4.88952	1.01080393937276e-06	1.43091365564708e-05
WBGene00012123	92.396	-2.64537	0.541099	-4.88889	1.01406037482723e-06	1.4342360637691e-05
WBGene00007450	21.4605	-2.4747	0.506246	-4.88834	1.01689761652332e-06	1.43567371643445e-05
WBGene00019967	421.935	0.968478	0.198119	4.88837	1.01672236862455e-06	1.43567371643445e-05
WBGene00013083	229.563	-1.09037	0.223133	-4.88663	1.02577823173246e-06	1.44691616408058e-05
WBGene00015596	11.3368	2.7832	0.56971	4.88529	1.0327772732455e-06	1.4554868274425e-05
WBGene00010977	161.485	1.22205	0.250254	4.88325	1.04353778869526e-06	1.46933847568967e-05
WBGene00020784	2874.57	0.285148	0.0584282	4.88032	1.05914757800245e-06	1.4899872707492e-05
WBGene00021047	858.546	0.505611	0.103681	4.8766	1.07928786062733e-06	1.51696698414376e-05
WBGene00020359	70.3852	1.09532	0.224755	4.87339	1.09700527870374e-06	1.54049628184844e-05
WBGene00000963	214.37	-1.23349	0.253195	-4.8717	1.10642646826862e-06	1.55234389720606e-05
WBGene00010115	294.242	0.656814	0.134905	4.86873	1.1231780900113e-06	1.57444608706473e-05
WBGene00016970	461.949	0.620426	0.127455	4.86782	1.12836483148978e-06	1.58031202420904e-05
WBGene00015922	456.816	-0.471808	0.0969316	-4.86743	1.13058068603792e-06	1.58201041870612e-05
WBGene00018852	97.4477	1.05794	0.217418	4.86595	1.13907495199637e-06	1.59248333271124e-05
WBGene00019554	307.358	-0.571832	0.117527	-4.86552	1.14154200385822e-06	1.59451881318372e-05
WBGene00011556	92.1958	-1.15212	0.236806	-4.86523	1.14324076357747e-06	1.595478481559e-05
WBGene00003704	2114.61	-0.959586	0.19729	-4.86384	1.15130712995374e-06	1.60531506979403e-05
WBGene00020379	1332.4	1.37091	0.281985	4.86164	1.16415379082911e-06	1.62179375277164e-05
WBGene00008498	174.699	0.964393	0.198396	4.86094	1.16827564637428e-06	1.62609946543004e-05
WBGene00016027	4300.91	1.28803	0.265052	4.85951	1.17675668650379e-06	1.63645969542899e-05
WBGene00018274	85.0273	1.04618	0.215694	4.85033	1.23259082187744e-06	1.7125953533927e-05
WBGene00011964	151.55	0.796559	0.164382	4.84577	1.26120400962688e-06	1.75080873519506e-05
WBGene00006175	5.4015	2.79885	0.577613	4.84554	1.26266291215629e-06	1.75129235925284e-05
WBGene00019741	53.6698	1.54816	0.319542	4.84493	1.26656394845406e-06	1.7551593556345e-05
WBGene00019720	92.0031	1.09501	0.226205	4.8408	1.29314335790999e-06	1.79041885463043e-05
WBGene00004030	96.0381	0.967962	0.200128	4.83671	1.32006678731159e-06	1.82609238911436e-05
WBGene00002348	794.164	-2.26312	0.46797	-4.83604	1.32449692476464e-06	1.83061494334254e-05
WBGene00016366	36.6013	1.32902	0.274901	4.83455	1.33445185364164e-06	1.84275882065925e-05
WBGene00018352	15.3694	2.27446	0.470503	4.83412	1.33739189204026e-06	1.84520298665572e-05
WBGene00016393	3049.38	-0.327212	0.0677011	-4.83319	1.34363143464366e-06	1.85219123464427e-05
WBGene00020215	139.507	-1.08972	0.225482	-4.83282	1.34610311183287e-06	1.85397782302222e-05
WBGene00015829	8.99149	2.31241	0.478509	4.83252	1.34813489336513e-06	1.85515595710018e-05
WBGene00012462	305.48	1.02533	0.212189	4.83216	1.35057280846622e-06	1.85689042628703e-05
WBGene00016501	3002.24	-0.350414	0.0725306	-4.83126	1.35669412280482e-06	1.86368173489825e-05
WBGene00018050	7.26783	-2.5767	0.533492	-4.82987	1.36622171602243e-06	1.87513633260868e-05
WBGene00011978	898.071	0.711462	0.147352	4.82831	1.37697148274865e-06	1.88824698112576e-05
WBGene00016906	389.331	0.521974	0.108117	4.82785	1.38013894963754e-06	1.89094624116281e-05
WBGene00011708	63.9654	-1.59616	0.330726	-4.82624	1.39134364784833e-06	1.90464317070905e-05
WBGene00007859	558.212	-0.427727	0.0886691	-4.82386	1.40809770996142e-06	1.9259064081606e-05
WBGene00000175	1734.94	-0.792795	0.164422	-4.82172	1.42328331144492e-06	1.94330543908973e-05
WBGene00011464	4645.58	-0.375804	0.0779392	-4.82176	1.42296815523781e-06	1.94330543908973e-05
WBGene00006461	142.464	-0.728176	0.151048	-4.82081	1.42978514824854e-06	1.95049409929753e-05
WBGene00018902	1266.02	-0.352718	0.0731897	-4.81923	1.44114469124419e-06	1.96429142445297e-05
WBGene00011076	268.5	1.18871	0.246821	4.81607	1.46411447996639e-06	1.99387610959154e-05
WBGene00019546	199.56	0.927002	0.192614	4.81274	1.48873581735042e-06	2.02246529655645e-05
WBGene00010750	77.3178	1.54416	0.320849	4.81271	1.48895511052761e-06	2.02246529655645e-05
WBGene00000466	1494.93	-0.365928	0.0760287	-4.81303	1.48657371306803e-06	2.02246529655645e-05
WBGene00016652	1957.19	-0.503268	0.104579	-4.81232	1.49185270720362e-06	2.02392635426132e-05
WBGene00019686	937.649	0.40078	0.0832837	4.81222	1.49259755865942e-06	2.02392635426132e-05
WBGene00000881	6696.08	0.348967	0.0725197	4.81204	1.49400377259822e-06	2.02409274002353e-05
WBGene00016064	63.3161	1.59277	0.331024	4.81164	1.49693612220228e-06	2.02632469074076e-05
WBGene00019780	1442.21	1.01224	0.210472	4.80939	1.51392679774841e-06	2.04756651805252e-05
WBGene00022736	86.8448	1.01139	0.210308	4.80909	1.51616767152115e-06	2.04884011824238e-05
WBGene00007185	1120.85	0.675895	0.140567	4.80834	1.52186813982256e-06	2.05478258262001e-05
WBGene00021019	51.657	1.27178	0.264595	4.80651	1.53588199323956e-06	2.07192977188947e-05
WBGene00017546	7687.22	-0.40661	0.0846063	-4.8059	1.54055918112331e-06	2.07646310139441e-05
WBGene00010644	81.4356	1.00056	0.208229	4.80507	1.5469698361179e-06	2.0833231695627e-05
WBGene00020004	84.154	-1.2424	0.258641	-4.80355	1.55876009961914e-06	2.09741013404384e-05
WBGene00006628	115.057	-1.37598	0.286563	-4.80166	1.57354257647661e-06	2.11549585942337e-05
WBGene00013643	176.781	0.84079	0.175144	4.80055	1.58230002203125e-06	2.12545752533499e-05
WBGene00019959	571.427	-0.448881	0.0935136	-4.80016	1.58535637549237e-06	2.12594133006077e-05
WBGene00043983	137.895	0.932774	0.194321	4.80017	1.58533335502564e-06	2.12594133006077e-05
WBGene00006584	508.256	1.2937	0.269681	4.79715	1.60939214799197e-06	2.15633935206741e-05
WBGene00019197	86.7772	0.973417	0.202942	4.79654	1.61432721693076e-06	2.15928246064445e-05
WBGene00006366	610.91	1.95066	0.406678	4.79658	1.61396292394421e-06	2.15928246064445e-05
WBGene00013220	183.693	1.09516	0.228499	4.79282	1.64454395316789e-06	2.19783543571675e-05
WBGene00009319	3690.08	-0.526447	0.109865	-4.79176	1.65328150343768e-06	2.20764177046675e-05
WBGene00003914	10644.7	-0.600948	0.125484	-4.78905	1.67576253724915e-06	2.23294716400071e-05
WBGene00000867	4027.71	-0.402853	0.0841212	-4.78896	1.67648030575577e-06	2.23294716400071e-05
WBGene00004324	1368.13	-0.382967	0.0799632	-4.78928	1.67378259915257e-06	2.23294716400071e-05
WBGene00016506	122.086	1.30951	0.273466	4.78857	1.67971662385936e-06	2.2353697179968e-05
WBGene00018594	273.492	0.833612	0.174103	4.78804	1.68420366779928e-06	2.23945125136548e-05
WBGene00008493	51.4087	1.53326	0.320307	4.78684	1.69425126937816e-06	2.25091343876104e-05
WBGene00003654	192.808	0.647722	0.13547	4.78128	1.74184657984893e-06	2.31219870069172e-05
WBGene00007950	117.454	1.37366	0.287361	4.78027	1.75063466970431e-06	2.32190990254306e-05
WBGene00020349	306.075	0.70441	0.147365	4.78004	1.75260443936644e-06	2.32256907637049e-05
WBGene00001946	4310.28	0.375201	0.0785871	4.77433	1.80304340679037e-06	2.38740508187104e-05
WBGene00022505	131.984	-1.96207	0.411298	-4.77043	1.83835989745753e-06	2.43212546836453e-05
WBGene00045461	135.851	1.24936	0.262001	4.76855	1.85556795832597e-06	2.45283375547364e-05
WBGene00044807	10.4922	2.21146	0.4643	4.76301	1.90728229306926e-06	2.51908222459818e-05
WBGene00007745	71.998	1.05695	0.221946	4.76219	1.91504406573425e-06	2.52721714783507e-05
WBGene00001006	1580.28	0.648814	0.136318	4.75955	1.94023163776024e-06	2.5583154621638e-05
WBGene00206388	43.71	1.81035	0.380471	4.75817	1.95358307909358e-06	2.57376818356773e-05
WBGene00009367	1523.76	0.496316	0.10435	4.75625	1.97223892439518e-06	2.59617761583572e-05
WBGene00013119	149.983	1.34268	0.282491	4.753	2.00416663526241e-06	2.63600565788892e-05
WBGene00017092	28.3188	1.7076	0.359404	4.75121	2.02203830100339e-06	2.65729533390195e-05
WBGene00013100	53.5975	1.9492	0.410537	4.74792	2.05521017927553e-06	2.6986398440612e-05
WBGene00014092	578.672	-0.752886	0.15859	-4.74738	2.06071588685123e-06	2.70361809780731e-05
WBGene00014153	78.9347	1.29883	0.273701	4.74543	2.08068741972963e-06	2.72755117282928e-05
WBGene00002979	703.093	0.709148	0.149456	4.74486	2.08649898912413e-06	2.73289776233285e-05
WBGene00004007	181.947	-1.39411	0.293982	-4.74215	2.11460503626145e-06	2.76741256612805e-05
WBGene00001620	1127.3	-0.984755	0.207713	-4.74094	2.12725087631103e-06	2.78165392366707e-05
WBGene00017263	1271.75	-0.517606	0.109198	-4.74006	2.13649717655448e-06	2.7914300310078e-05
WBGene00018878	389.502	0.605513	0.127762	4.7394	2.14347865984348e-06	2.79823331669964e-05
WBGene00219908	55.9637	1.34845	0.284584	4.73834	2.15480388260545e-06	2.81069125133896e-05
WBGene00016608	2265.67	-0.278432	0.0587774	-4.73705	2.16847202973343e-06	2.8261821412311e-05
WBGene00012420	87.9426	1.5339	0.323909	4.73558	2.18429410970289e-06	2.84445236251153e-05
WBGene00008709	23.308	1.63875	0.346079	4.7352	2.18834527760178e-06	2.84502926857214e-05
WBGene00016782	76.6663	-1.72233	0.363725	-4.73524	2.18795039141547e-06	2.84502926857214e-05
WBGene00008411	2644.3	-0.286754	0.0605811	-4.73339	2.20800485205914e-06	2.86822376581324e-05
WBGene00007509	43.193	-1.71279	0.361902	-4.73276	2.21489607798342e-06	2.87480750204103e-05
WBGene00010988	7166.11	-1.02782	0.217181	-4.73257	2.216894264662e-06	2.87503474948352e-05
WBGene00017320	25.4323	-1.53324	0.324004	-4.73216	2.22140587567447e-06	2.87851854226675e-05
WBGene00010124	1902.12	2.69932	0.570701	4.72983	2.24711114769949e-06	2.90943701143029e-05
WBGene00010488	378.904	0.640505	0.135486	4.72747	2.27335276248979e-06	2.94099861070254e-05
WBGene00016667	28.921	-2.37814	0.503132	-4.72667	2.28230157668423e-06	2.95015539871396e-05
WBGene00000008	9.37008	-2.2871	0.483976	-4.72565	2.29384385840329e-06	2.96264681793775e-05
WBGene00000968	55.7353	1.42767	0.302157	4.72491	2.30216671434226e-06	2.97096310026002e-05
WBGene00001561	3148.85	0.397331	0.084122	4.72327	2.32080749146783e-06	2.9925702486057e-05
WBGene00015389	842.04	0.725462	0.153609	4.72278	2.32646487388744e-06	2.99741430238602e-05
WBGene00009087	23.0371	-2.53039	0.535821	-4.72246	2.33007436604111e-06	2.99961410224231e-05
WBGene00000282	2182.49	-0.74756	0.158353	-4.72086	2.34854340060167e-06	3.02092409685876e-05
WBGene00009058	456.339	-0.81268	0.172158	-4.72056	2.35196449572635e-06	3.0228590136597e-05
WBGene00007482	12.2237	-2.62968	0.557651	-4.71564	2.40947182581821e-06	3.0942484277812e-05
WBGene00009935	67.2664	1.18234	0.250789	4.71448	2.423233784366e-06	3.10938948571617e-05
WBGene00016863	31.5597	1.37365	0.291505	4.71227	2.44973181353534e-06	3.14083501621563e-05
WBGene00003214	11379.2	-0.678132	0.144016	-4.70874	2.49248497329955e-06	3.19305345482809e-05
WBGene00004368	95.1588	0.943077	0.200445	4.70492	2.53968998673444e-06	3.25088564048719e-05
WBGene00003590	410.108	-0.930852	0.197964	-4.70212	2.5747674710635e-06	3.29311297799444e-05
WBGene00004169	405.832	0.643022	0.136927	4.69608	2.65196093347473e-06	3.38909432098026e-05
WBGene00018100	185.249	0.74624	0.159098	4.69045	2.72604759792597e-06	3.48095308658239e-05
WBGene00009146	45.0569	-1.92261	0.410083	-4.68835	2.75421070747267e-06	3.51406981042427e-05
WBGene00004752	1717.03	-0.421592	0.0899702	-4.68591	2.78724599760344e-06	3.5533443316254e-05
WBGene00001564	13417.5	-0.719043	0.153507	-4.68412	2.81170248049195e-06	3.5816274731307e-05
WBGene00019458	479.645	-0.427161	0.091291	-4.67911	2.88122629754506e-06	3.66722669187132e-05
WBGene00012557	4887.7	0.860809	0.184244	4.67211	2.98125797575375e-06	3.79148695787392e-05
WBGene00008781	1842.09	-0.423346	0.0906164	-4.67184	2.9850908447238e-06	3.79330238688915e-05
WBGene00020532	6.48472	2.70527	0.579145	4.67114	2.99526106796221e-06	3.80316159756554e-05
WBGene00003700	73.1384	1.08472	0.232258	4.6703	3.00753541800592e-06	3.81260719790622e-05
WBGene00019064	427.102	-1.16521	0.249489	-4.67039	3.00632352397209e-06	3.81260719790622e-05
WBGene00008594	224.348	0.797727	0.170883	4.66827	3.03744388630348e-06	3.84742892265108e-05
WBGene00002133	265.487	-0.481899	0.103244	-4.66756	3.04793868006058e-06	3.85762383503655e-05
WBGene00006675	79.8218	-1.20447	0.258073	-4.66717	3.0538126445456e-06	3.86195873331869e-05
WBGene00000502	1348.66	-0.416112	0.0891995	-4.66495	3.0868829317881e-06	3.90065255082519e-05
WBGene00011020	22.9007	-1.79527	0.384876	-4.66454	3.09305596955776e-06	3.90532367013017e-05
WBGene00011184	20.932	-1.7828	0.382274	-4.66367	3.10620558360843e-06	3.91878896428039e-05
WBGene00021215	18.4685	1.95105	0.418527	4.66171	3.13591218875821e-06	3.95310433387026e-05
WBGene00000890	1446.02	-0.308525	0.0661902	-4.66119	3.14383385487768e-06	3.95992491145535e-05
WBGene00021519	44.1806	1.72274	0.369694	4.6599	3.16367971153625e-06	3.9817421429311e-05
WBGene00013515	97.6106	-1.96846	0.42297	-4.6539	3.25706961898889e-06	4.09601179357694e-05
WBGene00002057	217.903	1.26035	0.27089	4.65262	3.27738102663282e-06	4.11827081992028e-05
WBGene00016274	367.553	-1.5124	0.325229	-4.65027	3.3149854663755e-06	4.16220707044121e-05
WBGene00000928	722.995	1.84073	0.395875	4.64978	3.32286580194626e-06	4.16878231477267e-05
WBGene00019100	490.233	0.564123	0.121383	4.64748	3.36021704213001e-06	4.21229115694677e-05
WBGene00016885	41.4761	-1.39083	0.29935	-4.64616	3.38166797832814e-06	4.23581445736574e-05
WBGene00017422	63.9476	-1.01613	0.218729	-4.64562	3.39061235287365e-06	4.2436473654617e-05
WBGene00008925	893.989	-0.731034	0.157383	-4.64495	3.40158373979236e-06	4.25400282129465e-05
WBGene00009418	5.00615	2.63155	0.566672	4.64386	3.41956233589695e-06	4.27309810119611e-05
WBGene00016030	233.376	0.540048	0.116434	4.63821	3.51436357431959e-06	4.38808500134758e-05
WBGene00003216	1500.49	-0.465226	0.100316	-4.63762	3.52438510172418e-06	4.39671316744942e-05
WBGene00000783	988.146	0.990241	0.21353	4.63748	3.52684981409227e-06	4.39671316744942e-05
WBGene00007811	816.37	0.90244	0.194612	4.63711	3.53311026249747e-06	4.40103861292141e-05
WBGene00015407	87.8165	-0.847271	0.182762	-4.63593	3.55328366526178e-06	4.4226743015926e-05
WBGene00007516	494.835	-1.19723	0.258278	-4.63542	3.56206106518502e-06	4.43010276009209e-05
WBGene00010822	218.107	0.844259	0.182226	4.63304	3.60339954908489e-06	4.47798352159722e-05
WBGene00018279	8.43692	2.61363	0.564163	4.63275	3.60839466287433e-06	4.48066014437229e-05
WBGene00077757	58.8987	-1.94405	0.419737	-4.63159	3.62872628340553e-06	4.50236140749844e-05
WBGene00194717	135.574	1.22057	0.263555	4.63117	3.6360304468391e-06	4.50787737001986e-05
WBGene00013364	29.8561	1.41608	0.305902	4.62917	3.67126280493428e-06	4.54798228073948e-05
WBGene00020054	38.0265	-2.28722	0.494145	-4.62864	3.6808207916879e-06	4.5562436330391e-05
WBGene00007444	1354.01	-0.353548	0.076387	-4.62837	3.68553897273383e-06	4.55850585098137e-05
WBGene00017686	8465.57	-0.409486	0.0884767	-4.62818	3.68891148086059e-06	4.55910141482536e-05
WBGene00007111	3736.71	-0.530551	0.114678	-4.62645	3.71990106412603e-06	4.59380107919087e-05
WBGene00011798	130.77	1.98411	0.429053	4.62439	3.75699948570875e-06	4.63598449840587e-05
WBGene00016823	441.188	-0.607561	0.131541	-4.61878	3.8600135775762e-06	4.75937561519755e-05
WBGene00007978	3034.88	-0.310508	0.0672336	-4.61835	3.86807159321072e-06	4.76186487314075e-05
WBGene00018707	137.974	1.6794	0.363629	4.61843	3.8665580126082e-06	4.76186487314075e-05
WBGene00015805	33.5165	-2.13048	0.461387	-4.61755	3.8829637659783e-06	4.77646946875802e-05
WBGene00018384	253.668	1.01466	0.219902	4.61414	3.94732717180677e-06	4.85185888537746e-05
WBGene00006970	93.1672	1.41165	0.306096	4.6118	3.99196414777145e-06	4.90290300703706e-05
WBGene00017085	5310.35	-0.443692	0.0962202	-4.61122	4.00312279289906e-06	4.91278182443721e-05
WBGene00010502	5508.52	-0.534142	0.115881	-4.60941	4.03822321672726e-06	4.95200467556679e-05
WBGene00015264	16.9428	1.83379	0.39787	4.60902	4.04566409266561e-06	4.95727449427635e-05
WBGene00004354	394.523	-0.654534	0.142079	-4.60683	4.08850577541843e-06	5.00588013030657e-05
WBGene00195176	51.1326	1.20381	0.261364	4.60586	4.10762140086593e-06	5.02538320338679e-05
WBGene00002261	743.337	0.598415	0.129982	4.60382	4.14814958469569e-06	5.07103247679465e-05
WBGene00011070	17.7681	-2.13762	0.464395	-4.60301	4.16419630562058e-06	5.0867060991198e-05
WBGene00018601	94.4849	-2.10404	0.457309	-4.60091	4.20639303188668e-06	5.13427384774404e-05
WBGene00018523	108.392	1.40211	0.304773	4.60051	4.21466879736734e-06	5.14039651465451e-05
WBGene00017671	428.148	-1.19406	0.259751	-4.59694	4.2874590092441e-06	5.22513358390877e-05
WBGene00001912	24.0914	-1.91812	0.417342	-4.59605	4.30583164884218e-06	5.24347220866727e-05
WBGene00010724	263.118	0.701525	0.152681	4.5947	4.33366470259122e-06	5.27329416356972e-05
WBGene00022325	16.7786	2.04157	0.44439	4.59409	4.34640671028618e-06	5.28472118899098e-05
WBGene00235391	67.1249	1.02234	0.222683	4.59101	4.41111029804828e-06	5.35513544266524e-05
WBGene00001394	14605.1	0.57438	0.125109	4.59103	4.4106441344253e-06	5.35513544266524e-05
WBGene00020160	1145.53	1.02921	0.224282	4.58892	4.45547371624091e-06	5.40483234654763e-05
WBGene00010892	2086.74	-0.275071	0.0599837	-4.58577	4.52322692007629e-06	5.47859358906321e-05
WBGene00005643	149.293	-1.25566	0.273816	-4.58578	4.52284350239271e-06	5.47859358906321e-05
WBGene00020801	137.593	1.00853	0.219946	4.58534	4.53258084007031e-06	5.48570988855785e-05
WBGene00185092	56.9292	1.24281	0.27106	4.58499	4.5400943949212e-06	5.4905896171708e-05
WBGene00019466	5929.67	0.69088	0.150726	4.58367	4.56886939133397e-06	5.52115481236297e-05
WBGene00011333	2766.71	-0.365099	0.0796607	-4.58317	4.57977964707052e-06	5.53010145745039e-05
WBGene00021183	15.1169	2.16785	0.47307	4.5825	4.59439625494785e-06	5.540675654726e-05
WBGene00001592	72.0059	-1.35673	0.296071	-4.58245	4.59556357411643e-06	5.540675654726e-05
WBGene00015320	26.9725	-1.86655	0.40737	-4.58195	4.60666397047894e-06	5.54981595221184e-05
WBGene00044316	32.2992	-1.95576	0.427005	-4.58018	4.64577697794629e-06	5.59266434673382e-05
WBGene00001854	613.981	1.33911	0.292394	4.57982	4.65376403757717e-06	5.59800601621601e-05
WBGene00008214	111.789	-0.864492	0.188793	-4.57905	4.67081916154778e-06	5.61423919036651e-05
WBGene00009476	146.055	-0.937904	0.204988	-4.57542	4.7527396239302e-06	5.70835520711191e-05
WBGene00219307	51.5752	1.22354	0.267505	4.57388	4.78764861002017e-06	5.74590704566347e-05
WBGene00010214	34.1314	1.32429	0.28958	4.57313	4.8050114557378e-06	5.76235974577834e-05
WBGene00000172	289.098	1.05087	0.229845	4.57209	4.82876933893161e-06	5.78205713553163e-05
WBGene00007558	78.9861	1.00414	0.21962	4.57215	4.82738481279961e-06	5.78205713553163e-05
WBGene00013145	34.8893	2.3165	0.506889	4.57004	4.87632070761146e-06	5.83456582390233e-05
WBGene00003000	87.8115	1.00302	0.21952	4.56917	4.89668293551164e-06	5.85448748241233e-05
WBGene00022445	20.2672	-2.43936	0.533906	-4.56889	4.90310305148559e-06	5.8577223577218e-05
WBGene00021538	563.534	-0.401584	0.0879072	-4.56827	4.91769825101674e-06	5.87071168951809e-05
WBGene00022423	241.157	0.76095	0.166626	4.56681	4.95204780967709e-06	5.90401522780363e-05
WBGene00044998	47.534	-2.38515	0.522285	-4.56677	4.95308316194306e-06	5.90401522780363e-05
WBGene00022129	223.57	0.81931	0.179429	4.56621	4.96630847432509e-06	5.91204653233438e-05
WBGene00017131	240.962	1.37393	0.300894	4.56616	4.96731874149845e-06	5.91204653233438e-05
WBGene00019322	36675.2	-0.584425	0.128057	-4.56377	5.02434072154053e-06	5.97540370880047e-05
WBGene00010705	17.4523	-1.96758	0.431545	-4.55939	5.13032688329341e-06	6.09685417856346e-05
WBGene00044660	18.6327	1.7938	0.393618	4.55722	5.18356043919151e-06	6.15547802153992e-05
WBGene00020383	1545.55	-0.435723	0.0956376	-4.55598	5.214170317352e-06	6.18716823962687e-05
WBGene00016190	318.697	0.822526	0.180622	4.55385	5.26737804262428e-06	6.24560539339736e-05
WBGene00005018	2917.63	1.92291	0.422402	4.55232	5.30574831802284e-06	6.28637497935538e-05
WBGene00009049	735.534	0.772451	0.169731	4.55102	5.33872851929664e-06	6.32070185805616e-05
WBGene00009162	255.56	0.580016	0.127489	4.54955	5.37615994430104e-06	6.36024323493079e-05
WBGene00013805	618.708	-0.439209	0.0965475	-4.54915	5.38628054859882e-06	6.36743959905573e-05
WBGene00019818	13.0454	-2.34011	0.514515	-4.54818	5.41119955083366e-06	6.39210613607842e-05
WBGene00011289	91.8306	-1.7692	0.389133	-4.54652	5.4539052122538e-06	6.4377309279373e-05
WBGene00011328	120.293	2.08295	0.45818	4.54614	5.46393214089146e-06	6.44474269722202e-05
WBGene00009057	559.067	-0.760281	0.167258	-4.54557	5.47873847040527e-06	6.45737710600083e-05
WBGene00006915	6874.81	0.842576	0.185466	4.54303	5.54521056056874e-06	6.53084171323145e-05
WBGene00017246	49.8365	-2.32205	0.511418	-4.54041	5.61451907288301e-06	6.60753475965411e-05
WBGene00010666	403.332	0.460371	0.101429	4.53885	5.65611475107193e-06	6.6465670360957e-05
WBGene00016281	35.0408	2.12676	0.468554	4.539	5.65227230232827e-06	6.6465670360957e-05
WBGene00004100	18.7778	-1.97804	0.436008	-4.53671	5.71395417988755e-06	6.70308447994623e-05
WBGene00017257	66.0605	1.2011	0.264745	4.5368	5.71149835309047e-06	6.70308447994623e-05
WBGene00002985	3903.18	-0.330631	0.0728808	-4.5366	5.71696171561679e-06	6.70308447994623e-05
WBGene00003997	352.895	0.752975	0.166052	4.53456	5.77230278288651e-06	6.76294315647253e-05
WBGene00011445	120.44	1.25456	0.276683	4.53427	5.78023700280336e-06	6.76721139823378e-05
WBGene00018414	6.33742	2.58617	0.570602	4.53236	5.83290965298371e-06	6.82381196050097e-05
WBGene00008219	2264.3	-0.424687	0.0937053	-4.53215	5.83857083594981e-06	6.82537154061738e-05
WBGene00023432	94.0037	1.09999	0.242804	4.53034	5.88900077521294e-06	6.879225350008e-05
WBGene00020075	108.465	0.95913	0.21179	4.52868	5.93536882118975e-06	6.92825805404607e-05
WBGene00185014	127.04	-1.22775	0.271152	-4.5279	5.95738194785111e-06	6.9488101566281e-05
WBGene00003735	445.116	0.464679	0.102637	4.52739	5.97163136476185e-06	6.96028282500328e-05
WBGene00022276	2670.25	0.951615	0.210218	4.52681	5.98813064555512e-06	6.97435895719382e-05
WBGene00008858	11.0352	-2.35692	0.520831	-4.5253	6.03091169780621e-06	7.01900202763128e-05
WBGene00009943	199.878	0.613374	0.135594	4.5236	6.07959810313784e-06	7.06523670497301e-05
WBGene00021986	982.934	0.50578	0.111806	4.52372	6.07611123728136e-06	7.06523670497301e-05
WBGene00017138	1930.87	-0.328384	0.0726292	-4.52137	6.14394539886148e-06	7.13475839028318e-05
WBGene00008170	645.188	0.483474	0.106956	4.52032	6.17459599114767e-06	7.1631047528718e-05
WBGene00000102	4603.68	-0.330918	0.0732096	-4.52014	6.17985959346145e-06	7.1631047528718e-05
WBGene00005001	200.645	0.754495	0.166921	4.52007	6.18198197124827e-06	7.1631047528718e-05
WBGene00000374	260.991	0.650506	0.144003	4.5173	6.26336592302305e-06	7.25207640279541e-05
WBGene00006635	208.768	0.751976	0.166479	4.51693	6.27424818637126e-06	7.25934658100329e-05
WBGene00003779	128.817	1.10042	0.243847	4.51275	6.3992120136882e-06	7.39850245277587e-05
WBGene00017144	1845.28	-0.302393	0.0670119	-4.51252	6.40616395847322e-06	7.40111396521046e-05
WBGene00005548	16.9136	2.33739	0.518126	4.51123	6.44512829420916e-06	7.44067885795596e-05
WBGene00009582	294.508	0.495783	0.109907	4.51092	6.45463463727258e-06	7.44620250400795e-05
WBGene00008593	31.2272	1.67947	0.372494	4.50872	6.5219824329177e-06	7.51839641572457e-05
WBGene00007221	1959.34	-0.354949	0.0787375	-4.50801	6.54400053757963e-06	7.53826796768669e-05
WBGene00022382	2547.68	0.849582	0.188501	4.50704	6.57384229973982e-06	7.56711628225526e-05
WBGene00001156	1862.21	0.986765	0.219119	4.50333	6.68959534660557e-06	7.69474242275491e-05
WBGene00019394	75.0278	1.06516	0.236641	4.50116	6.75832821103792e-06	7.76813672653557e-05
WBGene00001789	10.9296	-2.3775	0.528253	-4.50069	6.7733158797311e-06	7.77969347584556e-05
WBGene00001644	85.7043	0.799737	0.17773	4.49973	6.8039705377346e-06	7.80921509316409e-05
WBGene00019666	1067.27	0.407964	0.0906827	4.4988	6.8336719417884e-06	7.83760047432749e-05
WBGene00015557	1723.09	-0.458088	0.101899	-4.4955	6.94077625617442e-06	7.95465418313014e-05
WBGene00008352	29.6143	1.35441	0.301422	4.49342	7.00883228430639e-06	8.02099311491377e-05
WBGene00009428	32.5747	1.58174	0.352008	4.49347	7.007199209023e-06	8.02099311491377e-05
WBGene00020760	129.321	-0.977598	0.217657	-4.49147	7.07331034893548e-06	8.08891256002266e-05
WBGene00009069	203.761	-1.03106	0.229656	-4.48961	7.13526734885936e-06	8.14794830496105e-05
WBGene00001196	2332.25	0.323111	0.0719675	4.48968	7.13291071604997e-06	8.14794830496105e-05
WBGene00015186	1216.66	-0.430576	0.0959663	-4.48674	7.23206872177269e-06	8.25251257180574e-05
WBGene00004139	115.24	1.93968	0.432338	4.48649	7.24047681137844e-06	8.25613299460868e-05
WBGene00044112	3.67865	-2.76924	0.617306	-4.48602	7.25662956781834e-06	8.26857285292595e-05
WBGene00006543	175.848	0.630764	0.140631	4.48525	7.28268915811955e-06	8.2922749475484e-05
WBGene00022781	4768.9	-0.633544	0.141263	-4.48486	7.29619017319936e-06	8.30165360976579e-05
WBGene00007695	85.5113	1.09726	0.244865	4.48109	7.42628210191314e-06	8.44358101998343e-05
WBGene00015067	122.947	0.902136	0.20134	4.48067	7.44100312746167e-06	8.45422329395321e-05
WBGene00002879	2542.09	-0.337129	0.0752494	-4.48016	7.45876624834512e-06	8.46830408469421e-05
WBGene00022139	1346.87	0.428864	0.0957389	4.47952	7.48108746588248e-06	8.48753592352279e-05
WBGene00007108	2023.85	-0.306339	0.0684067	-4.47821	7.52708414622193e-06	8.52745093289654e-05
WBGene00015814	2979.48	-0.406757	0.0908276	-4.47834	7.52272218024162e-06	8.52745093289654e-05
WBGene00006965	21.6388	1.81512	0.405443	4.47688	7.57428743990676e-06	8.57476761861662e-05
WBGene00017361	261.872	1.04775	0.234095	4.47573	7.61517461334273e-06	8.61487113718901e-05
WBGene00044403	38.9891	1.42262	0.318202	4.47082	7.79184457892343e-06	8.80841498276864e-05
WBGene00010524	130.06	0.981279	0.219712	4.4662	7.96228931684744e-06	8.99464917812924e-05
WBGene00022010	1728.23	0.563197	0.126108	4.46599	7.97011260096734e-06	8.9970419267899e-05
WBGene00008390	319.808	-1.34915	0.302272	-4.46335	8.06869078222128e-06	9.10180641170455e-05
WBGene00013841	41.2491	1.46918	0.329213	4.46269	8.09373906270027e-06	9.12353574115677e-05
WBGene00009012	3401.74	-0.267243	0.059924	-4.4597	8.20750754980177e-06	9.24517100431242e-05
WBGene00019344	228.884	0.539282	0.120981	4.45757	8.2892085124878e-06	9.32459975487677e-05
WBGene00012176	14.5869	2.22564	0.499295	4.45756	8.28984708708766e-06	9.32459975487677e-05
WBGene00012496	1385	-0.317506	0.0712606	-4.45556	8.36737913826123e-06	9.40510114115321e-05
WBGene00012545	166.694	-1.26194	0.283557	-4.45037	8.57229823644822e-06	9.62857145219291e-05
WBGene00017811	762.277	-0.364132	0.0818293	-4.44989	8.59133240926648e-06	9.64129943582136e-05
WBGene00013215	84.5226	1.06423	0.239166	4.44978	8.59585732832266e-06	9.64129943582136e-05
WBGene00008861	20.8949	-1.74897	0.39314	-4.44872	8.6384865821972e-06	9.68222696526296e-05
WBGene00019006	614.939	0.418839	0.0941608	4.44812	8.66235553239223e-06	9.70208428592511e-05
WBGene00021340	318.417	0.734182	0.165079	4.44746	8.68936272710808e-06	9.72542584858016e-05
WBGene00003006	232.469	0.818607	0.18408	4.44701	8.70743516395035e-06	9.73874131457425e-05
WBGene00019823	1357.55	-0.557119	0.125294	-4.4465	8.72816880041419e-06	9.75501218869821e-05
WBGene00002217	826.99	0.379615	0.0854099	4.44463	8.80430589884621e-06	9.83313767881053e-05
WBGene00044728	259.476	0.987903	0.222289	4.44423	8.82062804486733e-06	9.84439520647967e-05
WBGene00016489	1004.23	0.359937	0.0810089	4.44317	8.86411691804989e-06	9.88593520492552e-05
WBGene00007493	1849.48	-0.314015	0.0707054	-4.44117	8.94705713622584e-06	9.9713845256736e-05
WBGene00022490	373.168	0.951667	0.214318	4.44045	8.97719807816922e-06	9.99791057152038e-05
WBGene00021981	72.6612	0.98826	0.22266	4.43842	9.06225441069924e-06	0.000100855
WBGene00020290	1235.3	-0.536497	0.120897	-4.43763	9.09546047306596e-06	0.000101153
WBGene00002173	2361.77	0.485273	0.109369	4.43703	9.12090678385526e-06	0.000101365
WBGene00018909	1349	-0.328028	0.0739363	-4.43663	9.13769558041825e-06	0.00010148
WBGene00006321	151.71	0.915905	0.206579	4.43367	9.26407713994928e-06	0.000102811
WBGene00001345	516.76	0.617045	0.139203	4.43268	9.3067251915053e-06	0.000103212
WBGene00002026	62.1386	-2.1974	0.496055	-4.42976	9.43401479213522e-06	0.00010455
WBGene00018886	139.985	1.02542	0.23155	4.42853	9.48791459671507e-06	0.000105073
WBGene00009295	52.8772	1.38427	0.312715	4.42661	9.5725703949076e-06	0.000105936
WBGene00021928	97.5462	1.0508	0.237396	4.42638	9.58295841270548e-06	0.000105977
WBGene00012280	86.7816	0.763976	0.17262	4.42577	9.61005444457438e-06	0.000106202
WBGene00000746	154.265	2.06432	0.466643	4.42377	9.69929958523476e-06	0.000107113
WBGene00044488	738.013	1.41364	0.319649	4.42248	9.75744730153922e-06	0.00010768
WBGene00019457	2248.39	-0.273573	0.0618967	-4.41984	9.87733053273591e-06	0.0001088
WBGene00008877	999.271	-0.340862	0.0771177	-4.42002	9.86911489556813e-06	0.0001088
WBGene00014098	3384.23	-0.4119	0.0931945	-4.41979	9.87957789529239e-06	0.0001088
WBGene00006911	12746.7	0.328142	0.0742808	4.41758	9.98105636497964e-06	0.00010984
WBGene00011886	1501.45	-0.339492	0.0768734	-4.41624	1.00431502498647e-05	0.000110447
WBGene00004058	1025.44	1.37957	0.312525	4.41427	1.01351782071725e-05	0.000111381
WBGene00007139	332.106	1.22197	0.276881	4.41334	1.01788432264336e-05	0.000111783
WBGene00015223	27.1904	1.83892	0.416703	4.41302	1.01938744574572e-05	0.000111861
WBGene00002268	3272.08	-0.561753	0.127298	-4.41289	1.02001258884903e-05	0.000111861
WBGene00022849	21.9639	-1.85085	0.419607	-4.41092	1.02930189037914e-05	0.000112801
WBGene00008127	133.252	1.36956	0.310579	4.40969	1.03517684566782e-05	0.000113366
WBGene00219374	193.468	-0.687007	0.155842	-4.40837	1.04153027188137e-05	0.000113983
WBGene00008394	773.327	0.915992	0.207824	4.40754	1.04552912894726e-05	0.000114341
WBGene00013591	1516.15	-0.655403	0.148726	-4.40678	1.04919500375436e-05	0.000114663
WBGene00012202	143.286	0.834516	0.189493	4.40393	1.06305695477095e-05	0.000116097
WBGene00016840	13.8251	-2.16765	0.492818	-4.39848	1.09009734474491e-05	0.000118968
WBGene00010706	17.5752	-1.88615	0.42894	-4.39725	1.09633561881009e-05	0.000119566
WBGene00008684	1752.2	-0.481259	0.109472	-4.39618	1.10174752083034e-05	0.000120073
WBGene00000302	38.6135	1.47422	0.335446	4.3948	1.1087300319432e-05	0.000120751
WBGene00011000	682.617	-0.746557	0.16988	-4.39463	1.10963223320475e-05	0.000120765
WBGene00022440	12.6467	-2.41574	0.549932	-4.39279	1.1190288746939e-05	0.000121704
WBGene00009899	304.95	0.912301	0.207711	4.39217	1.12222848220102e-05	0.000121968
WBGene00002222	201.984	0.934036	0.212702	4.3913	1.12677222726963e-05	0.000122377
WBGene00012989	107.851	1.23324	0.280856	4.391	1.12828984380558e-05	0.000122458
WBGene00003860	227.82	-0.875997	0.199528	-4.39034	1.1317461825957e-05	0.000122749
WBGene00044069	3668.26	-0.300917	0.0685597	-4.38913	1.13804850044431e-05	0.000123347
WBGene00014219	1527.34	-0.330453	0.0752928	-4.3889	1.1392458366431e-05	0.000123392
WBGene00007197	331.279	-0.805143	0.183565	-4.38615	1.15375655679064e-05	0.000124878
WBGene00008584	389.778	1.96294	0.447668	4.3848	1.16090284653752e-05	0.000125393
WBGene00012077	5.14598	2.61573	0.596521	4.38497	1.16000814948123e-05	0.000125393
WBGene00002211	5.38581	-2.49778	0.569639	-4.38484	1.16072090226628e-05	0.000125393
WBGene00003982	6439.11	0.399061	0.091013	4.38465	1.16170067421137e-05	0.000125394
WBGene00006931	1569.93	-0.290149	0.0661794	-4.38428	1.16369723528399e-05	0.000125523
WBGene00001508	203.427	0.689254	0.15722	4.38401	1.16513182722789e-05	0.000125592
WBGene00001028	1249.98	-0.323491	0.0738133	-4.38256	1.17295212645855e-05	0.000126349
WBGene00017556	65.4694	-0.992478	0.226518	-4.38145	1.17892995190386e-05	0.000126906
WBGene00001633	448.777	-1.21417	0.277264	-4.3791	1.1917182004986e-05	0.000128108
WBGene00004197	113.952	0.928108	0.21194	4.3791	1.19172574390285e-05	0.000128108
WBGene00000908	375.348	0.489758	0.111866	4.37808	1.19726814898465e-05	0.000128617
WBGene00017322	394.58	-1.1455	0.261791	-4.37562	1.21086702499751e-05	0.000129989
WBGene00017426	48.6302	-2.05525	0.470178	-4.37121	1.23561171002915e-05	0.000132555
WBGene00016644	325.769	-1.14626	0.262357	-4.36908	1.24771168966275e-05	0.000133762
WBGene00020436	102.989	-0.800623	0.183264	-4.36868	1.24999312718596e-05	0.000133916
WBGene00016146	166.85	1.57262	0.36007	4.36754	1.25654110217273e-05	0.000134526
WBGene00001976	499.876	1.27575	0.292129	4.36709	1.25912948747193e-05	0.000134711
WBGene00019592	162.144	0.917408	0.210082	4.3669	1.26020843246953e-05	0.000134736
WBGene00003495	3294.05	0.607474	0.139174	4.36484	1.27216847893914e-05	0.00013583
WBGene00012201	564.024	0.816528	0.187069	4.36486	1.27203486819742e-05	0.00013583
WBGene00008388	58.2326	-1.58289	0.36283	-4.36263	1.28508798918963e-05	0.000137117
WBGene00001948	65.8098	1.25736	0.288285	4.36153	1.2915655589156e-05	0.000137715
WBGene00000443	381.68	0.738133	0.16928	4.36042	1.29814245011933e-05	0.000138322
WBGene00000984	519.26	0.891349	0.20445	4.35974	1.30219830286802e-05	0.000138661
WBGene00017532	595.834	-0.45614	0.104644	-4.35895	1.30688496965861e-05	0.000139066
WBGene00195084	15.8308	1.87494	0.430167	4.35864	1.30874921415849e-05	0.000139159
WBGene00009280	255.139	-0.589186	0.135181	-4.35851	1.3095261778819e-05	0.000139159
WBGene00006629	9.33137	-2.41751	0.554975	-4.35607	1.32417494109859e-05	0.000140621
WBGene00021984	189.159	0.698376	0.160395	4.35411	1.3360596322135e-05	0.000141788
WBGene00011190	349.239	0.846181	0.194354	4.35381	1.337925336777e-05	0.00014189
WBGene00010133	272.039	1.32957	0.305404	4.35349	1.33989035763648e-05	0.000142003
WBGene00010058	86.2035	-1.89609	0.435621	-4.35261	1.34527834323531e-05	0.000142478
WBGene00007864	10.5067	2.09257	0.480961	4.35081	1.35637547225408e-05	0.000143557
WBGene00015055	200.71	1.01688	0.233969	4.3462	1.38513396909814e-05	0.000146503
WBGene00016003	52.9659	-1.42512	0.327988	-4.34505	1.39243601842682e-05	0.000147176
WBGene00019504	3686.36	-0.369567	0.0851454	-4.34043	1.42205237617342e-05	0.000150206
WBGene00019654	29.9476	-1.60837	0.370703	-4.33871	1.43320671935488e-05	0.000151283
WBGene00015338	47.8956	2.14605	0.494749	4.33765	1.44014565406109e-05	0.000151914
WBGene00019473	247.499	1.23962	0.285968	4.33483	1.45870474203094e-05	0.000153769
WBGene00007048	5741.38	-0.513622	0.118495	-4.33455	1.46061518995479e-05	0.000153867
WBGene00009560	36.4797	1.45483	0.335689	4.33387	1.46511791866633e-05	0.000154238
WBGene00019004	1518.27	-0.322915	0.0745246	-4.333	1.4708796372777e-05	0.000154742
WBGene00206386	32.3639	-1.38148	0.318959	-4.33123	1.482800073265e-05	0.000155892
WBGene00003167	23.9523	1.52031	0.351179	4.32914	1.49690241090114e-05	0.000157269
WBGene00019813	344.699	0.526729	0.121721	4.32735	1.50911356578581e-05	0.000158447
WBGene00018409	2813.17	-0.332144	0.0767671	-4.32664	1.51399533072275e-05	0.000158854
WBGene00007991	366.832	0.495875	0.114632	4.32579	1.51988505703192e-05	0.000159366
WBGene00016594	7481.42	0.652788	0.15093	4.3251	1.52461482203331e-05	0.000159755
WBGene00021816	1436.63	0.391148	0.0904762	4.32322	1.53769666167899e-05	0.000161019
WBGene00021645	429.868	-0.796925	0.184372	-4.32237	1.54360710153332e-05	0.000161531
WBGene00021927	118.821	1.00279	0.232081	4.32087	1.55415601089746e-05	0.000162527
WBGene00011689	553.068	-0.632314	0.146374	-4.31986	1.56127562668588e-05	0.000163163
WBGene00022280	760.41	0.378418	0.0876058	4.31956	1.56344090409315e-05	0.000163281
WBGene00012323	32.9971	1.2672	0.293637	4.31554	1.59211781233306e-05	0.000166166
WBGene00007064	468.666	0.554944	0.128606	4.31509	1.5954066193675e-05	0.000166399
WBGene00018174	829.151	1.03531	0.239979	4.31418	1.60198079949241e-05	0.000166974
WBGene00010940	22.838	-1.9555	0.453386	-4.3131	1.60982109007373e-05	0.000167681
WBGene00006467	253.724	0.803053	0.186232	4.3121	1.61709093484966e-05	0.000168327
WBGene00000097	871.558	-0.395811	0.0918385	-4.30985	1.63362399431397e-05	0.000169936
WBGene00022610	2108.76	0.622661	0.144483	4.30959	1.63557556409402e-05	0.000170027
WBGene00004504	6166.37	-0.319113	0.0740698	-4.30827	1.64536160356041e-05	0.000170931
WBGene00001456	40.6333	-2.03641	0.472733	-4.30773	1.64939489038855e-05	0.000171237
WBGene00020710	375.803	0.762043	0.176916	4.30737	1.65208565291134e-05	0.000171404
WBGene00012136	457.975	0.493308	0.114547	4.3066	1.65786578887076e-05	0.00017189
WBGene00000966	149.309	0.857876	0.199362	4.3031	1.68424413167481e-05	0.000174511
WBGene00001590	371.944	-0.411512	0.0956506	-4.30224	1.69076901196466e-05	0.000175072
WBGene00018035	88.0304	0.980009	0.227961	4.29903	1.71548592130797e-05	0.000177515
WBGene00017133	86.7531	1.33904	0.311628	4.29693	1.73179635788416e-05	0.000179085
WBGene00006533	470.296	0.911718	0.212412	4.29221	1.76902889313133e-05	0.000182815
WBGene00012239	289.896	1.44032	0.335697	4.29053	1.78249134909103e-05	0.000184086
WBGene00020786	264.689	0.747579	0.17429	4.28929	1.79247704257363e-05	0.000184996
WBGene00007877	478.977	0.556999	0.129874	4.28875	1.796855024941e-05	0.000185326
WBGene00017861	156.263	0.709927	0.165667	4.28527	1.82515859816454e-05	0.000188
WBGene00010397	586.19	-0.360248	0.0840651	-4.28535	1.82449987472526e-05	0.000188
WBGene00044922	37.8285	-1.83112	0.427357	-4.28476	1.8293915633783e-05	0.000188313
WBGene00019738	422.38	1.16888	0.272908	4.28305	1.84347836069595e-05	0.000189639
WBGene00007303	203.383	1.13169	0.264243	4.28278	1.84575668777516e-05	0.00018975
WBGene00022330	40.5593	1.29837	0.303226	4.28186	1.85334401835509e-05	0.000190405
WBGene00020137	14.5607	2.14507	0.50123	4.27961	1.8721909565152e-05	0.000192216
WBGene00016174	197.962	0.73463	0.171703	4.27849	1.88163157701329e-05	0.00019306
WBGene00022771	12.0401	-2.15063	0.50269	-4.27825	1.88365089847343e-05	0.000193142
WBGene00000822	1742.86	-0.870902	0.203821	-4.27288	1.92962081251738e-05	0.000197727
WBGene00022462	1102.01	-0.556326	0.130234	-4.27174	1.93951047800128e-05	0.000198611
WBGene00018200	49.7527	1.04167	0.243862	4.27157	1.94099223051485e-05	0.000198634
WBGene00010204	37193.6	0.766946	0.179848	4.26441	2.0043508031969e-05	0.000204985
WBGene00022346	110.776	1.02587	0.240612	4.2636	2.01157065396075e-05	0.000205486
WBGene00008514	5297.35	-0.350977	0.0823201	-4.26357	2.01186212316973e-05	0.000205486
WBGene00016265	167.275	1.11816	0.262297	4.26297	2.01731247837307e-05	0.00020591
WBGene00001505	184.477	0.726987	0.170551	4.26258	2.0207578995675e-05	0.000206128
WBGene00018398	912.347	0.968139	0.227209	4.261	2.03514205749953e-05	0.000207461
WBGene00004062	1851.48	-1.09442	0.256862	-4.26071	2.03778769184029e-05	0.000207596
WBGene00009835	17.1349	1.63265	0.383373	4.25865	2.05667778268777e-05	0.000209385
WBGene00015780	610.349	0.432479	0.101571	4.25789	2.06368531184651e-05	0.000209828
WBGene00001874	3537.65	-0.468847	0.11011	-4.25799	2.06271695805379e-05	0.000209828
WBGene00009804	82.3951	1.06777	0.250883	4.25606	2.08061877416033e-05	0.000211413
WBGene00001123	49.6004	1.43186	0.336515	4.25498	2.09070070179374e-05	0.000212301
WBGene00003514	880.596	-1.92098	0.451522	-4.25446	2.09554431629477e-05	0.000212656
WBGene00013327	30.3404	-1.53692	0.361265	-4.25428	2.09722919575258e-05	0.00021269
WBGene00020357	12.6431	1.92531	0.452746	4.25252	2.11375144970091e-05	0.000214228
WBGene00003160	3049.17	-0.286575	0.0673986	-4.25194	2.11924555702727e-05	0.000214647
WBGene00007744	136.907	0.693572	0.163231	4.24902	2.1470949856381e-05	0.000217328
WBGene00014087	2566.59	-0.341398	0.0803626	-4.24822	2.15478698270758e-05	0.000217967
WBGene00015759	1145.87	1.52611	0.359255	4.24799	2.15695802539403e-05	0.000218046
WBGene00018249	398.025	0.530199	0.124831	4.24735	2.16317956116117e-05	0.000218535
WBGene00000913	14326.4	-0.451137	0.106233	-4.24669	2.16955993059473e-05	0.000219039
WBGene00020600	1398.51	-0.3291	0.0774988	-4.24651	2.1712127530865e-05	0.000219066
WBGene00013493	9.8507	2.4943	0.58748	4.24577	2.17844881368175e-05	0.000219656
WBGene00001020	834.361	-0.458642	0.108075	-4.24373	2.19837746673806e-05	0.000221523
WBGene00013197	243.622	0.775326	0.182707	4.24355	2.20012179526952e-05	0.000221558
WBGene00014224	482.822	-0.578575	0.136377	-4.24248	2.21063186689692e-05	0.000222474
WBGene00017780	849.6	-1.21835	0.287368	-4.2397	2.23817725359156e-05	0.000224959
WBGene00016341	263.552	0.649993	0.153308	4.23978	2.2374218516409e-05	0.000224959
WBGene00003891	3682.14	-0.685536	0.161714	-4.23918	2.24335982544047e-05	0.000225336
WBGene00007506	129.436	1.08668	0.256442	4.23754	2.25981858299645e-05	0.000226845
WBGene00020744	26.2016	-1.48643	0.350826	-4.23694	2.26589819959697e-05	0.000227311
WBGene00001945	388.217	0.813824	0.192088	4.23673	2.2679974240519e-05	0.000227376
WBGene00018489	175.254	1.54848	0.365555	4.23598	2.27561046141407e-05	0.000227995
WBGene00019963	470.766	-0.800369	0.189066	-4.23327	2.30317052739777e-05	0.00023061
WBGene00003768	452.339	1.29957	0.307119	4.23148	2.32155410780693e-05	0.000232303
WBGene00016542	460.32	0.726669	0.171763	4.23064	2.33022197727912e-05	0.000233022
WBGene00018607	157.889	-1.40645	0.332483	-4.23014	2.33550402380471e-05	0.000233402
WBGene00016566	1052.56	-0.468019	0.110704	-4.22766	2.3613854379063e-05	0.000235839
WBGene00009386	39.2316	-1.7524	0.414836	-4.22431	2.39674483668456e-05	0.000239219
WBGene00007913	160.992	-1.01439	0.240202	-4.22308	2.40983951538303e-05	0.000240374
WBGene00022694	1638.45	-0.30339	0.0718434	-4.22293	2.41146253338781e-05	0.000240384
WBGene00271415	8.97804	2.42162	0.573789	4.22041	2.43856146621501e-05	0.000242932
WBGene00004370	173.993	-0.977044	0.231522	-4.22009	2.44199443968794e-05	0.000242967
WBGene00077783	17.091	1.73073	0.41011	4.22015	2.44135672217676e-05	0.000242967
WBGene00000503	1568.21	1.13354	0.268644	4.21947	2.44875086238981e-05	0.000243486
WBGene00017423	694.258	1.00257	0.237681	4.21816	2.46309245670778e-05	0.000244757
WBGene00006670	36.1685	-1.15233	0.273386	-4.21504	2.49737384257964e-05	0.000248007
WBGene00022830	5346.05	-0.296406	0.0703291	-4.21456	2.50270492728649e-05	0.00024838
WBGene00004123	99.769	-1.75736	0.417152	-4.21275	2.52280109079261e-05	0.000250217
WBGene00006464	145.821	0.88488	0.210064	4.21243	2.52638057891095e-05	0.000250415
WBGene00003678	640.256	0.674687	0.160222	4.21094	2.54306890335839e-05	0.000251911
WBGene00019962	571.208	0.38407	0.0912278	4.21001	2.55355242620551e-05	0.00025279
WBGene00015481	4181.42	-0.467604	0.111196	-4.20524	2.60809736439782e-05	0.000258028
WBGene00007756	709.291	-0.335874	0.0798897	-4.20422	2.6198046295306e-05	0.000259024
WBGene00004126	725.346	0.329958	0.0785044	4.20305	2.63342180844836e-05	0.000260207
WBGene00020833	64.1577	1.28632	0.306226	4.20055	2.66270172255676e-05	0.000262936
WBGene00009048	2510.08	0.784126	0.186738	4.19907	2.68016135362903e-05	0.000264494
WBGene00008954	52.0931	1.02146	0.243277	4.19874	2.68400821400051e-05	0.000264708
WBGene00018241	86.0427	0.910316	0.216888	4.19717	2.70276286967657e-05	0.000266372
WBGene00021768	4759.82	0.987162	0.235204	4.19704	2.70425437569613e-05	0.000266372
WBGene00020412	1880.1	-0.295432	0.0704038	-4.19625	2.71376524474676e-05	0.000267142
WBGene00022856	3197.64	-0.598948	0.142747	-4.19587	2.71825039566828e-05	0.000267416
WBGene00017060	37.1584	-1.74281	0.415484	-4.19464	2.73307677461259e-05	0.000268707
WBGene00016966	810.99	-0.33002	0.0787167	-4.1925	2.7590266652653e-05	0.000271089
WBGene00009241	125.793	-0.957043	0.228315	-4.19176	2.76803125612054e-05	0.000271805
WBGene00012003	27.6577	1.36244	0.325117	4.19062	2.78198460851595e-05	0.000273005
WBGene00014001	1193.39	0.521317	0.12441	4.19031	2.78571231121971e-05	0.000273201
WBGene00015623	168.127	-1.24875	0.298165	-4.18813	2.81256395581114e-05	0.000275663
WBGene00000380	14250	-0.443916	0.106016	-4.18725	2.82349074748391e-05	0.000276562
WBGene00017154	38.6419	1.90355	0.454785	4.18561	2.84397773067863e-05	0.000278396
WBGene00013485	39.0046	1.76854	0.422815	4.18278	2.87972113917028e-05	0.00028172
WBGene00015279	73.8743	0.972949	0.232666	4.18174	2.89282111178921e-05	0.000282826
WBGene00017718	47.3405	-1.2532	0.299699	-4.18151	2.89581006943887e-05	0.000282943
WBGene00017488	34.4317	-1.89369	0.452897	-4.18128	2.89868685289745e-05	0.000283048
WBGene00015509	2490.86	-0.385112	0.0921685	-4.17835	2.93632350009547e-05	0.000286546
WBGene00019227	135.999	0.946119	0.226614	4.17503	2.97943808624532e-05	0.000290574
WBGene00012704	131.787	-1.10755	0.265455	-4.17225	3.01607483177612e-05	0.000293834
WBGene00001820	190.43	1.26242	0.30258	4.1722	3.01668644242292e-05	0.000293834
WBGene00022353	41.5451	1.24512	0.298442	4.17207	3.01846212928738e-05	0.000293834
WBGene00007122	1666.81	-0.288195	0.0690846	-4.17162	3.02438262572635e-05	0.000294229
WBGene00002990	200.026	0.843	0.202208	4.16898	3.05965758952875e-05	0.000297477
WBGene00012452	237.802	0.957764	0.229765	4.16845	3.06675686231077e-05	0.000297984
WBGene00019830	619.609	2.0163	0.483756	4.16802	3.07259706658039e-05	0.000298184
WBGene00018808	430.086	-0.442029	0.10605	-4.1681	3.07142536828384e-05	0.000298184
WBGene00009006	5823.69	-0.361819	0.0869471	-4.16137	3.16340186013825e-05	0.000306807
WBGene00011072	107.128	-1.30307	0.313283	-4.1594	3.19091418698043e-05	0.000309285
WBGene00003721	122.141	0.806086	0.193903	4.15716	3.22230243541783e-05	0.000312136
WBGene00000802	26515.5	0.279695	0.0673459	4.15311	3.27983009917204e-05	0.000317513
WBGene00077593	82.3479	1.18829	0.286141	4.15282	3.28407915855563e-05	0.00031773
WBGene00021160	1394.31	1.12908	0.272013	4.15085	3.31237771231029e-05	0.000320271
WBGene00008027	37.7208	-1.75435	0.422798	-4.14939	3.33366424679539e-05	0.000322132
WBGene00007222	31.1485	1.31118	0.316027	4.14895	3.34007723002423e-05	0.000322554
WBGene00007072	90.7051	1.34062	0.323213	4.1478	3.3569212034742e-05	0.000323982
WBGene00006603	1354.47	0.421374	0.101612	4.14689	3.37023374682587e-05	0.000325068
WBGene00017241	811.831	-0.551734	0.133061	-4.14646	3.37652220925695e-05	0.000325475
WBGene00017309	29.722	1.56833	0.378256	4.14621	3.38022954844054e-05	0.000325634
WBGene00016230	202.367	-0.526681	0.127253	-4.13884	3.49067862610626e-05	0.000336068
WBGene00010759	873.158	-0.958674	0.231726	-4.13711	3.51704728202746e-05	0.0003384
WBGene00017781	130.864	0.675751	0.163355	4.1367	3.52334418435443e-05	0.0003388
WBGene00006724	2377.78	-0.29123	0.0704769	-4.13228	3.59187853499861e-05	0.000345179
WBGene00017788	6.63441	-2.55522	0.618424	-4.13182	3.59902768663413e-05	0.000345656
WBGene00018156	2592.98	-0.384663	0.093103	-4.13159	3.60261402383813e-05	0.00034579
WBGene00017434	44.996	1.30265	0.315477	4.12913	3.64130941763451e-05	0.000349291
WBGene00012886	60.8741	1.20368	0.291595	4.12792	3.66055961937194e-05	0.000350924
WBGene00012317	1013.14	0.563238	0.1365	4.12627	3.68694765582848e-05	0.000353239
WBGene00010873	76.8224	0.858825	0.208245	4.12412	3.72158490071904e-05	0.000356341
WBGene00001175	122.495	-0.626185	0.15189	-4.12261	3.74596290460526e-05	0.000358458
WBGene00003723	103.157	0.873516	0.212014	4.12008	3.78739255356687e-05	0.000362202
WBGene00022418	181.794	1.04916	0.254737	4.11858	3.81208520488495e-05	0.000364343
WBGene00006734	4725.89	-0.405582	0.0985027	-4.11747	3.83056437374603e-05	0.000365887
WBGene00018350	1110.38	0.790226	0.191955	4.11672	3.84303168206416e-05	0.000366856
WBGene00004038	446.663	0.505953	0.123157	4.10819	3.98774051995683e-05	0.00038044
WBGene00004033	828.412	0.344018	0.083809	4.10479	4.04689992420087e-05	0.00038585
WBGene00008167	1440.6	1.18237	0.288057	4.10464	4.04937881593107e-05	0.000385853
WBGene00018692	24.6822	-1.76031	0.428911	-4.10414	4.05823897250902e-05	0.000386464
WBGene00019213	314.705	1.04256	0.254143	4.10228	4.09101578040916e-05	0.00038935
WBGene00015754	2128.52	-0.445716	0.108681	-4.10113	4.11129916601835e-05	0.000391045
WBGene00018890	1814.22	-0.323241	0.0788331	-4.10032	4.12578756977161e-05	0.000392186
WBGene00022199	1893.11	-0.410047	0.100021	-4.0996	4.13861693816075e-05	0.000393169
WBGene00004954	404.403	-0.431145	0.105183	-4.09898	4.14967410134515e-05	0.000393982
WBGene00044761	23.9642	1.48236	0.361733	4.09795	4.16818206049005e-05	0.000395501
WBGene00017137	1450.7	-0.262221	0.0639963	-4.09743	4.17756607013403e-05	0.000396153
WBGene00001898	2017.1	1.78494	0.435744	4.09631	4.1978327704891e-05	0.000397835
WBGene00019748	1948.13	0.458431	0.111928	4.09578	4.20741598223786e-05	0.000398504
WBGene00008418	1725.11	-0.407872	0.0995939	-4.09535	4.21534446455382e-05	0.000399015
WBGene00016781	428.117	-2.03481	0.496939	-4.09469	4.22739637708621e-05	0.000399916
WBGene00019514	12.493	2.13068	0.520525	4.09332	4.25243239195417e-05	0.000402044
WBGene00017595	10.1592	2.0229	0.494238	4.09297	4.25891608419138e-05	0.000402415
WBGene00010015	3451.49	-0.421601	0.103012	-4.09273	4.26319073177076e-05	0.000402578
WBGene00000910	256.191	0.601736	0.14704	4.09232	4.27084269958425e-05	0.000403059
WBGene00014124	5175.82	-0.272775	0.0666623	-4.09189	4.27867960226066e-05	0.000403557
WBGene00003980	645.415	0.492798	0.120456	4.09109	4.29359219771899e-05	0.000404722
WBGene00013499	270.167	-1.1375	0.278092	-4.09038	4.30664057002607e-05	0.000405709
WBGene00016866	206.489	0.73303	0.1793	4.08829	4.34569712753358e-05	0.0004089
WBGene00020114	548.212	0.637916	0.156033	4.08834	4.34464859448709e-05	0.0004089
WBGene00008386	5561.53	-0.340249	0.0832317	-4.08797	4.35162832833621e-05	0.000409214
WBGene00009640	125.479	-1.72874	0.4229	-4.08781	4.35457765284841e-05	0.000409247
WBGene00012891	152.412	1.01995	0.249526	4.08756	4.35936862432348e-05	0.000409454
WBGene00019864	324.215	-0.394355	0.0965116	-4.08609	4.38701036605626e-05	0.000411804
WBGene00020929	46.4691	1.11128	0.272007	4.08548	4.39850027026412e-05	0.000412637
WBGene00000267	84.4401	1.08517	0.265637	4.08516	4.40459474557572e-05	0.000412787
WBGene00017690	201.103	0.668305	0.163595	4.08512	4.40532649208595e-05	0.000412787
WBGene00015050	446.276	1.06774	0.261413	4.08451	4.41708474247261e-05	0.000413643
WBGene00013557	4167.99	-0.575483	0.140903	-4.08425	4.42198812074446e-05	0.000413856
WBGene00008369	44.9278	1.11194	0.272584	4.07925	4.51803705831364e-05	0.000422344
WBGene00023485	184.107	0.79755	0.195509	4.07934	4.51628540497362e-05	0.000422344
WBGene00001560	1366.66	0.377713	0.092602	4.07889	4.52514702527127e-05	0.000422758
WBGene00008400	2890.21	-0.45859	0.112436	-4.07869	4.52904860497658e-05	0.000422872
WBGene00007232	5.67876	2.39753	0.588071	4.07695	4.56312158770371e-05	0.000425801
WBGene00003482	1629.8	-1.16746	0.286369	-4.07676	4.56681570473905e-05	0.000425894
WBGene00009574	2049.51	0.32337	0.0793283	4.07635	4.57474905700078e-05	0.000426382
WBGene00010093	2676.84	-0.468815	0.115033	-4.0755	4.59160625356977e-05	0.0004277
WBGene00014822	122.245	-0.719256	0.176509	-4.0749	4.60339081725414e-05	0.000428545
WBGene00004984	16766.3	-0.489137	0.120082	-4.07335	4.63417827095779e-05	0.000431156
WBGene00007945	79.3184	0.871273	0.214002	4.07134	4.674309658747e-05	0.000434634
WBGene00001451	47.8143	-1.56127	0.383496	-4.07115	4.67813310750469e-05	0.000434733
WBGene00009622	17.8589	-1.96798	0.48342	-4.07096	4.68203282647813e-05	0.000434839
WBGene00019795	145.876	-0.701984	0.17252	-4.06901	4.7212671903943e-05	0.000438225
WBGene00045053	72.7584	0.880674	0.216502	4.06774	4.74709184774806e-05	0.000440363
WBGene00001075	1143.58	1.9281	0.474174	4.06623	4.77788707880919e-05	0.000442959
WBGene00005271	18.6141	1.46901	0.361338	4.06547	4.79356855239192e-05	0.000444151
WBGene00004392	14781.2	-0.33445	0.0823484	-4.0614	4.87782928388406e-05	0.000451428
WBGene00000017	38.6845	-1.9223	0.473295	-4.06153	4.87525821349896e-05	0.000451428
WBGene00022420	3807.09	-0.260979	0.0642674	-4.06084	4.88967941251687e-05	0.000452052
WBGene00206354	89.8331	1.17879	0.290285	4.06081	4.8903048201611e-05	0.000452052
WBGene00020574	36.8924	1.21646	0.299612	4.06013	4.90444124375354e-05	0.000453093
WBGene00022497	4789.05	0.719631	0.177263	4.05969	4.91380173820498e-05	0.000453692
WBGene00021654	55.921	-1.00237	0.246917	-4.05954	4.91704334436142e-05	0.000453726
WBGene00017971	279.332	0.613296	0.151103	4.0588	4.93264363082201e-05	0.000454899
WBGene00000089	83.1228	0.882952	0.217636	4.05701	4.97054045010237e-05	0.000458126
WBGene00022033	348.162	1.81246	0.446949	4.0552	5.00923922760587e-05	0.000460893
WBGene00020403	1364.91	-0.325545	0.080274	-4.05542	5.00437587637365e-05	0.000460893
WBGene00019762	3332.82	-0.376373	0.0928126	-4.05519	5.00932768393793e-05	0.000460893
WBGene00044554	22.0464	-1.96003	0.483675	-4.05236	5.07026689342625e-05	0.000466228
WBGene00009011	1366.72	-0.410877	0.101434	-4.05068	5.10683978893527e-05	0.000468801
WBGene00015776	407.89	0.568373	0.140316	4.05067	5.10716803929562e-05	0.000468801
WBGene00007162	159.22	-0.636996	0.157252	-4.05079	5.10440564119123e-05	0.000468801
WBGene00007424	74.2372	0.984769	0.243174	4.04964	5.1295796498225e-05	0.000470584
WBGene00017854	80.0122	0.930957	0.229904	4.04932	5.13660203853901e-05	0.000470955
WBGene00007820	30.4951	-1.51326	0.373835	-4.04794	5.16714859617852e-05	0.000473205
WBGene00017814	155.164	1.25377	0.30973	4.04794	5.16697421722413e-05	0.000473205
WBGene00011352	6841.56	-0.552349	0.136531	-4.04558	5.21936728542405e-05	0.00047771
WBGene00011870	56.7513	-2.01953	0.499286	-4.04484	5.23596133812995e-05	0.000478951
WBGene00010063	262.859	0.71031	0.175715	4.04239	5.29085146164754e-05	0.000483691
WBGene00008385	9926.62	-0.55465	0.137219	-4.04207	5.29802927833113e-05	0.000484067
WBGene00008425	134.655	0.839656	0.207811	4.04047	5.33433057136807e-05	0.000487101
WBGene00007452	12.4139	1.95188	0.483225	4.03928	5.36154517778287e-05	0.000489303
WBGene00006935	1183.9	-0.362935	0.0898813	-4.03793	5.39240317929617e-05	0.000491835
WBGene00006545	33.6532	1.29191	0.319982	4.03744	5.40386107766965e-05	0.000492595
WBGene00002024	1675.42	-0.786769	0.194888	-4.03702	5.41333900984302e-05	0.000493174
WBGene00006351	2540.7	-0.420133	0.104113	-4.03534	5.45233687696344e-05	0.00049644
WBGene00000554	520.516	0.433284	0.107376	4.0352	5.45553059046068e-05	0.000496444
WBGene00017258	199.539	0.769871	0.190855	4.0338	5.48812063889518e-05	0.000499121
WBGene00008372	120.383	0.819341	0.20313	4.03357	5.49350272784032e-05	0.000499323
WBGene00001666	36.9581	-1.23533	0.306449	-4.03111	5.55145638439405e-05	0.0005043
WBGene00017747	172.235	1.13381	0.281289	4.03076	5.55977789887378e-05	0.000504765
WBGene00009963	34.1333	2.30235	0.571234	4.03049	5.5661136843294e-05	0.00050505
WBGene00015781	158.31	1.75385	0.435309	4.02896	5.60235642440267e-05	0.000508046
WBGene00007586	3498.18	-0.358306	0.0889479	-4.02827	5.61878669780201e-05	0.000509243
WBGene00016582	1747.81	-0.470633	0.116844	-4.02788	5.62830796150029e-05	0.000509813
WBGene00007167	3751.12	-0.355522	0.0882684	-4.02773	5.63169304791432e-05	0.000509827
WBGene00019627	2039.95	-0.478089	0.118736	-4.02649	5.66157795926948e-05	0.000512238
WBGene00021311	1480.53	-0.357675	0.0888702	-4.02468	5.70519381323841e-05	0.000515888
WBGene00010512	21.0097	-1.85493	0.460971	-4.02396	5.72277804993109e-05	0.000517182
WBGene00011532	2499.88	-0.292922	0.0727991	-4.0237	5.72912347579804e-05	0.000517459
WBGene00019117	97.132	1.0784	0.268041	4.02326	5.73976301045225e-05	0.000518123
WBGene00020889	21.8626	-1.62004	0.402741	-4.02254	5.75743742273017e-05	0.000519421
WBGene00011805	379.184	0.548053	0.136322	4.02027	5.81305447584166e-05	0.000524139
WBGene00022880	3455.01	-0.498003	0.123945	-4.01794	5.87085785320213e-05	0.000529048
WBGene00000105	1976.66	0.439651	0.109457	4.01665	5.90312243328437e-05	0.000531652
WBGene00006342	764.709	0.40643	0.101274	4.01316	5.99106445388584e-05	0.000539264
WBGene00006059	1451.17	-0.277762	0.0692165	-4.01295	5.99649059614527e-05	0.000539445
WBGene00021580	11.1947	2.30512	0.574682	4.01113	6.04295631106153e-05	0.000543315
WBGene00004186	3955.6	-0.340612	0.0849286	-4.01058	6.05710233433571e-05	0.000544276
WBGene00018839	4.55995	2.34993	0.585962	4.01038	6.06222308877485e-05	0.000544426
WBGene00010781	596.101	-0.357406	0.0891511	-4.00899	6.09786954986905e-05	0.000547316
WBGene00018187	740.879	0.411016	0.102538	4.00844	6.11223068610806e-05	0.000548293
WBGene00016998	57.0676	1.05035	0.262056	4.00811	6.12072093404456e-05	0.000548742
WBGene00004979	319.759	0.510438	0.127416	4.00609	6.17330071729819e-05	0.000553142
WBGene00006610	125.049	0.647006	0.161541	4.0052	6.19645440510345e-05	0.000554901
WBGene00014106	169.191	1.19652	0.298752	4.00505	6.20036332522025e-05	0.000554936
WBGene00010066	214.434	-0.654595	0.163486	-4.00398	6.22855749408627e-05	0.000557143
WBGene00011016	2984.75	-0.261166	0.0652794	-4.00074	6.31436083764388e-05	0.000564498
WBGene00003064	1364.61	-0.529041	0.13239	-3.99609	6.43971302120005e-05	0.000575378
WBGene00016871	159.17	0.728623	0.182372	3.99526	6.46222451802792e-05	0.000576904
WBGene00086569	52.0396	-0.916656	0.22944	-3.99519	6.46410593237796e-05	0.000576904
WBGene00007001	1706.13	-0.40729	0.101966	-3.99437	6.48659165558637e-05	0.000578583
WBGene00020058	35.6261	-1.18356	0.29632	-3.9942	6.49143395537468e-05	0.000578688
WBGene00004316	171.016	0.838106	0.209912	3.99265	6.53384563131553e-05	0.00058214
WBGene00013639	340.414	0.637103	0.159736	3.98848	6.64978319838652e-05	0.000591984
WBGene00015295	503.65	0.733103	0.183808	3.98841	6.65183907507471e-05	0.000591984
WBGene00005008	532.705	-0.489739	0.122807	-3.98788	6.6667207954277e-05	0.000592973
WBGene00003845	31.6086	1.11894	0.280661	3.98681	6.69667376790369e-05	0.000595302
WBGene00017596	8.06333	2.03138	0.509568	3.98647	6.70629644827692e-05	0.000595793
WBGene00003003	329.939	0.767009	0.192415	3.98622	6.71353185508609e-05	0.000595793
WBGene00018787	55.539	1.32184	0.331592	3.98633	6.71028131302596e-05	0.000595793
WBGene00003172	673.973	0.585769	0.146972	3.98559	6.73131042643948e-05	0.000597035
WBGene00000382	2217.78	-0.299961	0.0752775	-3.98474	6.75549562462903e-05	0.000598843
WBGene00002051	69.2324	1.55515	0.39053	3.98215	6.82933715413721e-05	0.000604705
WBGene00006934	2096.26	-0.394381	0.0990402	-3.98202	6.83312645199624e-05	0.000604705
WBGene00008965	10.3779	-1.80815	0.454071	-3.98208	6.83143831496829e-05	0.000604705
WBGene00001284	2480.49	-0.443379	0.111352	-3.98178	6.8402399891095e-05	0.000604995
WBGene00004039	1372.22	-0.301474	0.0757402	-3.98038	6.88060191459491e-05	0.000608224
WBGene00004802	48.419	-1.10784	0.278413	-3.97912	6.917050003834e-05	0.000611103
WBGene00044792	52.3699	1.21916	0.306568	3.9768	6.98493564625412e-05	0.000616755
WBGene00003724	128.051	0.740899	0.186359	3.97566	7.0183750680598e-05	0.000619206
WBGene00004023	93.1191	-1.48743	0.374141	-3.97559	7.02054843535015e-05	0.000619206
WBGene00022645	4092.41	-1.3497	0.339525	-3.97527	7.03007298152025e-05	0.0006197
WBGene00000071	239.437	0.496502	0.124903	3.97509	7.03525918052032e-05	0.00061981
WBGene00020188	127.53	0.897819	0.22592	3.97405	7.06612289067548e-05	0.000622182
WBGene00015220	94.0607	1.03683	0.261005	3.97245	7.11370794542568e-05	0.00062533
WBGene00010256	51.6127	2.50077	0.629522	3.97249	7.112462635363e-05	0.00062533
WBGene00011262	50.8125	-1.801	0.453372	-3.97245	7.11376804299342e-05	0.00062533
WBGene00012112	902.449	-0.346109	0.0871639	-3.97078	7.16366636608704e-05	0.000629365
WBGene00011486	219.396	1.42416	0.358678	3.97059	7.169482030459e-05	0.000629525
WBGene00016622	1082.6	0.284587	0.0717054	3.96883	7.22250353900113e-05	0.000633828
WBGene00012030	3382.5	-0.304677	0.0767981	-3.96725	7.27067001306834e-05	0.0006377
WBGene00010676	2817.93	-0.24138	0.0608608	-3.9661	7.30573067786891e-05	0.000639884
WBGene00009445	2306.55	-0.256246	0.0646101	-3.96604	7.30773837131701e-05	0.000639884
WBGene00019074	621.578	-0.411481	0.103749	-3.96612	7.30526973552233e-05	0.000639884
WBGene00007934	831.647	0.90188	0.227484	3.96459	7.35236847996394e-05	0.000643434
WBGene00008007	60.9117	0.890188	0.224591	3.96359	7.38305558006654e-05	0.000645761
WBGene00006706	5696.27	-0.272317	0.0687172	-3.96286	7.40569324625692e-05	0.000647382
WBGene00001636	123.727	-0.680909	0.172049	-3.95765	7.56893716491768e-05	0.000661286
WBGene00018964	1061.7	-0.287452	0.0726482	-3.95677	7.59709596347512e-05	0.000663379
WBGene00016902	386.71	-0.44918	0.113557	-3.95555	7.63577170334016e-05	0.000666387
WBGene00018939	37.256	1.17718	0.29764	3.95504	7.65227985967337e-05	0.000667458
WBGene00017380	297.631	0.673802	0.170396	3.95432	7.67526530788175e-05	0.000669093
WBGene00189956	14.2497	1.74024	0.440318	3.95222	7.74282401844782e-05	0.000674597
WBGene00194687	16.5631	1.59376	0.40327	3.9521	7.74695534521002e-05	0.000674597
WBGene00017582	475.205	0.709103	0.179452	3.9515	7.76641636024761e-05	0.000675918
WBGene00000870	285.509	0.540941	0.136903	3.95126	7.77408598010759e-05	0.000676213
WBGene00022493	918.66	-0.324437	0.0821219	-3.95067	7.7931731938971e-05	0.000677499
WBGene00006416	79.8633	1.33058	0.336879	3.94974	7.82359245215888e-05	0.000679769
WBGene00001509	2186.2	-0.360837	0.091369	-3.94923	7.84030727817701e-05	0.000680846
WBGene00007196	2997.18	0.555883	0.140763	3.94908	7.84523002126166e-05	0.000680899
WBGene00269421	26.6941	-2.004	0.507522	-3.9486	7.8610566315272e-05	0.000681897
WBGene00009097	121.753	-1.60711	0.407051	-3.94819	7.87452023178734e-05	0.000682689
WBGene00008831	112.933	1.1769	0.298134	3.94757	7.89480877573768e-05	0.000684072
WBGene00018206	182.474	0.740701	0.187664	3.94695	7.91543276062924e-05	0.000685483
WBGene00016182	1882.03	-0.330301	0.0836921	-3.94662	7.92622638103988e-05	0.000686041
WBGene00008494	285.681	2.03591	0.516004	3.94554	7.96204172460003e-05	0.000688762
WBGene00018797	2451.81	0.447835	0.113515	3.94515	7.97508284545616e-05	0.000689512
WBGene00017777	2296.5	-0.283201	0.0718148	-3.94349	8.03028364431299e-05	0.000693905
WBGene00020280	295.843	0.696093	0.176527	3.94327	8.03773782987247e-05	0.000694168
WBGene00044417	17.3862	1.95567	0.496098	3.94211	8.07680154702463e-05	0.00069716
WBGene00007103	754.221	0.595883	0.151187	3.94137	8.10165672504526e-05	0.000698923
WBGene00019250	781.026	0.331421	0.0841111	3.94028	8.13872377675599e-05	0.000701737
WBGene00011089	174.455	-0.812363	0.206177	-3.94012	8.14398556694755e-05	0.000701807
WBGene00019579	67.1879	0.945746	0.240195	3.9374	8.236780633761e-05	0.000709416
WBGene00000112	1330.8	-0.404874	0.102832	-3.93725	8.24208354449541e-05	0.000709485
WBGene00004981	1927.2	-0.270642	0.0687568	-3.93622	8.27759523174716e-05	0.0007117
WBGene00009882	1560.6	0.423914	0.107699	3.93611	8.28135864707347e-05	0.0007117
WBGene00013902	49.0837	-1.51442	0.384742	-3.93621	8.27798024818036e-05	0.0007117
WBGene00017487	412.7	0.523735	0.133097	3.93499	8.31986581498024e-05	0.00071462
WBGene00020442	1858.28	-0.348912	0.0886724	-3.93485	8.32503444474047e-05	0.000714675
WBGene00018734	572.28	0.483279	0.122923	3.93156	8.43961215897161e-05	0.000724117
WBGene00006740	359.718	-0.432062	0.109917	-3.93081	8.46611975210282e-05	0.000725996
WBGene00008018	90.8277	-0.780158	0.19862	-3.92788	8.56967261958948e-05	0.000734477
WBGene00003157	7755.2	-0.467327	0.119	-3.92711	8.5972659016328e-05	0.000736442
WBGene00044661	27.9268	1.25043	0.318433	3.92682	8.60762641054895e-05	0.000736929
WBGene00011300	2295.63	-0.35881	0.0914269	-3.92456	8.68874646834667e-05	0.00074347
WBGene00185078	457.227	-0.591333	0.150732	-3.92308	8.74231365225483e-05	0.000747648
WBGene00016412	1469.12	-0.339309	0.0864938	-3.92293	8.74788478537719e-05	0.000747719
WBGene00013207	189.497	2.036	0.519392	3.91997	8.85613991919387e-05	0.000756562
WBGene00005011	368.764	-0.42281	0.107894	-3.91876	8.90064840032361e-05	0.000759952
WBGene00001569	2026.53	-0.510526	0.130286	-3.91851	8.90970384924739e-05	0.000760314
WBGene00017101	488.534	0.489531	0.12496	3.91751	8.94700704094538e-05	0.000763084
WBGene00009777	41.4102	1.17912	0.301011	3.91719	8.95875178295028e-05	0.00076326
WBGene00013497	97.3939	-0.831379	0.212236	-3.91724	8.95682967520593e-05	0.00076326
WBGene00007851	3.12611	-2.39064	0.610623	-3.91509	9.03714774325142e-05	0.000769524
WBGene00012352	343.945	-0.602844	0.154008	-3.91437	9.06388751771525e-05	0.000771384
WBGene00015413	3432.39	-0.446314	0.114031	-3.91396	9.07961505428439e-05	0.000772306
WBGene00001134	3064.87	-0.452383	0.115663	-3.9112	9.18370642216447e-05	0.000780739
WBGene00000370	1397.47	-0.67235	0.171965	-3.9098	9.23735110551476e-05	0.000784691
WBGene00016282	53.3488	1.0999	0.281324	3.90972	9.24015090014148e-05	0.000784691
WBGene00000973	554.628	0.514628	0.131691	3.90785	9.3122165762496e-05	0.000790386
WBGene00012919	52.7524	0.90337	0.231206	3.9072	9.3371876394106e-05	0.000792079
WBGene00017349	4623.4	-0.461272	0.118087	-3.90622	9.37517313532227e-05	0.000794874
WBGene00011410	3288.41	-0.371782	0.0952107	-3.90483	9.42909436888215e-05	0.000799016
WBGene00003579	99.058	0.806474	0.206567	3.90417	9.45502517227507e-05	0.000800783
WBGene00016485	1149.96	-0.499753	0.128042	-3.90305	9.4988498214514e-05	0.000804063
WBGene00006367	198.92	0.938948	0.240607	3.90241	9.52387139007756e-05	0.000805748
WBGene00017812	312.88	-0.473649	0.121391	-3.90184	9.54642093102709e-05	0.00080679
WBGene00219849	20.6333	-1.34256	0.344084	-3.90184	9.54634388695962e-05	0.00080679
WBGene00012530	3364.11	0.653237	0.167456	3.90094	9.58202390024049e-05	0.000809365
WBGene00013836	31.7658	1.11051	0.284756	3.89985	9.62505545549306e-05	0.000812565
WBGene00012018	15004.9	0.669047	0.171608	3.8987	9.67087334428625e-05	0.000815996
WBGene00019563	28.0495	-2.11297	0.542087	-3.89785	9.70521240644346e-05	0.000818456
WBGene00009638	162.559	-1.60223	0.411297	-3.89555	9.79762743207105e-05	0.000825366
WBGene00017374	1012.27	0.472729	0.121349	3.89562	9.7948525683716e-05	0.000825366
WBGene00002632	839.278	0.363215	0.0932478	3.89516	9.81328987802974e-05	0.000826244
WBGene00008626	41.4227	0.998008	0.256262	3.89448	9.84096189408486e-05	0.000828132
WBGene00007840	88.1403	0.861299	0.221308	3.89186	9.94797886263743e-05	0.000836691
WBGene00009350	35.4312	-1.32683	0.340999	-3.89102	9.98253953425285e-05	0.000839151
WBGene00021210	576.328	0.391225	0.100567	3.89017	0.000100173	0.000841628
WBGene00000874	2580.43	-0.484747	0.124622	-3.88973	0.000100355	0.000842253
WBGene00017091	43.6619	0.957319	0.246111	3.88979	0.00010033	0.000842253
WBGene00017312	153.196	-1.21517	0.312498	-3.88856	0.00010084	0.000845874
WBGene00004183	241.93	-0.821424	0.211307	-3.88736	0.000101342	0.000849632
WBGene00018952	168.797	0.77535	0.199567	3.88516	0.000102262	0.000856894
WBGene00018044	425.421	0.478009	0.123059	3.88439	0.000102588	0.00085917
WBGene00011112	293.699	-0.88705	0.228433	-3.8832	0.000103091	0.000862922
WBGene00008174	1105.94	-0.444036	0.114372	-3.88238	0.000103441	0.000865391
WBGene00008760	203.326	1.28334	0.3306	3.88185	0.000103666	0.000866813
WBGene00008131	1290.49	-0.343122	0.0884531	-3.87914	0.000104826	0.000876049
WBGene00045245	274.401	0.828356	0.21361	3.87788	0.00010537	0.000880128
WBGene00015148	71.0984	0.852477	0.219852	3.8775	0.000105536	0.000881051
WBGene00016104	164.153	0.629067	0.162313	3.87565	0.000106341	0.000887297
WBGene00006977	2643.34	-0.576459	0.148765	-3.87496	0.000106643	0.000889352
WBGene00012205	1516.09	-0.245612	0.0634364	-3.87179	0.000108038	0.000900507
WBGene00000090	2476	-0.586927	0.151604	-3.87144	0.000108192	0.000901317
WBGene00006627	132.118	-0.997507	0.257753	-3.87001	0.000108832	0.000906165
WBGene00009027	417.618	-0.493755	0.127596	-3.86968	0.000108978	0.000906901
WBGene00012448	21.5035	1.91075	0.493945	3.86833	0.000109581	0.000911444
WBGene00044712	33.8702	1.10207	0.284987	3.86708	0.000110146	0.000915659
WBGene00022792	1664.05	-0.273471	0.0707263	-3.86661	0.000110358	0.000916937
WBGene00011502	1190.87	-0.299375	0.0774378	-3.866	0.000110633	0.000918735
WBGene00001444	113.192	-1.60248	0.414927	-3.86207	0.000112431	0.000933174
WBGene00006926	620943	0.494408	0.12804	3.86137	0.000112754	0.000935363
WBGene00022702	1406.91	-0.238373	0.0617362	-3.86116	0.000112852	0.000935683
WBGene00004464	5373.45	-0.251779	0.0652326	-3.85971	0.000113524	0.000940761
WBGene00003647	107.714	0.73116	0.189496	3.85844	0.000114112	0.000945136
WBGene00000839	2051.76	-0.358646	0.0929558	-3.85824	0.000114207	0.000945434
WBGene00017268	1523.67	-0.296075	0.0767457	-3.85788	0.000114376	0.000945978
WBGene00008563	83.8005	1.47975	0.38357	3.85784	0.000114393	0.000945978
WBGene00001446	72.1273	-1.40234	0.363599	-3.85683	0.000114869	0.000949417
WBGene00003697	89.885	0.892117	0.231338	3.85633	0.000115102	0.000950844
WBGene00017618	25.1715	-1.32315	0.34316	-3.8558	0.000115354	0.000952422
WBGene00004196	290.614	0.630937	0.163745	3.85317	0.000116598	0.000962195
WBGene00022134	2866.51	-0.335423	0.0871054	-3.85078	0.000117743	0.000971132
WBGene00000080	1857.03	-0.232555	0.0604062	-3.84985	0.00011819	0.00097431
WBGene00019947	7631.78	0.266795	0.0693116	3.84921	0.000118497	0.000976334
WBGene00011713	578.973	-0.829779	0.215616	-3.84841	0.000118886	0.000979021
WBGene00018343	147.852	-1.13821	0.295802	-3.84788	0.000119146	0.000980653
WBGene00021814	246.757	1.23818	0.321798	3.84768	0.000119241	0.000980924
WBGene00013418	75.6961	1.3143	0.341635	3.84708	0.000119533	0.00098281
WBGene00044068	196.323	1.24696	0.324164	3.84671	0.000119717	0.000983812
WBGene00020394	29.8329	-1.3839	0.359809	-3.84621	0.000119957	0.00098527
WBGene00015495	30.2353	1.29161	0.335836	3.84596	0.000120082	0.000985788
WBGene00000072	200.944	0.624978	0.162539	3.84509	0.000120509	0.000988774
WBGene00015373	7.11151	2.13152	0.554382	3.84485	0.000120627	0.000989119
WBGene00008107	2758.52	-0.42805	0.111334	-3.84475	0.000120676	0.000989119
WBGene00000857	162.786	0.73364	0.190836	3.84436	0.00012087	0.000990191
WBGene00015059	32.0838	-1.78527	0.464713	-3.84167	0.000122201	0.00100057
WBGene00012184	305.376	-0.789379	0.205527	-3.84075	0.000122658	0.0010038
WBGene00011286	25.9543	-1.91919	0.500008	-3.83833	0.000123876	0.00101324
WBGene00022735	42.6301	0.946869	0.246779	3.83692	0.000124588	0.00101854
WBGene00003628	323.997	0.74618	0.194502	3.83636	0.000124872	0.00102033
WBGene00022411	23.4521	1.39768	0.364546	3.83404	0.000126057	0.00102948
WBGene00020444	9.5655	1.79857	0.469147	3.83369	0.000126235	0.0010304
WBGene00008042	160.897	0.707532	0.184584	3.83312	0.000126526	0.00103224
WBGene00000435	14.361	1.70724	0.445615	3.83119	0.000127524	0.00103984
WBGene00011117	409.276	-0.508862	0.13283	-3.83093	0.000127662	0.00104043
WBGene00011111	1851.81	-0.226567	0.0591684	-3.8292	0.000128562	0.00104722
WBGene00001761	641.613	0.822555	0.214831	3.82884	0.000128749	0.0010482
WBGene00044605	274.392	-0.726817	0.189869	-3.82799	0.000129197	0.00105076
WBGene00018273	10.207	1.82221	0.476011	3.82808	0.000129145	0.00105076
WBGene00018538	67.0401	-1.66668	0.435762	-3.82475	0.000130904	0.0010641
WBGene00000142	2363.22	-0.346842	0.0906934	-3.82434	0.000131124	0.00106491
WBGene00004234	141.077	-0.785558	0.205412	-3.82431	0.000131139	0.00106491
WBGene00019444	28.3262	1.13227	0.296654	3.81681	0.000135187	0.00109722
WBGene00021448	139.647	-1.22699	0.321564	-3.81569	0.000135805	0.00110167
WBGene00014134	67.6646	0.885854	0.232268	3.81393	0.000136774	0.00110896
WBGene00003576	2925.84	-0.312	0.0818164	-3.81342	0.000137057	0.00111069
WBGene00021525	27.6373	1.8536	0.486127	3.813	0.000137292	0.00111168
WBGene00006775	25.4574	1.78025	0.466895	3.81294	0.000137321	0.00111168
WBGene00001511	4379.53	-0.325471	0.0853786	-3.81209	0.000137795	0.00111494
WBGene00016942	94.1947	0.875295	0.229684	3.81088	0.000138476	0.00111988
WBGene00009926	1199.2	1.54933	0.406576	3.81068	0.000138585	0.00112019
WBGene00011761	1631.6	-0.216446	0.056821	-3.80926	0.000139381	0.00112604
WBGene00007914	909.534	-0.297043	0.0779849	-3.80899	0.000139537	0.00112673
WBGene00017659	786.373	0.564921	0.148323	3.80871	0.000139695	0.00112743
WBGene00008780	7941.99	-0.46109	0.121071	-3.80841	0.000139861	0.00112748
WBGene00009224	185.637	-0.678336	0.178117	-3.80837	0.000139884	0.00112748
WBGene00012814	128.265	1.699	0.446128	3.80832	0.000139916	0.00112748
WBGene00007912	1666.2	-0.28846	0.075761	-3.80749	0.000140382	0.00113065
WBGene00016103	1310.74	-0.716633	0.188243	-3.80697	0.000140682	0.00113249
WBGene00017936	63.6687	-1.21179	0.318353	-3.80643	0.000140987	0.00113437
WBGene00013426	44.2492	0.956736	0.251416	3.80538	0.000141584	0.00113859
WBGene00009929	36.148	-1.69464	0.445538	-3.80359	0.000142614	0.00114629
WBGene00009300	289.579	-0.63845	0.167867	-3.8033	0.000142781	0.00114705
WBGene00001065	214.697	1.88023	0.494461	3.80258	0.000143194	0.00114978
WBGene00012680	413.558	1.9483	0.512497	3.80158	0.000143779	0.00115389
WBGene00016577	32.119	-1.70383	0.448253	-3.80106	0.000144081	0.00115572
WBGene00000377	10577.1	-0.395024	0.103948	-3.80022	0.000144565	0.00115902
WBGene00012241	1822.44	-0.357331	0.0940546	-3.79919	0.000145168	0.00116326
WBGene00000583	30.3898	1.34804	0.354957	3.79775	0.000146014	0.00116945
WBGene00022012	135.728	0.676987	0.178273	3.79748	0.000146175	0.00117014
WBGene00011488	4602.11	-0.372766	0.098205	-3.7958	0.000147169	0.0011775
WBGene00011099	21.5456	1.42501	0.375446	3.79551	0.000147343	0.0011783
WBGene00008922	1017.61	-0.788035	0.207755	-3.7931	0.00014878	0.00118919
WBGene00009921	2182.29	-0.339355	0.0894714	-3.79289	0.000148905	0.00118958
WBGene00011891	881.369	-1.07268	0.282875	-3.79208	0.00014939	0.00119285
WBGene00017934	1002.93	-0.455874	0.120277	-3.7902	0.000150525	0.00120131
WBGene00021713	42.7541	-1.03244	0.272712	-3.78583	0.000153198	0.0012214
WBGene00020799	120.616	0.919975	0.243001	3.78589	0.000153158	0.0012214
WBGene00021275	61.3979	0.95767	0.253304	3.78071	0.000156382	0.00124615
WBGene00023477	9.25444	-2.10305	0.556349	-3.78009	0.000156772	0.00124864
WBGene00006881	29.3726	1.35179	0.357676	3.77938	0.000157222	0.00125095
WBGene00017565	743.67	-0.867583	0.229554	-3.77942	0.000157193	0.00125095
WBGene00045418	1071.01	-0.365113	0.0966338	-3.77831	0.000157897	0.00125569
WBGene00011415	1814.02	-0.336933	0.0891867	-3.77783	0.000158199	0.00125746
WBGene00013734	1264.66	-0.40849	0.108135	-3.77759	0.000158352	0.00125804
WBGene00022592	102.802	0.830701	0.219942	3.7769	0.000158793	0.00126027
WBGene00011330	1138.06	0.786228	0.208163	3.77698	0.000158738	0.00126027
WBGene00001151	714.447	-0.379382	0.100472	-3.77599	0.000159372	0.0012636
WBGene00010690	274.294	-0.490373	0.129862	-3.77611	0.0001593	0.0012636
WBGene00001165	229.041	0.566444	0.150052	3.77499	0.000160014	0.00126805
WBGene00003219	705.34	-0.405879	0.107528	-3.77462	0.000160254	0.00126931
WBGene00018215	119.526	1.51714	0.402038	3.77363	0.00016089	0.00127371
WBGene00014066	747.753	-0.364184	0.0965314	-3.7727	0.00016149	0.00127782
WBGene00015810	3363.89	-0.281276	0.0745838	-3.77127	0.000162417	0.00128387
WBGene00011768	450.641	-0.933672	0.247573	-3.7713	0.000162401	0.00128387
WBGene00001037	6951.71	-0.415096	0.110073	-3.77109	0.000162534	0.00128415
WBGene00022512	49.3121	-0.993725	0.263521	-3.77095	0.00016263	0.00128426
WBGene00020467	354.618	-0.41006	0.108773	-3.76988	0.000163323	0.00128909
WBGene00004932	88.391	0.939035	0.249292	3.76681	0.000165345	0.0013044
[truncated: 972 more rows]

## Sheet: fbxl-5(rhd43) v. N2
gene	baseMean	log2FoldChange: fbxl-5(rhd43) relative to N2	lfcSE	stat	pvalue	padj
WBGene00015933	2618.24	-2.50492	0.181525	-13.7993	2.57399656195136e-43	3.81080190996899e-39
WBGene00016677	269.772	-1.99637	0.209527	-9.52797	1.60391976425521e-21	7.91534403659948e-18
WBGene00017336	134.749	-2.35658	0.24645	-9.56209	1.1540198325749e-21	7.91534403659948e-18
WBGene00008554	68.7392	-2.70994	0.28924	-9.36917	7.31050007656088e-21	2.70579884083709e-17
WBGene00011244	62.6507	-3.16815	0.342994	-9.23675	2.54095182338822e-20	7.52375834905253e-17
WBGene00020917	365.226	-1.49683	0.162815	-9.1934	3.80625446193405e-20	9.39193288482227e-17
WBGene00014954	340.744	2.29214	0.249989	9.16898	4.77494141643191e-20	1.00990010957535e-16
WBGene00009995	376.951	-2.38491	0.261444	-9.12205	7.37187465667766e-20	1.36425755365141e-16
WBGene00017621	203.38	-2.38457	0.262691	-9.07744	1.11155528328849e-19	1.82850844100957e-16
WBGene00000109	2060.84	-0.553061	0.0614757	-8.99642	2.33190410663976e-19	3.45238402988016e-16
WBGene00021533	217.308	-2.08984	0.233195	-8.96178	3.19476066768992e-19	4.29985742592266e-16
WBGene00019234	61.7048	-3.02468	0.343749	-8.79911	1.3790924880866e-18	1.70145535717684e-15
WBGene00044213	65.8959	2.14429	0.247871	8.65084	5.11205654429626e-18	5.82184593371586e-15
WBGene00015692	146.889	-2.82047	0.327723	-8.60627	7.54778889566234e-18	7.98178675716293e-15
WBGene00003163	630.552	-1.87162	0.220211	-8.49923	1.90850586006235e-17	1.88369528388154e-14
WBGene00003067	426.363	1.76565	0.209068	8.44535	3.03132092590258e-17	2.80491914424923e-14
WBGene00012538	664.323	-1.27503	0.152789	-8.34504	7.11882694111615e-17	6.19966075666027e-14
WBGene00015660	1421.9	-1.84733	0.224422	-8.23153	1.84833896290296e-16	1.52025879698769e-13
WBGene00009723	528.923	-1.7257	0.211131	-8.1736	2.99322784775884e-16	2.33235464663524e-13
WBGene00014955	645.416	2.36695	0.293907	8.05339	8.05298039267751e-16	5.96121873567953e-13
WBGene00017756	170.341	-1.94296	0.241991	-8.02904	9.82401061954669e-16	6.61111260101767e-13
WBGene00004006	52.5424	-2.44057	0.303899	-8.03086	9.67910860321371e-16	6.61111260101767e-13
WBGene00010953	282.84	-2.09576	0.2616	-8.01132	1.13483807771702e-15	7.30490336547845e-13
WBGene00000731	72.5882	-2.06019	0.262116	-7.85982	3.84672312883918e-15	2.37294733010267e-12
WBGene00020155	651.297	-2.19426	0.281087	-7.80635	5.88681314648897e-15	3.48617074535077e-12
WBGene00017501	319.267	-3.96819	0.511054	-7.76472	8.18270401919209e-15	4.65942050015919e-12
WBGene00001776	169.745	-1.64478	0.2121	-7.75474	8.85217325333425e-15	4.85394166724495e-12
WBGene00006493	2499.62	-0.516738	0.0669169	-7.72209	1.14438035981954e-14	6.05091115254583e-12
WBGene00017613	260.928	-1.991	0.26079	-7.63449	2.26718411031895e-14	1.15743657769904e-11
WBGene00009724	1281.9	-2.03125	0.271408	-7.48413	7.20235078012687e-14	3.55436010999261e-11
WBGene00012585	397.464	-2.47584	0.331872	-7.46022	8.63786041716311e-14	4.12527495084193e-11
WBGene00009577	115.736	-1.84956	0.249356	-7.41737	1.19468229119078e-13	5.52727228783733e-11
WBGene00009388	183.974	-1.77235	0.239134	-7.41155	1.24828510142912e-13	5.60026088686609e-11
WBGene00012330	513.918	0.778772	0.105455	7.38489	1.52582585055503e-13	6.64407403454917e-11
WBGene00007365	1339.39	-2.04504	0.277101	-7.38012	1.58143242112348e-13	6.6894591413523e-11
WBGene00009488	351.641	-1.93628	0.263241	-7.35554	1.90163030998372e-13	7.82045464980807e-11
WBGene00016362	81.6529	-2.36182	0.32198	-7.33531	2.21208704200691e-13	8.85133747484116e-11
WBGene00017498	88.466	-3.36004	0.464447	-7.23449	4.67270535493038e-13	1.82051059946696e-10
WBGene00013181	1038.84	-1.15727	0.160382	-7.21572	5.36502332688452e-13	1.98572925886313e-10
WBGene00016892	347.211	-2.34816	0.325275	-7.21902	5.23651139829896e-13	1.98572925886313e-10
WBGene00013074	103.082	-3.07992	0.42724	-7.20886	5.64220495622912e-13	1.9905287566296e-10
WBGene00011979	611.463	-2.35703	0.326969	-7.20875	5.64689008972937e-13	1.9905287566296e-10
WBGene00010811	382.039	-1.01696	0.14197	-7.1632	7.88174321240471e-13	2.71370251766632e-10
WBGene00014091	436.632	-2.01133	0.281581	-7.143	9.13167808188235e-13	3.07260213641519e-10
WBGene00019211	591.73	-0.552421	0.0785275	-7.03475	1.99617817413267e-12	6.56742619289649e-10
WBGene00016658	261.046	-2.09072	0.297723	-7.02238	2.18121256013953e-12	7.02018520714474e-10
WBGene00007303	203.383	1.82891	0.262655	6.96314	3.32761831398167e-12	1.04819976890423e-09
WBGene00004234	141.077	-1.47337	0.213369	-6.90525	5.01167791574903e-12	1.54578940713884e-09
WBGene00019730	888.789	-0.845196	0.122659	-6.89059	5.55602124305327e-12	1.67871213272252e-09
WBGene00016893	720.825	1.14261	0.16722	6.83297	8.31744289844024e-12	2.46279484222815e-09
WBGene00019300	266.736	-2.27357	0.332938	-6.82882	8.56177916896841e-12	2.48543412934465e-09
WBGene00044756	65.3373	2.12039	0.311542	6.8061	1.0028020402182e-11	2.85509311642893e-09
WBGene00003091	3290.07	-1.49079	0.220209	-6.7699	1.28869285825685e-11	3.59982976726277e-09
WBGene00014000	888.921	-0.868008	0.128871	-6.73548	1.63384321959226e-11	4.44882686810742e-09
WBGene00001457	155.137	-2.23712	0.332222	-6.73381	1.65272190304565e-11	4.44882686810742e-09
WBGene00004431	31326	0.870702	0.130115	6.69176	2.20498270693686e-11	5.82942303146432e-09
WBGene00045208	35.2412	-2.99025	0.448578	-6.66607	2.62743704674839e-11	6.82442201352805e-09
WBGene00018971	481.351	-1.5672	0.235902	-6.64344	3.06450466301278e-11	7.82241233377659e-09
WBGene00011185	209.519	-3.06889	0.462275	-6.63866	3.16545883631406e-11	7.94315560536095e-09
WBGene00019537	9465.95	0.630154	0.0958363	6.57532	4.85484624479934e-11	1.19793331090424e-08
WBGene00011000	682.617	-1.12344	0.171274	-6.5593	5.40613472489899e-11	1.31209548528081e-08
WBGene00011573	177.34	-1.33344	0.204282	-6.52743	6.69089531482079e-11	1.59772105057938e-08
WBGene00001604	2238.37	-1.00844	0.155169	-6.49897	8.08735364530626e-11	1.90052810664697e-08
WBGene00008412	2517.82	-0.722194	0.11125	-6.49161	8.49236729990993e-11	1.96452340429948e-08
WBGene00009142	637.546	-1.81072	0.280334	-6.45916	1.05286787231276e-10	2.39810905378313e-08
WBGene00020386	69.1177	-2.7493	0.427999	-6.42361	1.33082627117532e-10	2.98528529465919e-08
WBGene00018258	45.6182	-2.67169	0.416101	-6.42079	1.3557295424208e-10	2.99575759336418e-08
WBGene00015710	25.4284	-2.85574	0.447983	-6.37466	1.83369931066309e-10	3.99234092564222e-08
WBGene00010681	3222.24	-0.768027	0.121016	-6.34652	2.20243385421707e-10	4.72565698720054e-08
WBGene00022664	282.599	-0.930491	0.146755	-6.34042	2.29137824653128e-10	4.84626499141366e-08
WBGene00006611	174.432	-2.73243	0.431263	-6.33588	2.35986610690438e-10	4.92081939615766e-08
WBGene00003752	107.775	-2.16271	0.34164	-6.33037	2.44578609202158e-10	5.02914765171937e-08
WBGene00011708	63.9654	-2.16693	0.343643	-6.30577	2.86772476768852e-10	5.71205639428597e-08
WBGene00015786	37.7286	-2.39371	0.37969	-6.30437	2.89364558981052e-10	5.71205639428597e-08
WBGene00007833	322.56	-1.35504	0.214857	-6.30673	2.84999086210641e-10	5.71205639428597e-08
WBGene00020589	52.171	-2.4159	0.383503	-6.29954	2.98529533558669e-10	5.81543387412644e-08
WBGene00001392	606.316	-2.54718	0.404933	-6.29037	3.1671669243721e-10	6.08959822276999e-08
WBGene00019647	376.512	-0.889707	0.141549	-6.28551	3.26787385633797e-10	6.20267595424149e-08
WBGene00008915	356.808	-1.16256	0.186214	-6.24314	4.28868032837767e-10	8.03720408375082e-08
WBGene00019563	28.0495	-3.51271	0.564052	-6.22762	4.73567056332379e-10	8.74799562706114e-08
WBGene00009384	44.562	-2.75877	0.443108	-6.22596	4.78613742513984e-10	8.74799562706114e-08
WBGene00022093	92.5038	-2.27377	0.365984	-6.21277	5.20579770931979e-10	9.39900427883897e-08
WBGene00004008	255.826	-2.20716	0.35807	-6.16404	7.09122154314533e-10	1.26488596320803e-07
WBGene00008216	59.2367	1.49979	0.24396	6.14767	7.86271344537171e-10	1.38580324474676e-07
WBGene00020315	346.074	-1.42455	0.233129	-6.11055	9.92868765417111e-10	1.72934377317651e-07
WBGene00017488	34.4317	-2.94431	0.483187	-6.09353	1.10450225911802e-09	1.90141348212119e-07
WBGene00011330	1138.06	-1.28779	0.211873	-6.07809	1.21620869712882e-09	2.06965169666576e-07
WBGene00016474	114.768	-1.62684	0.26784	-6.07395	1.24799630812636e-09	2.09961197066031e-07
WBGene00006862	422.079	-0.676605	0.111493	-6.06861	1.29024907556072e-09	2.14630759142432e-07
WBGene00017390	84.1335	-1.74848	0.288219	-6.06649	1.30735049514531e-09	2.15059156451404e-07
WBGene00219908	55.9637	1.71564	0.283442	6.05287	1.42286026931409e-09	2.31488420738408e-07
WBGene00013882	402.722	-1.21249	0.202301	-5.99348	2.05398911395496e-09	3.30535965566339e-07
WBGene00006996	5186.38	-0.47741	0.0796866	-5.99109	2.08439757270404e-09	3.31822645848207e-07
WBGene00022597	165.819	-1.40051	0.234165	-5.98087	2.21952300143074e-09	3.49574872725341e-07
WBGene00021603	90.7205	1.37327	0.231194	5.9399	2.85202277245911e-09	4.44465233118496e-07
WBGene00000780	362.273	-1.10647	0.187178	-5.91135	3.39323419393222e-09	5.23300335845485e-07
WBGene00007649	691.478	-0.740441	0.125826	-5.88466	3.98863771418782e-09	6.08781251119079e-07
WBGene00014006	173.468	-2.01562	0.343196	-5.8731	4.27726890498745e-09	6.46173123860603e-07
WBGene00009526	419.855	1.74445	0.297185	5.86991	4.3602933087869e-09	6.52062044814041e-07
WBGene00007153	3320.72	-1.06771	0.182133	-5.86223	4.56692291629293e-09	6.76132937757168e-07
WBGene00015197	208.617	-1.18266	0.201912	-5.85732	4.70406327779521e-09	6.89541156710476e-07
WBGene00011334	1025.07	0.489846	0.0837842	5.84651	5.01986005791435e-09	7.2861792311198e-07
WBGene00011072	107.128	-1.87285	0.320726	-5.83939	5.23907476951415e-09	7.53053417113175e-07
WBGene00003616	275.014	-0.77243	0.1324	-5.83407	5.40913454111541e-09	7.70021508473208e-07
WBGene00018268	583.519	-2.48529	0.427782	-5.80972	6.25775578167481e-09	8.82343565216149e-07
WBGene00015057	622.258	-0.790147	0.136347	-5.79513	6.82673519839847e-09	9.5348881709707e-07
WBGene00014092	578.672	-0.92328	0.159548	-5.78684	7.17207397860423e-09	9.92360329469492e-07
WBGene00015896	50.7346	-1.80841	0.312625	-5.78459	7.26908041250244e-09	9.96469773213876e-07
WBGene00010515	13.9789	-3.0642	0.53007	-5.78074	7.43736317194894e-09	1.01018497028169e-06
WBGene00012123	92.396	-3.13375	0.543624	-5.76456	8.18732293252361e-09	1.1019392365092e-06
WBGene00017071	1230.38	-0.802811	0.139557	-5.75259	8.78866046712893e-09	1.17221728122382e-06
WBGene00017671	428.148	-1.50228	0.261423	-5.74655	9.10804570183632e-09	1.20396979121149e-06
WBGene00016493	13899.8	0.691932	0.12051	5.74171	9.37247703304317e-09	1.22796037587791e-06
WBGene00021532	41.602	-1.58161	0.276086	-5.72868	1.01212563792003e-08	1.30368176354849e-06
WBGene00009980	495.31	-0.563174	0.0983092	-5.7286	1.01265385213155e-08	1.30368176354849e-06
WBGene00001397	785.994	-1.22395	0.214005	-5.71927	1.06983106704189e-08	1.36541801272027e-06
WBGene00014698	60.6912	-2.74456	0.480416	-5.71289	1.11073420269334e-08	1.40550597186965e-06
WBGene00000176	698.116	-1.19315	0.209197	-5.70346	1.17399252283753e-08	1.47296265259403e-06
WBGene00004438	3526.28	0.682665	0.11983	5.69693	1.2198389786838e-08	1.51762319995073e-06
WBGene00008602	1381.93	-1.63844	0.289179	-5.66584	1.46303779319699e-08	1.80502287735678e-06
WBGene00017970	909.577	-1.41588	0.250545	-5.65119	1.5934038978242e-08	1.94961526506507e-06
WBGene00019435	289.248	0.834003	0.147937	5.63756	1.72479263921398e-08	2.09083294001832e-06
WBGene00001402	349.171	0.788774	0.139959	5.63576	1.74292365336033e-08	2.09083294001832e-06
WBGene00003480	214.459	1.33818	0.237479	5.63494	1.75118733240305e-08	2.09083294001832e-06
WBGene00000723	212.356	-2.08422	0.370941	-5.61874	1.92358686110037e-08	2.27829627828728e-06
WBGene00012813	1153.49	-0.90933	0.162129	-5.60868	2.03875380665446e-08	2.39553572281899e-06
WBGene00021156	99.5167	-1.91636	0.342121	-5.60143	2.12591687350173e-08	2.47828341040891e-06
WBGene00019092	47.7196	-1.74969	0.312598	-5.59725	2.17775409382787e-08	2.51887885618137e-06
WBGene00044554	22.0464	-2.7937	0.499718	-5.59055	2.26351433631476e-08	2.59777749993333e-06
WBGene00020889	21.8626	-2.36274	0.423143	-5.58378	2.35351747395982e-08	2.68029432322886e-06
WBGene00008841	148.857	-2.1879	0.392933	-5.56812	2.57499026809512e-08	2.91013213123269e-06
WBGene00010546	494.816	-0.481135	0.0867892	-5.54372	2.96106279702542e-08	3.32110111439101e-06
WBGene00018465	280.327	-1.76667	0.319174	-5.53512	3.11012772808965e-08	3.46206323416296e-06
WBGene00010133	272.039	-1.75214	0.317492	-5.51867	3.41570961681521e-08	3.77384931917531e-06
WBGene00018340	180.231	-1.86079	0.337304	-5.51666	3.45508074220526e-08	3.78907188061843e-06
WBGene00017659	786.373	-0.834498	0.151584	-5.5052	3.68747181506888e-08	3.95601595812281e-06
WBGene00013492	14.6453	-2.69765	0.489859	-5.50699	3.65022335579033e-08	3.95601595812281e-06
WBGene00007675	102.887	1.34863	0.244966	5.50536	3.6840678019823e-08	3.95601595812281e-06
WBGene00013515	97.6106	-2.35567	0.428526	-5.49715	3.85986492330648e-08	4.11117267550737e-06
WBGene00008173	649.971	0.545441	0.0993333	5.49102	3.99612585387678e-08	4.22590309047469e-06
WBGene00021875	36.3489	-1.86249	0.339573	-5.48482	4.13901028356696e-08	4.34596079774531e-06
WBGene00008388	58.2326	-2.02448	0.369496	-5.47901	4.27711540128711e-08	4.45934461380674e-06
WBGene00011289	91.8306	-2.15932	0.394513	-5.47339	4.41509572038062e-08	4.57101343638008e-06
WBGene00015014	136.577	0.860613	0.157411	5.4673	4.56939278432929e-08	4.69790695638855e-06
WBGene00003744	107.379	-1.29939	0.238531	-5.44746	5.10936577398742e-08	5.21683864026784e-06
WBGene00000388	791.285	-0.438234	0.0804734	-5.4457	5.16029076279498e-08	5.23274690021778e-06
WBGene00000620	50.0407	-2.08088	0.382739	-5.43683	5.42374163334528e-08	5.46248264501203e-06
WBGene00000182	6653.83	0.417776	0.0768834	5.43389	5.51371518207449e-08	5.51557792369005e-06
WBGene00011839	72.3124	-1.45072	0.267109	-5.43119	5.59782275955517e-08	5.56213194330297e-06
WBGene00011462	29.5978	-3.00878	0.554326	-5.42782	5.70459599463505e-08	5.6304362467048e-06
WBGene00003771	1217.21	-1.13381	0.209852	-5.40291	6.55694457710252e-08	6.4288453287419e-06
WBGene00004418	51011	0.554013	0.102567	5.40149	6.60898381112224e-08	6.43723719234636e-06
WBGene00002026	62.1386	-2.69555	0.50316	-5.35724	8.45031809821202e-08	8.1769254538581e-06
WBGene00008803	351.082	-1.32448	0.247532	-5.35073	8.76015725428029e-08	8.42169663309219e-06
WBGene00077764	104.968	-2.22516	0.417737	-5.32671	1.0000567505473e-07	9.55215496248566e-06
WBGene00019699	46.8119	2.01643	0.379003	5.32036	1.03559987745716e-07	9.82824114471365e-06
WBGene00004567	27749.8	3.31267	0.622911	5.31805	1.04885055229585e-07	9.89059390238223e-06
WBGene00017698	291.615	-1.69293	0.318436	-5.31638	1.05854324206724e-07	9.91881816380094e-06
WBGene00007450	21.4605	-2.72749	0.514453	-5.30173	1.14711097881183e-07	1.06811182649743e-05
WBGene00003695	306.806	-1.38646	0.262378	-5.28423	1.2623696477873e-07	1.16808641471819e-05
WBGene00012840	76.6504	-1.98272	0.375453	-5.28088	1.28567774146972e-07	1.18226453182976e-05
WBGene00016064	63.3161	-2.44382	0.463276	-5.27509	1.3269454650431e-07	1.21268071666439e-05
WBGene00016782	76.6663	-1.93974	0.367978	-5.27134	1.35432520714966e-07	1.23010949029759e-05
WBGene00001789	10.9296	-2.86295	0.543886	-5.26388	1.4104797871973e-07	1.27330202740586e-05
WBGene00019090	61.6289	-1.60737	0.305522	-5.26107	1.43215678562454e-07	1.28503522491947e-05
WBGene00013896	40.0857	-1.77769	0.339464	-5.23677	1.6341276411814e-07	1.45742528480064e-05
WBGene00022644	4418.7	-0.747698	0.1429	-5.2323	1.67414950357316e-07	1.48102080332384e-05
WBGene00045297	69.0979	1.33691	0.255545	5.23159	1.68059098249514e-07	1.48102080332384e-05
WBGene00004427	31758.4	0.628612	0.120315	5.22474	1.74397935050795e-07	1.50991896399241e-05
WBGene00045308	68.3386	1.15138	0.220351	5.22523	1.73941072211522e-07	1.50991896399241e-05
WBGene00018303	152.256	-1.99747	0.382214	-5.22604	1.73174324913406e-07	1.50991896399241e-05
WBGene00020891	521.542	-2.10597	0.403869	-5.21449	1.84321664720773e-07	1.58655944545991e-05
WBGene00019064	427.102	-1.30433	0.250713	-5.20248	1.96649123094515e-07	1.68288454763832e-05
WBGene00012416	65.0629	-2.05042	0.395603	-5.18304	2.1829957063838e-07	1.83632110414842e-05
WBGene00004409	18681.9	0.625084	0.120598	5.1832	2.18106112569725e-07	1.83632110414842e-05
WBGene00009383	102.633	-2.16296	0.41716	-5.18496	2.16066749920258e-07	1.83632110414842e-05
WBGene00004859	705.025	0.56279	0.10881	5.17225	2.31294165950055e-07	1.93396666270898e-05
WBGene00017599	23.3109	-2.15253	0.416249	-5.17126	2.32520139116649e-07	1.93396666270898e-05
WBGene00000116	305.688	-0.932014	0.180332	-5.16833	2.36199477762903e-07	1.95359400462557e-05
WBGene00009110	71.0677	-1.31223	0.253956	-5.16717	2.3766215586914e-07	1.95477123202368e-05
WBGene00020317	225.108	-1.41089	0.273712	-5.15467	2.54074564292988e-07	2.06679885953719e-05
WBGene00004094	2115.7	0.899347	0.174464	5.1549	2.53768973645145e-07	2.06679885953719e-05
WBGene00000472	9130.8	0.393954	0.0764473	5.15327	2.55982338694601e-07	2.07093908435714e-05
WBGene00009475	66.5171	-1.58059	0.306887	-5.15041	2.59916670103945e-07	2.09134038091788e-05
WBGene00020054	38.0265	-2.56753	0.49987	-5.13639	2.80063274781144e-07	2.24126312601883e-05
WBGene00003736	197.525	-1.58991	0.309676	-5.13412	2.83473447237285e-07	2.25635719696129e-05
WBGene00008694	2268.55	-0.602948	0.11775	-5.12058	3.04600501402248e-07	2.41155637607502e-05
WBGene00008536	814.375	-0.460706	0.0901472	-5.11059	3.21146152007305e-07	2.52902594705753e-05
WBGene00019470	34.9055	2.26804	0.444147	5.10651	3.28169265336582e-07	2.57065924513656e-05
WBGene00016119	112.44	-1.45307	0.284851	-5.10116	3.37570449540854e-07	2.63038447655387e-05
WBGene00009476	146.055	-1.06126	0.208672	-5.08578	3.66122619261919e-07	2.83792951736791e-05
WBGene00021157	88.1362	-2.05477	0.404185	-5.08374	3.70082364587742e-07	2.85368198318829e-05
WBGene00009386	39.2316	-2.15592	0.424443	-5.07941	3.78608273100686e-07	2.8949904168428e-05
WBGene00015087	155.476	1.21916	0.240037	5.07904	3.79350314669033e-07	2.8949904168428e-05
WBGene00016594	7481.42	-0.768523	0.151418	-5.0755	3.86487857525032e-07	2.93433473367082e-05
WBGene00006603	1354.47	-0.529045	0.104282	-5.0732	3.91181132346171e-07	2.95481462468625e-05
WBGene00011392	519.768	-0.984077	0.194216	-5.06693	4.04279725953326e-07	3.03825448869999e-05
WBGene00006584	508.256	1.36437	0.269862	5.05579	4.28612706530492e-07	3.204854101103e-05
WBGene00000247	926.758	-0.394163	0.0780025	-5.05321	4.34450818292406e-07	3.23218309789903e-05
WBGene00043097	804.598	-0.426305	0.0844323	-5.04908	4.43949259684815e-07	3.28633439481684e-05
WBGene00009820	194.703	-0.634972	0.12586	-5.04507	4.53346068529061e-07	3.33919828088196e-05
WBGene00011124	718.404	-0.835693	0.165833	-5.03935	4.6710466099364e-07	3.42350718119349e-05
WBGene00044339	120.294	-2.118	0.420604	-5.03561	4.76331408510546e-07	3.47393423793036e-05
WBGene00010613	428.698	-1.04405	0.20776	-5.02525	5.0277627579765e-07	3.64882488391383e-05
WBGene00015483	65.5109	-1.18066	0.235852	-5.00592	5.55950613571107e-07	4.01135506894944e-05
WBGene00015172	185.61	-1.30059	0.259849	-5.00516	5.58148695848419e-07	4.01135506894944e-05
WBGene00001444	113.192	-2.09667	0.419403	-4.99918	5.75753166203447e-07	4.11788677567248e-05
WBGene00002018	14.1104	-2.75895	0.55325	-4.9868	6.13879746861108e-07	4.36946617898015e-05
WBGene00007873	7.26925	-3.00987	0.60421	-4.9815	6.30926736235257e-07	4.46931594735071e-05
WBGene00004474	30483.7	0.672522	0.135205	4.97409	6.55556189271471e-07	4.60003481529501e-05
WBGene00016716	765.938	-0.860239	0.172944	-4.97408	6.55594289785374e-07	4.60003481529501e-05
WBGene00003865	10763.5	-0.525748	0.105856	-4.96662	6.81307958453873e-07	4.75790770042905e-05
WBGene00001456	40.6333	-2.38717	0.480854	-4.96444	6.88991594583046e-07	4.78897678770046e-05
WBGene00005643	149.293	-1.36446	0.275646	-4.95006	7.41891291735594e-07	5.13257036175022e-05
WBGene00077692	29.5338	-2.56358	0.518299	-4.94614	7.57005867571009e-07	5.2127776136692e-05
WBGene00009897	7153.56	-0.414368	0.083845	-4.94207	7.7296419847201e-07	5.29802544369357e-05
WBGene00008233	238.379	-1.25517	0.254358	-4.93468	8.02838023586382e-07	5.46986551769031e-05
WBGene00009429	723.762	-1.98428	0.402162	-4.93405	8.0542430452988e-07	5.46986551769031e-05
WBGene00020894	3811.82	0.51157	0.103769	4.92991	8.2268582012227e-07	5.56158153740192e-05
WBGene00011236	615.68	0.497247	0.100927	4.92682	8.35794980886172e-07	5.62452031455444e-05
WBGene00013499	270.167	-1.37823	0.279937	-4.92337	8.50680042242359e-07	5.69878643683173e-05
WBGene00020581	869.914	-0.55123	0.112336	-4.90699	9.24839970529216e-07	6.1676827764347e-05
WBGene00001447	45.8302	-1.35754	0.276957	-4.90161	9.50551593916379e-07	6.31072481970044e-05
WBGene00009106	243.595	-0.700226	0.143824	-4.86862	1.12377646311431e-06	7.42746006089613e-05
WBGene00012428	291.592	-1.56101	0.321067	-4.86195	1.16237313084673e-06	7.6484152009715e-05
WBGene00019208	31.4989	-1.83533	0.378525	-4.84863	1.24317314441243e-06	8.14388424912659e-05
WBGene00020838	1463.23	-0.369608	0.0762642	-4.84642	1.25710439525505e-06	8.1988680932824e-05
WBGene00004430	22217.7	0.677322	0.13981	4.84458	1.2688027718779e-06	8.23887063054926e-05
WBGene00011020	22.9007	-1.91125	0.3946	-4.8435	1.2757456083053e-06	8.24777892181659e-05
WBGene00015392	22.4738	-2.28889	0.472669	-4.84248	1.28225610316486e-06	8.25382678580687e-05
WBGene00016052	317.8	-1.12086	0.231718	-4.83715	1.31712649587561e-06	8.44158345083916e-05
WBGene00004478	38480	0.496863	0.102766	4.83491	1.33208776885224e-06	8.50067216286956e-05
WBGene00009638	162.559	-1.99935	0.414002	-4.82934	1.36989066544085e-06	8.66719286403923e-05
WBGene00003511	671.903	-1.20383	0.249248	-4.82982	1.36653769220891e-06	8.66719286403923e-05
WBGene00020343	190.244	-1.02642	0.212692	-4.82585	1.39405005972004e-06	8.78251537623625e-05
WBGene00013439	261.954	-0.787673	0.163395	-4.82066	1.43081061284899e-06	8.94148909867689e-05
WBGene00009637	58.2551	-2.21843	0.4602	-4.82059	1.43136299654605e-06	8.94148909867689e-05
WBGene00011556	92.1958	-1.15448	0.239784	-4.81467	1.47445415905563e-06	9.13604676854962e-05
WBGene00022586	2107.7	-0.412212	0.0856169	-4.81461	1.4748498329506e-06	9.13604676854962e-05
WBGene00008594	224.348	0.825502	0.171519	4.81288	1.48768820089996e-06	9.17717658930163e-05
WBGene00004425	32720.6	0.752035	0.156393	4.80864	1.51962899189992e-06	9.3353142012773e-05
WBGene00001758	195.862	-1.18401	0.246671	-4.79997	1.58686204608036e-06	9.68193496227833e-05
WBGene00007331	2658.48	-1.33257	0.277638	-4.79969	1.58913218225845e-06	9.68193496227833e-05
WBGene00004487	27587.7	0.527456	0.110082	4.7915	1.65540369895393e-06	9.93653923447271e-05
WBGene00013980	56.05	-1.29314	0.269899	-4.79121	1.65776777501841e-06	9.93653923447271e-05
WBGene00001450	74.7291	-1.14015	0.237893	-4.7927	1.64554200205132e-06	9.93653923447271e-05
WBGene00003530	927.448	-1.22439	0.255486	-4.79239	1.64808328783355e-06	9.93653923447271e-05
WBGene00004410	8635.19	0.522595	0.109254	4.78332	1.72422474527426e-06	0.000102932
WBGene00020164	378.333	0.714301	0.149442	4.77978	1.75489519173204e-06	0.000104342
WBGene00002855	4027.79	-0.252034	0.0527785	-4.77531	1.79433641542802e-06	0.000106261
WBGene00008922	1017.61	-0.993724	0.208355	-4.76938	1.84792947786874e-06	0.000108998
WBGene00206388	43.71	1.81568	0.381611	4.75793	1.95583894130908e-06	0.000114906
WBGene00003528	275.4	-1.37598	0.289635	-4.75075	2.02659312553504e-06	0.000118592
WBGene00000558	623.89	-1.54501	0.325653	-4.74435	2.09176375043026e-06	0.000121923
WBGene00009896	50.6199	-1.55375	0.327696	-4.74144	2.12204403800682e-06	0.000122722
WBGene00017247	78.3636	-1.91622	0.404127	-4.74163	2.12005732657541e-06	0.000122722
WBGene00008032	1280.71	-0.98484	0.207945	-4.73607	2.17903228965768e-06	0.000125041
WBGene00021830	1012.67	0.597491	0.12614	4.73673	2.17195568935471e-06	0.000125041
WBGene00012996	850.771	0.591287	0.124875	4.73504	2.19013558276467e-06	0.000125193
WBGene00021876	1090.04	-0.849784	0.17959	-4.7318	2.22541485977856e-06	0.00012672
WBGene00008953	90.9276	1.17205	0.247814	4.72955	2.25017733644635e-06	0.000127639
WBGene00009640	125.479	-2.01321	0.425768	-4.72842	2.26271464900356e-06	0.000127861
WBGene00000170	1784.88	1.24898	0.264409	4.72365	2.31651304986012e-06	0.000130403
WBGene00010887	120.472	-0.988051	0.2094	-4.71849	2.37596894588523e-06	0.000133243
WBGene00002151	76.3459	1.05782	0.224248	4.71718	2.39131951877346e-06	0.000133598
WBGene00001461	124.232	-1.63001	0.345734	-4.71463	2.421546902902e-06	0.000134778
WBGene00019818	13.0454	-2.45951	0.522756	-4.70489	2.54005179113015e-06	0.000140844
WBGene00013459	25.3254	-1.94566	0.414537	-4.69357	2.68474823918987e-06	0.000148312
WBGene00010705	17.4523	-2.05271	0.437506	-4.69184	2.70753549230778e-06	0.000149015
WBGene00007071	1213.99	-0.978873	0.208844	-4.68709	2.77113486805386e-06	0.000151951
WBGene00013391	3001.06	-0.64607	0.138327	-4.6706	3.00314194077662e-06	0.000164065
WBGene00011699	31.7816	-2.38378	0.511587	-4.65959	3.16845665061483e-06	0.00017246
WBGene00018601	94.4849	-2.20742	0.474035	-4.65666	3.2137817641473e-06	0.000174286
WBGene00001441	922.97	0.606183	0.130613	4.64108	3.46599713416871e-06	0.000187278
WBGene00006627	132.118	-1.2534	0.270297	-4.63711	3.53320368622861e-06	0.000190215
WBGene00235353	55.6857	1.14892	0.24811	4.6307	3.6442975703796e-06	0.000195485
WBGene00004456	11094.6	0.72491	0.156735	4.62508	3.74456588703787e-06	0.000200138
WBGene00018708	10.2765	-2.40358	0.521058	-4.61288	3.97120988172406e-06	0.000211488
WBGene00002211	5.38581	-2.65914	0.577605	-4.60373	4.15000005260923e-06	0.000220218
WBGene00010116	320.914	0.570713	0.124064	4.60014	4.22211272568198e-06	0.000223244
WBGene00018694	33.0182	-1.93586	0.420995	-4.59829	4.25977539977916e-06	0.000224434
WBGene00004429	28037	0.582158	0.126634	4.59717	4.28270366732597e-06	0.000224842
WBGene00017567	183.423	-1.55142	0.337668	-4.5945	4.33781330497863e-06	0.00022693
WBGene00015577	958.6	-0.518788	0.112944	-4.5933	4.36283106800367e-06	0.000227436
WBGene00010512	21.0097	-2.17058	0.472661	-4.59226	4.38471501451366e-06	0.000227774
WBGene00023477	9.25444	-2.62485	0.571696	-4.59135	4.40392646633785e-06	0.000227972
WBGene00017431	606.354	-0.696328	0.151823	-4.58645	4.50840447424318e-06	0.000232568
WBGene00013898	404.712	-0.804761	0.175747	-4.57909	4.66996070791171e-06	0.000240065
WBGene00011019	49.1627	-1.63071	0.356636	-4.57246	4.82031427419191e-06	0.000246937
WBGene00023407	364.789	1.0186	0.222914	4.56945	4.88995070639288e-06	0.00024964
WBGene00001446	72.1273	-1.68535	0.36901	-4.56722	4.94244825972991e-06	0.000251159
WBGene00001399	990.729	-1.09325	0.239395	-4.56674	4.95363437499341e-06	0.000251159
WBGene00000699	4121.37	1.18291	0.259087	4.56568	4.97880221043298e-06	0.000251574
WBGene00013379	1417.3	-0.649604	0.142538	-4.55742	5.17869158730822e-06	0.000260784
WBGene00004059	651.92	-0.55177	0.121185	-4.55312	5.28550516754251e-06	0.000265261
WBGene00015650	1076.23	-0.798732	0.175884	-4.54123	5.5926640772652e-06	0.000277565
WBGene00003633	63.9825	-1.4991	0.330145	-4.54074	5.60566285010883e-06	0.000277565
WBGene00001591	315.581	-1.44218	0.317552	-4.54155	5.58426299385161e-06	0.000277565
WBGene00006585	214.284	-1.30379	0.287012	-4.54264	5.55550683765956e-06	0.000277565
WBGene00016003	52.9659	-1.50786	0.332271	-4.53805	5.67761318865275e-06	0.00028019
WBGene00016898	340.538	-1.9477	0.429579	-4.53398	5.78823001062442e-06	0.000283757
WBGene00007422	498.43	0.501445	0.11059	4.53427	5.78022125723849e-06	0.000283757
WBGene00016993	235.523	0.759811	0.167658	4.53191	5.84528583446194e-06	0.000284843
WBGene00004442	9370.53	0.609701	0.134539	4.53178	5.84884484052579e-06	0.000284843
WBGene00011328	120.293	2.07562	0.458666	4.52534	6.02991161876414e-06	0.000292698
WBGene00006984	349.748	-0.65444	0.144648	-4.52435	6.05822594882115e-06	0.000293111
WBGene00006606	673.03	-0.549487	0.121677	-4.51594	6.30361856294474e-06	0.00030399
WBGene00003690	266.319	-0.567369	0.125804	-4.50994	6.48460302207352e-06	0.000311703
WBGene00000370	1397.47	-0.777049	0.172524	-4.50401	6.66833484643531e-06	0.000319497
WBGene00004469	41660.9	0.609635	0.135399	4.50249	6.71615301967449e-06	0.00032075
WBGene00009785	113.642	-1.23196	0.2737	-4.50111	6.75983533616323e-06	0.000321799
WBGene00018025	23.5677	-2.16069	0.480245	-4.49913	6.82331426551389e-06	0.000322745
WBGene00022643	153.968	-1.39962	0.311057	-4.49956	6.80930706210622e-06	0.000322745
WBGene00015332	475.542	-1.21679	0.270684	-4.49523	6.94953413086241e-06	0.000327668
WBGene00022887	167.486	-0.936442	0.208414	-4.49318	7.01686445906633e-06	0.000329793
WBGene00006725	17390.7	0.708205	0.157905	4.48502	7.29084551669467e-06	0.000340508
WBGene00001690	82.8908	-2.07049	0.461645	-4.48503	7.29023030131737e-06	0.000340508
WBGene00010593	380.739	-0.913964	0.204111	-4.47779	7.54212840368513e-06	0.000351136
WBGene00004421	51278.5	0.432926	0.0967288	4.47567	7.61714791176951e-06	0.000353517
WBGene00013540	157.834	-1.26339	0.282608	-4.47046	7.80525296878083e-06	0.000361115
WBGene00019492	1919.83	-0.683479	0.15304	-4.46603	7.96847449940953e-06	0.000367518
WBGene00011070	17.7681	-2.08464	0.467766	-4.4566	8.32715028585214e-06	0.000382868
WBGene00001455	96.0964	-1.17203	0.263216	-4.45273	8.47839227757472e-06	0.000388615
WBGene00001189	951.354	-0.716383	0.161096	-4.44693	8.71048347993523e-06	0.000398021
WBGene00017125	4618.79	-0.273989	0.0616733	-4.44258	8.8885142402423e-06	0.000404906
WBGene00000989	16.2315	-2.30104	0.518365	-4.43904	9.03628686517835e-06	0.000407873
WBGene00010555	1481.46	-0.481942	0.108557	-4.43951	9.01633311132262e-06	0.000407873
WBGene00022641	21.7852	-1.53933	0.346768	-4.43909	9.033805622281e-06	0.000407873
WBGene00012140	4189.39	-0.559429	0.126075	-4.43728	9.11033548574261e-06	0.000409965
WBGene00019074	621.578	-0.46387	0.104654	-4.43241	9.31869018428769e-06	0.000416807
WBGene00009291	102.246	-1.16357	0.262512	-4.43244	9.31723322164279e-06	0.000416807
WBGene00002089	14.3294	-2.40018	0.542009	-4.4283	9.49777930450195e-06	0.000423538
WBGene00017811	762.277	-0.365221	0.0825352	-4.42503	9.64297866481329e-06	0.000428722
WBGene00016376	1307.05	-0.351226	0.0794178	-4.42251	9.75626894272707e-06	0.00043246
WBGene00021135	24.1566	-1.9695	0.445891	-4.41701	1.00077635228661e-05	0.000442283
WBGene00003610	92.79	-1.20344	0.272654	-4.41378	1.01580985339946e-05	0.000447474
WBGene00016568	812.767	1.07309	0.243155	4.41319	1.01856556371433e-05	0.000447474
WBGene00004436	31497.6	0.471699	0.106947	4.4106	1.03085309885431e-05	0.000450691
WBGene00020007	842.941	-0.887414	0.201211	-4.41036	1.03197846133711e-05	0.000450691
WBGene00019979	157.989	-1.28503	0.29163	-4.40637	1.05116728180944e-05	0.000457722
WBGene00001210	88.3799	1.85714	0.421708	4.40386	1.06341197766987e-05	0.000461695
WBGene00007811	816.37	-0.871983	0.198286	-4.39759	1.09458652867531e-05	0.000473841
WBGene00003891	3682.14	-0.710512	0.161805	-4.39117	1.12740905484778e-05	0.000486627
WBGene00004424	33552.6	0.457006	0.104175	4.38689	1.14981190028225e-05	0.000494154
WBGene00004495	14922.7	0.536307	0.122261	4.38657	1.151523007618e-05	0.000494154
WBGene00012382	4292.98	-0.523321	0.119376	-4.38382	1.16613836058212e-05	0.000498979
WBGene00008656	29.5697	-1.33524	0.305446	-4.37146	1.23417207116262e-05	0.000526568
WBGene00019329	190.769	-0.866591	0.198298	-4.37014	1.24166308872702e-05	0.000528242
WBGene00010873	76.8224	0.916645	0.2099	4.36705	1.25937999619758e-05	0.000532945
WBGene00005832	28.6508	1.76904	0.405156	4.36633	1.26351702770002e-05	0.000532945
WBGene00269421	26.6941	-2.23842	0.512593	-4.36685	1.26049278109911e-05	0.000532945
WBGene00044489	8.15653	-2.4806	0.568362	-4.36446	1.2743526057253e-05	0.00053447
WBGene00000017	38.6845	-2.08518	0.477754	-4.36455	1.27382618251507e-05	0.00053447
WBGene00014013	3142.55	-0.243647	0.0559064	-4.35813	1.31179106831086e-05	0.000548618
WBGene00000739	2598.59	1.65322	0.379415	4.35729	1.31683967461051e-05	0.000549178
WBGene00012107	239.356	-1.19763	0.274907	-4.35648	1.32168594437766e-05	0.000549651
WBGene00007168	3551.61	-0.331463	0.0761132	-4.35488	1.3314217579358e-05	0.000552148
WBGene00021136	30.7864	-1.88412	0.433772	-4.34356	1.40191570422306e-05	0.000579759
WBGene00023492	41.2902	-1.29324	0.297826	-4.34226	1.41025075148637e-05	0.000581581
WBGene00021370	210.029	-0.716088	0.165029	-4.33916	1.43031562457935e-05	0.000586588
WBGene00001230	2831.04	0.382024	0.0880361	4.3394	1.42870987750492e-05	0.000586588
WBGene00016343	290.636	0.66168	0.152548	4.33752	1.44099108354277e-05	0.000589334
WBGene00010659	220.682	-1.22217	0.28197	-4.33442	1.46145564706289e-05	0.000596056
WBGene00011111	1851.81	-0.258266	0.0596181	-4.33201	1.47754121397315e-05	0.000600865
WBGene00011460	376.183	-0.673955	0.155618	-4.33084	1.48542090009694e-05	0.000600865
WBGene00007055	1514.05	-0.61608	0.142236	-4.3314	1.4816181766367e-05	0.000600865
WBGene00015044	261.795	-0.913059	0.210867	-4.33002	1.49095785178816e-05	0.000601461
WBGene00004472	42650	0.519325	0.119975	4.32862	1.50044086693902e-05	0.000603642
WBGene00011340	74.863	1.01726	0.235215	4.32482	1.52657221863063e-05	0.000612491
WBGene00015048	2542.63	-0.84526	0.195548	-4.32252	1.54257135992093e-05	0.000617237
WBGene00017781	130.864	-0.799642	0.185051	-4.32119	1.55187961974303e-05	0.000619288
WBGene00021994	95.1268	-1.27594	0.295497	-4.31796	1.57480131840246e-05	0.000626746
WBGene00009097	121.753	-1.76646	0.409668	-4.31193	1.61837366882429e-05	0.00064236
WBGene00013392	2592	-0.632737	0.146851	-4.30871	1.64207985188616e-05	0.000650027
WBGene00021055	83.4443	0.857661	0.19911	4.30747	1.65131282570268e-05	0.000650454
WBGene00007228	438.439	-0.809211	0.187866	-4.30739	1.65194713778699e-05	0.000650454
WBGene00004445	16641.1	0.622235	0.144615	4.30269	1.68734242130614e-05	0.000662629
WBGene00014793	563.808	-0.960853	0.223647	-4.2963	1.73671437734497e-05	0.000680213
WBGene00003637	311.922	-0.508493	0.118406	-4.2945	1.75090933440317e-05	0.000683963
WBGene00017789	524.031	-0.894658	0.20837	-4.29361	1.75792152680212e-05	0.000684895
WBGene00004114	91.8804	-1.77871	0.414423	-4.29201	1.77061642080087e-05	0.000688031
WBGene00000263	3883.98	0.329315	0.0767979	4.28807	1.80229245001849e-05	0.000696682
WBGene00012185	1388.1	-0.663277	0.154664	-4.28849	1.79890417236099e-05	0.000696682
WBGene00021197	9.36388	-2.41037	0.562489	-4.28518	1.82594275750601e-05	0.000699326
WBGene00011122	3513.89	-0.252132	0.0588417	-4.28492	1.82802567194423e-05	0.000699326
WBGene00008211	308.839	-1.20314	0.280752	-4.28542	1.82396764724485e-05	0.000699326
WBGene00008392	27.5576	-1.49632	0.3492	-4.285	1.82740574527243e-05	0.000699326
WBGene00008390	319.808	-1.29606	0.302789	-4.2804	1.86559136840585e-05	0.000711858
WBGene00004481	23479.7	0.513603	0.120016	4.27946	1.87346880426233e-05	0.000713026
WBGene00010769	1108.87	0.412151	0.0963557	4.27739	1.8909408265691e-05	0.00071783
WBGene00011683	41.9276	-2.00544	0.469376	-4.27257	1.93233460678e-05	0.000731668
WBGene00004703	3985.65	0.272584	0.0638434	4.26957	1.95848037103592e-05	0.000739676
WBGene00011891	881.369	-1.20857	0.283195	-4.26765	1.97547267754011e-05	0.000744195
WBGene00004440	18824.4	0.597656	0.140152	4.26435	2.00481837588178e-05	0.000753333
WBGene00013238	5682.58	0.261808	0.0614053	4.26361	2.01146163303084e-05	0.000753916
WBGene00044636	116.173	-0.733922	0.172166	-4.26288	2.01812603627198e-05	0.000754504
WBGene00004480	27226.6	0.49838	0.116942	4.26176	2.02823300986369e-05	0.000756373
WBGene00020576	821.37	0.615231	0.1444	4.2606	2.03879848406267e-05	0.000758402
WBGene00003727	134.634	-0.778414	0.182776	-4.25885	2.05483299308492e-05	0.000762451
WBGene00001172	1083.35	-0.871564	0.204818	-4.2553	2.08767394941422e-05	0.000770773
WBGene00044080	5352.46	0.968308	0.227528	4.25577	2.08333478271206e-05	0.000770773
WBGene00008542	241.042	0.625851	0.147217	4.25121	2.12620741683987e-05	0.000783047
WBGene00007482	12.2237	-2.35998	0.555623	-4.24744	2.16222253172475e-05	0.000794335
WBGene00004496	10803.6	0.46342	0.109139	4.24613	2.17492385120406e-05	0.000797023
WBGene00010834	701.102	-0.726722	0.171209	-4.24464	2.18941405590035e-05	0.000800352
WBGene00009929	36.148	-1.91217	0.450852	-4.24123	2.22295859243913e-05	0.000810613
WBGene00003754	77.8446	-1.77465	0.418731	-4.23818	2.25343746991992e-05	0.0008177
WBGene00044174	14.5366	-2.05453	0.484763	-4.23821	2.25304503540447e-05	0.0008177
WBGene00004470	49052.3	0.516702	0.121936	4.23747	2.26048515390599e-05	0.000818251
WBGene00003079	759.142	0.392896	0.0927347	4.23677	2.26757319299682e-05	0.000818815
WBGene00015605	5.14021	2.64629	0.625023	4.23391	2.29660640678359e-05	0.000827281
WBGene00004698	3943.95	0.297896	0.0703914	4.23199	2.31629263737639e-05	0.000832347
WBGene00001971	9170.83	0.312768	0.0739395	4.23005	2.33637192850691e-05	0.00083753
WBGene00021894	34.6785	-1.51366	0.357914	-4.22913	2.34601431406789e-05	0.000838955
WBGene00003756	60.2915	-1.91123	0.452157	-4.22693	2.36906556231221e-05	0.000845157
WBGene00013588	12.099	-2.27824	0.539201	-4.22521	2.38714666409799e-05	0.00084956
WBGene00008151	864.127	0.457292	0.108257	4.22415	2.39843718743782e-05	0.000851531
WBGene00016558	280.507	-0.567818	0.134448	-4.22332	2.40730127131889e-05	0.000852634
WBGene00012964	1632.46	0.609987	0.144504	4.22125	2.4294711771992e-05	0.000858087
WBGene00019748	1948.13	-0.478505	0.11337	-4.22075	2.43488525784325e-05	0.000858087
WBGene00016781	428.117	-2.09824	0.49722	-4.21993	2.44376044983804e-05	0.000858087
WBGene00004499	17021.6	0.531271	0.125901	4.21974	2.4458812695767e-05	0.000858087
WBGene00021779	564.979	1.06976	0.25363	4.21781	2.46682947656128e-05	0.00086339
WBGene00004146	49.049	2.07277	0.491687	4.21564	2.49074698072802e-05	0.000869705
WBGene00000717	1643.45	1.74223	0.413464	4.21374	2.51175347953744e-05	0.000874383
WBGene00013874	338.57	-0.532525	0.12639	-4.21336	2.51595530756694e-05	0.000874383
WBGene00022307	601.374	-0.721509	0.171488	-4.20735	2.58385746239563e-05	0.000895878
WBGene00017506	1559.68	-0.813265	0.193518	-4.20252	2.63957031360206e-05	0.000913057
WBGene00007989	64.4905	-2.13544	0.508282	-4.20129	2.65400458119313e-05	0.000914754
WBGene00018390	588.653	0.377745	0.0899168	4.20105	2.65683268075921e-05	0.000914754
WBGene00011870	56.7513	-2.10467	0.501191	-4.19933	2.67706204189605e-05	0.000918496
WBGene00003997	352.895	-0.725406	0.172754	-4.19907	2.68011058209849e-05	0.000918496
WBGene00044081	2879.17	-0.530911	0.126521	-4.19624	2.71379192760309e-05	0.000927891
WBGene00022951	1367.72	-0.989547	0.236053	-4.19205	2.76445304034337e-05	0.000943035
WBGene00009574	2049.51	0.333386	0.0795875	4.18892	2.80279272268421e-05	0.000953916
WBGene00022046	2746.37	0.613766	0.146687	4.1842	2.86174552847709e-05	0.000971746
WBGene00017484	292.055	-1.837	0.439352	-4.18115	2.90035258463655e-05	0.000978487
WBGene00009532	1121.72	-0.570559	0.136462	-4.18107	2.90142496254802e-05	0.000978487
WBGene00000776	33697.4	0.471308	0.112717	4.18136	2.89775827371378e-05	0.000978487
WBGene00001752	233.895	-1.11977	0.267856	-4.18049	2.90877408068408e-05	0.000978736
WBGene00014732	9.31682	-2.08314	0.499271	-4.17235	3.0146977740465e-05	0.00101208
WBGene00022631	99.8155	-1.33678	0.320599	-4.16962	3.05106665943101e-05	0.00102197
WBGene00010896	6958.56	0.558913	0.134115	4.16743	3.08058908877947e-05	0.00102953
WBGene00017834	2963.21	-0.5089	0.122231	-4.16344	3.13482215171339e-05	0.00104529
WBGene00005712	232.365	0.598671	0.143951	4.15885	3.19858708024213e-05	0.00105703
WBGene00016067	71.2033	1.04283	0.250726	4.15923	3.19316983277419e-05	0.00105703
WBGene00001451	47.8143	-1.61165	0.387508	-4.15901	3.19635991782098e-05	0.00105703
WBGene00018692	24.6822	-1.80519	0.433994	-4.15948	3.18969975800067e-05	0.00105703
WBGene00011502	1190.87	-0.324121	0.0779673	-4.15714	3.22262639054815e-05	0.00106261
WBGene00006979	31.8977	-2.10926	0.509893	-4.13667	3.52385938403319e-05	0.00115935
WBGene00003968	137.003	-1.04198	0.252185	-4.1318	3.59933727370576e-05	0.00117644
WBGene00006886	33.2916	-1.73229	0.41926	-4.13178	3.59963147392339e-05	0.00117644
WBGene00010734	560.275	0.50302	0.121739	4.13197	3.59674677568711e-05	0.00117644
WBGene00004483	30349.8	0.456047	0.110413	4.13036	3.62196090153641e-05	0.00118113
WBGene00007297	1585.52	-0.464149	0.112746	-4.11677	3.8422576227065e-05	0.00124871
WBGene00004446	21367.3	0.464324	0.112795	4.11654	3.84606247030907e-05	0.00124871
WBGene00018986	434.052	-0.991347	0.240981	-4.1138	3.89206323031738e-05	0.00126088
WBGene00012208	1588.78	0.323588	0.078678	4.11281	3.90865657999079e-05	0.00126349
WBGene00008203	11.7116	-2.17382	0.528886	-4.1102	3.95323971200608e-05	0.00127511
WBGene00017703	140.105	-0.981298	0.238787	-4.10951	3.96492356646511e-05	0.0012761
WBGene00004471	33915	0.6386	0.155536	4.10581	4.02903833288237e-05	0.00129392
WBGene00007473	6.49858	-2.47342	0.602699	-4.1039	4.06247116426451e-05	0.00130184
WBGene00016634	26.4085	-1.63966	0.399946	-4.09971	4.13673019345232e-05	0.00132277
WBGene00008628	57.0073	-1.85126	0.451877	-4.09681	4.18881568444238e-05	0.00133654
WBGene00012794	273.241	-0.805918	0.196776	-4.09562	4.2104495585013e-05	0.00133768
WBGene00017128	480.882	-0.606629	0.148108	-4.09585	4.20614581090454e-05	0.00133768
[truncated: 346 more rows]

[truncated: 5 more sheets: lin-29; fbxl-5 v. N2, rict-1; fbxl-5 v. N2, lin-29 v. lin-29; fbxl-5, fbxl-5 v. rict-1; fbxl-5, Normalize RPKMs (DESeq)]
